# Supplementary material for: RNA-Seq-Based Transcriptomics Study to Investigate the Genes Governing Nitrogen Use Efficiency in Indian Wheat Cultivars
Source: Front Genet. 2022 Mar 31;13:853910. doi: 10.3389/fgene.2022.853910 (PMC9009086; doi:10.3389/fgene.2022.853910)
Supplement: Supplementary file 2 [file Table3.XLSX]

## Sheet: Nitrogen metabolism
Supplementary Table S3. Differentially expressed genes in PBW677 and PBW703 under nitrogen stress are divided into classes as nitrogen metabolism, transporters, carbon metabolism, transcription factors, kinases, and stress-related genes on a separate sheets.
Group	Gene ID	677_Rlog2FC	677_Slog2FC	703_Rlog2FC	703_Slog2FC	Ta Description	AT gene name	AT gene description	AT gene id
NRT1/PTR
	TraesCS2D02G442700	3.02617	-3.99438	0	-0.941116	protein NRT1/ PTR FAMILY 8.3
	TraesCS2D02G009100	-4.50275	2.31297	0	0.792341	protein NRT1/ PTR FAMILY 8.5
AVT(amino acid transporter)	TraesCS6B02G271500	3.94213	4.03717	2.08228	-1.71268	amino acid transporter AVT3B-like	AVT3B	Amino acid transporter AVT3B [Source:UniProtKB/Swiss-Prot;Acc:F4ILY9]	AT2G42005
	TraesCS6A02G254100	4.04073	4.50476	1.35074	-1.77862	amino acid transporter AVT3B-like	AVT3B	Amino acid transporter AVT3B [Source:UniProtKB/Swiss-Prot;Acc:F4ILY9]	AT2G42005
ILL6 (IAA-amino acid hydrolase)
	TraesCS7B02G335500	2.02227	6.57047	0	-0.59115	IAA-amino acid hydrolase ILR1-like 6	ILL6	IAA-amino acid hydrolase [Source:UniProtKB/TrEMBL;Acc:Q0WNN8]	AT1G44350
AAP (amino acid permease)
	TraesCS4B02G100800	3.34744	4.75137	1.20911	-2.7759	amino acid permease 3-like	AAP2	Amino acid permease 2 [Source:UniProtKB/Swiss-Prot;Acc:Q38967]	AT5G09220
	TraesCS3B02G441300	2.29996	4.13824	2.51695	-0.627768	amino acid permease 3-like	AAP2	Amino acid permease 2 [Source:UniProtKB/Swiss-Prot;Acc:Q38967]	AT5G09220
	TraesCS3A02G406900	3.24496	5.00982	-4.2037	-0.447734	amino acid permease 3-like		Amino acid permease 2 [Source:UniProtKB/Swiss-Prot;Acc:Q38967]	AT5G09220
GLT (Glutamate synthase)
	TraesCS3D02G266400	2.19458	4.62014	0.0567658	-1.90502	Glutamate synthase 1 [NADH] chloroplastic	GLT1	Glutamate synthase 1 [NADH], chloroplastic [Source:UniProtKB/Swiss-Prot;Acc:Q9LV03]	AT5G53460
GLN (glutamine synthetase)
	TraesCS2D02G500600	-1.46269	-0.623374	4.2245	1.37039	glutamine synthetase leaf isozyme, chloroplastic	GLN2	Glutamine synthetase, chloroplastic/mitochondrial [Source:UniProtKB/Swiss-Prot;Acc:Q43127]	AT5G35630
	TraesCS2A02G500400	-1.78514	-0.540389	4.10449	0.847127	glutamine synthetase leaf isozyme, chloroplastic	GLN2	Glutamine synthetase, chloroplastic/mitochondrial [Source:UniProtKB/Swiss-Prot;Acc:Q43127]	AT5G35630
	TraesCS2B02G528300	-1.91396	-0.998672	4.393	0.929489	plastid glutamine synthetase 2	GLN2	Glutamine synthetase, chloroplastic/mitochondrial [Source:UniProtKB/Swiss-Prot;Acc:Q43127]	AT5G35630
GSH (Glutamate dehydrogenase)	TraesCS5B02G437100	0.529212	3.34819	0	4.37952	Glutamate dehydrogenase	GSH
ASNS (Asparagine synthase)
	TraesCS5D02G090900	2.12229	5.06005	0	-3.27032	Asparagine synthase	TAF8	Transcription initiation factor TFIID subunit 8 [Source:UniProtKB/Swiss-Prot;Acc:Q9SYZ9]	AT4G34340
GGAT1 (Glutamate--glyoxylate aminotransferase)
	TraesCS2D02G262400	-1.88262	-1.76242	3.99494	-0.816533	Glutamate--glyoxylate aminotransferase 1	GGAT1	Glutamate--glyoxylate aminotransferase 1 [Source:UniProtKB/Swiss-Prot;Acc:Q9LR30]	AT1G23310
	TraesCS2A02G261600	-1.32805	-1.91391	4.07524	-1.37282	Glutamate--glyoxylate aminotransferase 1	GGAT1	Glutamate--glyoxylate aminotransferase 1 [Source:UniProtKB/Swiss-Prot;Acc:Q9LR30]	AT1G23310
AGT (serine--glyoxylate aminotransferase)
	TraesCS7B02G148000	-2.18585	-1.63805	4.89147	-1.54107	serine--glyoxylate aminotransferase	AGT1	Serine--glyoxylate aminotransferase [Source:UniProtKB/Swiss-Prot;Acc:Q56YA5]	AT2G13360
1-aminocyclopropane-1-carboxylate synthase
	TraesCS2D02G394200	5.11927	3.6507	0	-1.66833	1-aminocyclopropane-1-carboxylate synthase-like	ACO	1-aminocyclopropane-1-carboxylate synthase 6 [Source:UniProtKB/Swiss-Prot;Acc:Q9SAR0]	AT4G11280
	TraesCS2B02G414800	4.38753	4.55079	0	0.217575	1-aminocyclopropane-1-carboxylate synthase-like	ACO	1-aminocyclopropane-1-carboxylate synthase 6 [Source:UniProtKB/Swiss-Prot;Acc:Q9SAR0]	AT4G11280
	TraesCS1D02G098100	3.05633	1.62114	2.77918	-3.11381	1-aminocyclopropane-1-carboxylate oxidase-like	ACO

## Sheet: carbon metabolism
Group	Gene ID	677_Rlog2FC	677_Slog2FC	703_Rlog2FC	703_Slog2FC	Description	AT gene name	AT gene description	AT GENE id
Other carbon metabolism
	TraesCS4A02G456300	3.36268	4.63257	0.358774	1.44393	cellulose synthase-like protein D2	0	CSLD2 [Source:UniProtKB/TrEMBL;Acc:A0A178UAL6]	AT5G16910
	TraesCS7B02G354800	3.69486	7.4068	0	1.76559	carbonic anhydrase, chloroplastic	BCA4	Beta carbonic anhydrase 4 [Source:UniProtKB/Swiss-Prot;Acc:Q94CE4]	AT1G70410
	TraesCS5A02G222500	-3.16525	5.35944	0	1.6244	cellulose synthase A catalytic subunit 9 [UDP-forming]	CESA7	MUR10 [Source:UniProtKB/TrEMBL;Acc:A0A384LP57]	AT5G17420
	TraesCS1A02G149300	-3.37425	5.12519	5.70379	1.26122	cellulose synthase A catalytic subunit 7 [UDP-forming]	0	0	0
	TraesCS3B02G324500	-3.04332	6.2192	0	2.12011	cellulose synthase A catalytic subunit 4 [UDP-forming]	CESA8	Cellulose synthase (Fragment) [Source:UniProtKB/TrEMBL;Acc:A0A068FHR7]	AT4G18780
	TraesCS5B02G393900	-0.0646783	5.34706	0.517661	5.58553	beta-glucosidase BoGH3B-like	0	Beta-glucosidase-like protein [Source:UniProtKB/TrEMBL;Acc:Q8RWM4]	AT5G20940
	TraesCS5D02G398400	-0.0207307	5.26122	1.04981	-0.242738	beta-glucosidase BoGH3B	0	Beta-glucosidase-like protein [Source:UniProtKB/TrEMBL;Acc:Q8RWM4]	AT5G20940
	TraesCS5D02G404300	2.28184	5.54455	1.7705	1.2637	UDP-glucose 6-dehydrogenase 4	0	0	0
	TraesCS5B02G399800	2.36957	6.38811	1.53394	0.554063	UDP-glucose 6-dehydrogenase 4	0	0	0
	TraesCS5A02G394900	1.44394	-3.1646	2.22045	-4.61754	UDP-glucose 6-dehydrogenase 4	0	0	0
	TraesCS4B02G050400	0.690324	3.96937	8.11876	0	UDP-glucose 6-dehydrogenase 4	0	0	0
	TraesCS7A02G197900	1.96897	0.759086	1.86256	-0.0880376	endoglucanase 16-like	AtGH9B8	Endoglucanase 11 [Source:UniProtKB/Swiss-Prot;Acc:O48766]	AT2G32990
	TraesCS7D02G201000	2.22897	0	3.43163	1.19817	endoglucanase 16-like	AtGH9B8	Endoglucanase 11 [Source:UniProtKB/Swiss-Prot;Acc:O48766]	AT2G32990
	TraesCS4D02G065600	-0.771124	7.4083	1.50087	3.79991	endoglucanase 10	KOR	Endoglucanase 25 [Source:UniProtKB/Swiss-Prot;Acc:Q38890]	AT5G49720
	TraesCS3D02G440200	0	3.34266	0	1.94904	Beta-glucosidase 5	0	0	0
Photorespiration	TraesCS4A02G177600	4.51215	1.63874	0	-2.10245	Ribulose bisphosphate carboxylase/oxygenase activase B, chloroplastic		Ribulose bisphosphate carboxylase/oxygenase activase, chloroplastic [Source:UniProtKB/Swiss-Prot;Acc:P10896]	AT2G39730
	TraesCS2D02G065100	-3.11978	-0.33894	5.35797	1.79638	ribulose bisphosphate carboxylase small chain PWS4.3, chloroplastic-like	0	Ribulose bisphosphate carboxylase small chain [Source:UniProtKB/TrEMBL;Acc:B3H5S2]	AT5G38410
	TraesCS2B02G079500	-3.11978	-0.846491	5.97094	2.47456	ribulose bisphosphate carboxylase small chain PW9, chloroplastic-like	0	Ribulose bisphosphate carboxylase small chain [Source:UniProtKB/TrEMBL;Acc:B3H5S2]	AT5G38410
	TraesCS2D02G065600	-3.11978	-1.22428	6.36019	3.0347	ribulose bisphosphate carboxylase small chain PW9, chloroplastic	0	Ribulose bisphosphate carboxylase small chain [Source:UniProtKB/TrEMBL;Acc:B3H5S2]	AT5G38410
	TraesCS2A02G067300	-3.11978	-1.1779	7.04422	2.83548	ribulose bisphosphate carboxylase small chain PW9, chloroplastic	0	Ribulose bisphosphate carboxylase small chain [Source:UniProtKB/TrEMBL;Acc:B3H5S2]	AT5G38410
	TraesCS2D02G065200	-3.11978	-1.54524	6.37387	0.33986	ribulose bisphosphate carboxylase small chain PW9, chloroplastic-like	0	Ribulose bisphosphate carboxylase small chain [Source:UniProtKB/TrEMBL;Acc:B3H5S2]	AT5G38410
	TraesCS2B02G079200	-3.11978	-1.20409	5.22016	1.07894	ribulose bisphosphate carboxylase small chain PW9, chloroplastic	0	Ribulose bisphosphate carboxylase small chain [Source:UniProtKB/TrEMBL;Acc:B3H5S2]	AT5G38410
	TraesCS2B02G078900	-3.11978	-0.475732	6.08212	-0.123831	ribulose bisphosphate carboxylase small chain PWS4.3, chloroplastic-like	0	Ribulose bisphosphate carboxylase small chain [Source:UniProtKB/TrEMBL;Acc:B3H5S2]	AT5G38410
	TraesCS2B02G079400	-3.11978	-1.13144	6.08258	3.02537	ribulose bisphosphate carboxylase small chain PW9, chloroplastic	0	Ribulose bisphosphate carboxylase small chain [Source:UniProtKB/TrEMBL;Acc:B3H5S2]	AT5G38410
	TraesCS2B02G079300	-3.11978	-0.0941792	4.51691	1.51068	Ribulose bisphosphate carboxylase small chain	0	Ribulose bisphosphate carboxylase small chain [Source:UniProtKB/TrEMBL;Acc:B3H5S2]	AT5G38410
	TraesCS2A02G066700	-3.11978	-1.02019	5.58979	1.71577	Ribulose bisphosphate carboxylase small chain	0	Ribulose bisphosphate carboxylase small chain [Source:UniProtKB/TrEMBL;Acc:B3H5S2]	AT5G38410
	TraesCS2B02G079100	-3.11978	-0.748008	5.28139	0.916156	Ribulose bisphosphate carboxylase small chain	0	Ribulose bisphosphate carboxylase small chain [Source:UniProtKB/TrEMBL;Acc:B3H5S2]	AT5G38410
Trehalose metabolism
	TraesCS5B02G193100	4.95602	2.77557	-0.870241	-0.484164	probable trehalose-phosphate phosphatase 7	TPPH	Probable trehalose-phosphate phosphatase H [Source:UniProtKB/Swiss-Prot;Acc:Q8GWG2]	AT4G39770
	TraesCS6A02G248400	4.88271	5.39693	1.19812	-1.94542	probable trehalose-phosphate phosphatase 1
	TraesCS6B02G276300	4.0047	7.65335	-0.82859	-1.61373	probable trehalose-phosphate phosphatase 1
	TraesCS6D02G230500	2.93168	4.1756	-1.27533	-2.59717	probable trehalose-phosphate phosphatase 1
Tricarboxilic acid cycle (TCA)
	TraesCS1B02G141700	3.0983	2.59204	1.16893	0.199135	NADP-dependent malic enzyme	NADP-ME3	Malic enzyme [Source:UniProtKB/TrEMBL;Acc:A0A178UAR6]	AT5G25880
	TraesCS5A02G496000	3.77219	4.20575	2.37272	1.07589	NADPH-dependent aldehyde reductase-like protein, chloroplastic	ChlADR2	NADPH-dependent aldehyde reductase 2, chloroplastic [Source:UniProtKB/Swiss-Prot;Acc:Q9SQR2]	AT3G04000
	TraesCS1A02G122500	3.20557	2.87614	0.555368	-0.721477	NADP-dependent malic enzyme, chloroplastic-like	NADP-ME3	Malic enzyme [Source:UniProtKB/TrEMBL;Acc:A0A178UAR6]	AT5G25880
	TraesCS5B02G412500	-1.36547	-2.11707	4.61246	-1.11922	malate dehydrogenase, glyoxysomal-like	PMDH1	PMDH1 [Source:UniProtKB/TrEMBL;Acc:A0A384LAR8]	AT2G22780
	TraesCS2B02G364000	3.41994	-1.81008	4.17286	4.0403	Malate synthase, glyoxysomal	MLS	Malate synthase [Source:UniProtKB/Swiss-Prot;Acc:Q9LZC3]	AT5G03860
Glycolysis
	TraesCS1D02G085900	3.95015	6.65744	1.39819	-0.635877	phosphoglycerate mutase-like protein AT74H	0	Phosphoglycerate mutase-like protein AT74H [Source:UniProtKB/Swiss-Prot;Acc:O04035]	AT1G08940
	TraesCS1A02G084500	4.12588	5.59703	-1.29501	-1.51409	phosphoglycerate mutase-like protein AT74H	0	Phosphoglycerate mutase-like protein AT74H [Source:UniProtKB/Swiss-Prot;Acc:O04035]	AT1G08940
	TraesCS5D02G122700	-2.96271	-1.21902	7.57745	1.04267	fructose-bisphosphate aldolase, chloroplastic	FBA2	Fructose-bisphosphate aldolase [Source:UniProtKB/TrEMBL;Acc:A0A178UW98]	AT4G38970
	TraesCS4B02G211400	-3.53353	-1.12509	10.577	0.128311	fructose-1,6-bisphosphatase, chloroplastic	CFBP1	Fructose-1,6-bisphosphatase 1, chloroplastic [Source:UniProtKB/Swiss-Prot;Acc:P25851]	AT3G54050
	TraesCS4D02G319400	-2.7688	-0.612671	5.26528	0.159937	glyceraldehyde-3-phosphate dehydrogenase B, chloroplastic	GAPB	Glyceraldehyde-3-phosphate dehydrogenase GAPB, chloroplastic [Source:UniProtKB/Swiss-Prot;Acc:P25857]	AT1G42970
	TraesCS2B02G342200	-2.89967	0.229634	4.43126	0.703033	Glyceraldehyde-3-phosphate dehydrogenase GAPA1, chloroplastic	GAPA1	Glyceraldehyde-3-phosphate dehydrogenase GAPA1, chloroplastic [Source:UniProtKB/Swiss-Prot;Acc:P25856]	AT3G26650
	TraesCS2D02G322900	-2.88432	0.888977	6.00386	-0.671154	Glyceraldehyde-3-phosphate dehydrogenase GAPA1, chloroplastic	GAPA1	Glyceraldehyde-3-phosphate dehydrogenase GAPA1, chloroplastic [Source:UniProtKB/Swiss-Prot;Acc:P25856]	AT3G26650
Photosynthesis
	TraesCS2B02G079400	-3.58233	-1.13144	6.08258	3.02537	ribulose bisphosphate carboxylase small chain PW9, chloroplastic-like	0	Ribulose bisphosphate carboxylase small chain [Source:UniProtKB/TrEMBL;Acc:B3H5S2]	AT5G38410
	TraesCS5B02G463100	-4.46797	-1.72962	4.69397	-0.436767	chlorophyll a-b binding protein of LHCII type 1-like	LHCB1.1	Chlorophyll a-b binding protein 3, chloroplastic [Source:UniProtKB/Swiss-Prot;Acc:Q8VZ87]	AT1G29920
	TraesCS7B02G103300	-3.87334	3.32754	0	4.5036	Chlorophyll a-b binding protein 3, chloroplastic	LHCB1.1	Chlorophyll a-b binding protein 3, chloroplastic [Source:UniProtKB/Swiss-Prot;Acc:Q8VZ87]	AT1G29920
	TraesCS1B02G317500	-4.38582	0.558959	0	5.92543	light harvesting chlorophyll a/b-binding protein Lhcb1	LHCB1.1	Chlorophyll a-b binding protein 3, chloroplastic [Source:UniProtKB/Swiss-Prot;Acc:Q8VZ87]	AT1G29920
	TraesCS6B02G122800	-3.80166	2.54333	0	0	chlorophyll a-b binding protein of LHCII type 1-like isoform X1	LHCB1.1	Chlorophyll a-b binding protein 3, chloroplastic [Source:UniProtKB/Swiss-Prot;Acc:Q8VZ87]	AT1G29920
	TraesCS1B02G388200	-4.2581	-0.215698	0	3.4008	chlorophyll a-b binding protein of LHCII type 1-like	LHCB1.1	Chlorophyll a-b binding protein 3, chloroplastic [Source:UniProtKB/Swiss-Prot;Acc:Q8VZ87]	AT1G29920
	TraesCS5A02G454200	-5.03949	-0.0270754	10.9495	2.78517	chlorophyll a-b binding protein of LHCII type 1-like	LHCB1.1	Chlorophyll a-b binding protein 3, chloroplastic [Source:UniProtKB/Swiss-Prot;Acc:Q8VZ87]	AT1G29920
	TraesCS5B02G463000	-5.39805	-0.657118	0	1.64526	chlorophyll a-b binding protein of LHCII type 1-like	LHCB1.1	Chlorophyll a-b binding protein 3, chloroplastic [Source:UniProtKB/Swiss-Prot;Acc:Q8VZ87]	AT1G29920
	TraesCS1A02G403800	-5.39541	-0.00458674	0	1.33698	chlorophyll a-b binding protein of LHCII type 1-like	LHCB1.1	Chlorophyll a-b binding protein 3, chloroplastic [Source:UniProtKB/Swiss-Prot;Acc:Q8VZ87]	AT1G29920
	TraesCS1D02G306200	-4.966	0.61546	0	8.17227	chlorophyll a-b binding protein of LHCII type 1-like	LHCB1.1	Chlorophyll a-b binding protein 3, chloroplastic [Source:UniProtKB/Swiss-Prot;Acc:Q8VZ87]	AT1G29920
	TraesCS6A02G094400	-4.52331	-0.450802	0	0	chlorophyll a-b binding protein of LHCII type 1	LHCB1.1	Chlorophyll a-b binding protein 3, chloroplastic [Source:UniProtKB/Swiss-Prot;Acc:Q8VZ87]	AT1G29920
	TraesCS7D02G199400	-4.43313	4.19079	0	4.51133	chlorophyll a-b binding protein of LHCII type 1-like	LHCB1.1	Chlorophyll a-b binding protein 3, chloroplastic [Source:UniProtKB/Swiss-Prot;Acc:Q8VZ87]	AT1G29920
	TraesCS5A02G350600	-1.89183	1.43733	5.87591	-0.911669	chlorophyll a-b binding protein of LHCII type 1-like	LHCB1.1	Chlorophyll a-b binding protein 3, chloroplastic [Source:UniProtKB/Swiss-Prot;Acc:Q8VZ87]	AT1G29920
	TraesCS5D02G357600	-2.17925	1.38496	4.58578	-0.623754	chlorophyll a-b binding protein of LHCII type 1-like	LHCB1.1	Chlorophyll a-b binding protein 3, chloroplastic [Source:UniProtKB/Swiss-Prot;Acc:Q8VZ87]	AT1G29920
	TraesCS2A02G206200	-2.39722	-0.829626	4.67317	0.607806	chlorophyll a-b binding protein CP29.1, chloroplastic-like	LHCB4.2	Chlorophyll a-b binding protein CP29.2, chloroplastic [Source:UniProtKB/Swiss-Prot;Acc:Q9XF88]	AT3G08940
	TraesCS2A02G204800	-2.73288	0.651006	4.7067	0.175436	chlorophyll a-b binding protein of LHCII type III, chloroplastic	LHCB3	Chlorophyll a-b binding protein 3, chloroplastic [Source:UniProtKB/Swiss-Prot;Acc:Q9S7M0]	AT5G54270
	TraesCS1A02G403300	-2.00221	-0.69115	6.06076	-2.36061	chlorophyll a-b binding protein of LHCII type 1	LHCB1.1	Chlorophyll a-b binding protein 3, chloroplastic [Source:UniProtKB/Swiss-Prot;Acc:Q8VZ87]	AT1G29920
	TraesCS5D02G238300	-1.49817	-0.458904	4.6469	-1.00438	chlorophyll a-b binding protein P4, chloroplastic	LHCA4	Chlorophyll a-b binding protein, chloroplastic [Source:UniProtKB/TrEMBL;Acc:A0A178VEE6]	AT3G47470
	TraesCS2D02G209900	-2.16283	-0.254733	4.41363	0.076344	chlorophyll a-b binding protein CP29.1, chloroplastic-like	LHCB4.2	Chlorophyll a-b binding protein CP29.2, chloroplastic [Source:UniProtKB/Swiss-Prot;Acc:Q9XF88]	AT3G08940
	TraesCS4B02G089500	-2.62461	-0.371923	4.38781	0.330421	chlorophyll a-b binding protein CP26, chloroplastic	LHCB5	Chlorophyll a-b binding protein, chloroplastic [Source:UniProtKB/TrEMBL;Acc:A0A178UW55]	AT4G10340
	TraesCS5A02G229300	-1.82717	-0.376503	5.04587	-0.749249	chlorophyll a-b binding protein P4, chloroplastic	LHCA4	Chlorophyll a-b binding protein, chloroplastic [Source:UniProtKB/TrEMBL;Acc:A0A178VEE6]	AT3G47470
	TraesCS5B02G227900	-1.90337	-0.587548	4.34831	-0.708725	chlorophyll a-b binding protein P4, chloroplastic	LHCA4	Chlorophyll a-b binding protein, chloroplastic [Source:UniProtKB/TrEMBL;Acc:A0A178VEE6]	AT3G47470
	TraesCS2D02G320900	-2.27622	1.49879	5.99788	1.4501	chlorophyll a-b binding protein CP24 10B, chloroplastic	LHCB6	Chlorophyll a-b binding protein, chloroplastic [Source:UniProtKB/TrEMBL;Acc:Q9LMQ2]	AT1G15820
	TraesCS4D02G086400	-2.71842	-0.39048	5.81452	0.377676	chlorophyll a-b binding protein CP26, chloroplastic	LHCB5	Chlorophyll a-b binding protein, chloroplastic [Source:UniProtKB/TrEMBL;Acc:A0A178UW55]	AT4G10340
	TraesCS6B02G191500	-2.914	0.421069	5.18359	-1.37242	chlorophyll a-b binding protein 8, chloroplastic	LHCA3	Chlorophyll a-b binding protein, chloroplastic [Source:UniProtKB/TrEMBL;Acc:A0A178W5Y6]	AT1G61520
	TraesCS5D02G464700	-3.32097	1.12977	5.23612	1.55063	chlorophyll a-b binding protein of LHCII type 1-like	LHCB1.1	Chlorophyll a-b binding protein 3, chloroplastic [Source:UniProtKB/Swiss-Prot;Acc:Q8VZ87]	AT1G29920
	TraesCS2D02G563600	-0.238707	2.87621	4.59698	4.83655	protochlorophyllide reductase A, chloroplastic	PORB	Protochlorophyllide reductase B, chloroplastic [Source:UniProtKB/Swiss-Prot;Acc:P21218]	AT4G27440
	TraesCS6A02G086300	-1.03967	-0.957453	5.57909	0.336432	photosystem II 5 kDa protein, chloroplastic-like	0	0	0
	TraesCSU02G077300	-1.45214	-0.769374	5.37125	0.55735	photosystem II 5 kDa protein, chloroplastic-like	0	0	0
	TraesCS5D02G422800	-1.87292	0.318384	4.41477	-0.0506891	photosystem I reaction center subunit III, chloroplastic	0	0	0
	TraesCS2B02G234500	-2.0811	-0.910562	4.71473	-0.576345	cytochrome b6-f complex iron-sulfur subunit, chloroplastic	PETC	Cytochrome b6-f complex iron-sulfur subunit, chloroplastic [Source:UniProtKB/Swiss-Prot;Acc:Q9ZR03]	AT4G03280
	TraesCS3A02G230000	-0.374826	-2.7749	5.84908	-0.0524845	carbonic anhydrase, chloroplastic isoform X1	BCA4	Beta carbonic anhydrase 4 [Source:UniProtKB/Swiss-Prot;Acc:Q94CE4]	AT1G70410
	TraesCS3D02G223300	-1.81437	-2.50508	6.43486	0.245433	carbonic anhydrase, chloroplastic isoform X1	BCA4	Beta carbonic anhydrase 4 [Source:UniProtKB/Swiss-Prot;Acc:Q94CE4]	AT1G70410
	TraesCS2A02G254600	-1.63213	-0.190949	5.6353	-0.480034	oxygen-evolving enhancer protein 2, chloroplastic	PSBP1	Oxygen-evolving enhancer protein 2-1, chloroplastic [Source:UniProtKB/Swiss-Prot;Acc:Q42029]	AT1G06680
	TraesCS6D02G012200	-1.41589	-0.667922	5.12489	-0.521735	Ferredoxin--NADP reductase, leaf isozyme, chloroplastic	LFNR2	Ferredoxin--NADP reductase, leaf isozyme 2, chloroplastic [Source:UniProtKB/Swiss-Prot;Acc:Q8W493]	AT1G20020
	TraesCS6A02G009200	-1.55301	-0.595992	4.48145	-0.706417	Ferredoxin--NADP reductase, leaf isozyme, chloroplastic	LFNR2	Ferredoxin--NADP reductase, leaf isozyme 2, chloroplastic [Source:UniProtKB/Swiss-Prot;Acc:Q8W493]	AT1G20020
	TraesCS7A02G020500	-1.83303	-0.669337	4.77316	-0.0857114	ferredoxin--NADP reductase, leaf isozyme 1, chloroplastic-like	LFNR2	Ferredoxin--NADP reductase, leaf isozyme 2, chloroplastic [Source:UniProtKB/Swiss-Prot;Acc:Q8W493]	AT1G20020
	TraesCS7D02G227300	-1.87057	-0.573011	5.52479	0.561223	---NA---	LHCA1	Chlorophyll a-b binding protein, chloroplastic [Source:UniProtKB/TrEMBL;Acc:A0A178VBT7]	AT3G54890
	TraesCS6B02G412100	-0.191946	-0.887196	-1.62041	-4.96428	photosystem II 10 kDa polypeptide, chloroplastic	0	#N/A	0
	TraesCS7B02G175500	0.876877	0.0312385	0	3.78576	cytochrome c1-2, heme protein, mitochondrial	CYC11	Cytochrome c1 1, heme protein, mitochondrial [Source:UniProtKB/Swiss-Prot;Acc:Q9LK29]	AT3G27240
Gluconeogenesis
	TraesCS5B02G115300	-2.49577	-0.815415	5.16345	0.758095	fructose-bisphosphate aldolase, chloroplastic	FBA2	Fructose-bisphosphate aldolase [Source:UniProtKB/TrEMBL;Acc:A0A178UW98]	FBA2
	TraesCS7A02G381100	-3.5043	-1.81559	5.51964	-1.31267	fructose-bisphosphate aldolase 5, cytosolic	FBA5	Fructose-bisphosphate aldolase [Source:UniProtKB/TrEMBL;Acc:A0A178V385]	FBA5
	TraesCS3B02G398300	-1.72623	-1.09518	4.66918	0.590099	sedoheptulose-1,7-bisphosphatase, chloroplastic	SBPASE	Sedoheptulose-1,7-bisphosphatase, chloroplastic [Source:UniProtKB/Swiss-Prot;Acc:P46283]	SBPASE
	TraesCS4B02G050400	0.690324	5.34706	8.11876	5.58553	UDP-glucose 6-dehydrogenase [Source:UniProtKB/TrEMBL;Acc:A0A341U7Z6]	0	#N/A	0

## Sheet:  Transporter gene
Group	Gene ID	tissue	677_Rlog2FC	677_Slog2FC	703_Rlog2FC	703_Slog2FC	Ta Description	AT gene name	AT gene description	AT gene id
ABC transporter
	TraesCS4D02G000500		4.19404	2.57871	3.92416	3.92416	ABC transporter F family member 1-like	ABCF1	ABC transporter F family member 1 [Source:UniProtKB/Swiss-Prot;Acc:Q9FJH6]	AT5G60790
	TraesCS7D02G386600		4.47784	3.97586	0.126301	0.126301	ABC transporter G family member 44
	TraesCS3D02G234400		3.45932	-1.42065	0	0	ABC transporter G family member 36
	TraesCS3A02G258300		-4.71412	4.50476	0	0	ABC transporter B family member 4-like	ABCB7	ABC transporter B family member 7 [Source:UniProtKB/Swiss-Prot;Acc:Q9FHF1]	AT5G46540
	TraesCS1D02G126600		-0.841006	4.17249	2.05361	2.05361	ABC transporter G family member 12-like	ABCG15	ABC transporter G family member 15 [Source:UniProtKB/Swiss-Prot;Acc:Q8RWI9]	AT3G21090
Ammonium transporter
	TraesCS2B02G383500		15.4679	2.60666	0	0	ammonium transporter 1 member 1
Calcium binding protein transporter
	TraesCS7B02G350200		4.36379	2.62249	-0.464539	0.710342	calcium-binding protein PBP1-like
	TraesCS1A02G238800		6.3497	4.08518	0.355004	-1.15416	probable calcium-binding protein CML15
	TraesCS1D02G239000		7.67802	2.82215	0.292334	-1.27164	probable calcium-binding protein CML15
	TraesCS3D02G499700		6.02458	3.75439	0.0444932	-2.26734	probable calcium-binding protein CML31	CML38	CML38 [Source:UniProtKB/TrEMBL;Acc:A0A178WMC5]	AT1G76650
	TraesCS3D02G041400		4.25616	4.14629	0.969652	0.00100652	probable calcium-binding protein CML16	CML23	Probable calcium-binding protein CML23 [Source:UniProtKB/Swiss-Prot;Acc:Q9C8Y1]	AT1G66400
	TraesCS5A02G153400		3.93644	3.15784	0	-2.50463	probable calcium-binding protein CML25/26	CML39	Calcium-binding protein CML39 [Source:UniProtKB/Swiss-Prot;Acc:Q9SRE7]	AT1G76640
	TraesCS3A02G492600		6.14665	4.00203	0.144567	-1.7598	probable calcium-binding protein CML31	CML39	Calcium-binding protein CML39 [Source:UniProtKB/Swiss-Prot;Acc:Q9SRE7]	AT1G76640
	TraesCS3B02G553500		6.02483	3.71124	-0.686536	-1.36279	probable calcium-binding protein CML31	CML39	Calcium-binding protein CML39 [Source:UniProtKB/Swiss-Prot;Acc:Q9SRE7]	AT1G76640
	TraesCS4B02G182900		5.11238	2.38784	-0.462988	-0.417274	calcium-binding protein CP1	ATCP1	Calcium-binding protein CP1 [Source:UniProtKB/Swiss-Prot;Acc:Q9FDX6]	AT5G49480
	TraesCS7D02G513300		3.26681	3.39065	0.746419	-0.300779	calcium-binding protein	0	AT4g34150/F28A23_90 [Source:UniProtKB/TrEMBL;Acc:Q945K9]	AT4G34150
	TraesCS3A02G488700		3.57425	2.6343	0	-1.43278	probable calcium-binding protein CML35	CML35	Probable calcium-binding protein CML35 [Source:UniProtKB/Swiss-Prot;Acc:P30188]	AT2G41410
	TraesCS4A02G123100		4.83702	1.22421	1.71578	-1.41127	calcium-binding protein CP1	ATCP1	Calcium-binding protein CP1 [Source:UniProtKB/Swiss-Prot;Acc:Q9FDX6]	AT5G49480
	TraesCS2A02G199700		3.17003	1.70593	0	-1.62521	calcium-dependent protein kinase 20	CPK32	Calcium-dependent protein kinase 32 [Source:UniProtKB/Swiss-Prot;Acc:Q6NLQ6]	AT3G57530
	TraesCS4B02G132800		3.08721	3.14621	-0.529493	-0.126536	calcium-binding protein CBP-like	CML50	Probable calcium-binding protein CML50 [Source:UniProtKB/Swiss-Prot;Acc:Q9FYE4]	AT5G04170
	TraesCS4A02G046800		4.17327	1.91393	0	-1.98536	calcium-transporting ATPase 10, plasma membrane-type-like	ACA1	Calcium-transporting ATPase [Source:UniProtKB/TrEMBL;Acc:A0A178WD16]	AT1G27770
	TraesCS3B02G538300		3.0912	1.38427	2.86405	-0.60574	probable calcium-binding protein CML10
	TraesCS6A02G089400		2.68181	8.01728	0.634429	-1.49816	calcium-dependent protein kinase 4 isoform X2		Calcium-dependent protein kinase 28 [Source:UniProtKB/Swiss-Prot;Acc:Q9FKW4]	AT5G66210
	TraesCS4A02G298400		3.97526	4.80814	0.90318	-1.77974	cation/calcium exchanger 1-like		Cation/calcium exchanger 2 [Source:UniProtKB/Swiss-Prot;Acc:Q9FKP2]	AT5G17850
	TraesCS1B02G188300		1.38771	6.76925	0.163744	-0.400826	calcium uniporter protein 2, mitochondrial-like	0	Calcium uniporter protein 2, mitochondrial [Source:UniProtKB/Swiss-Prot;Acc:O64823]	AT2G23790
	TraesCS4B02G015200		1.95997	4.20192	0	-0.437376	cation/calcium exchanger 1-like	CCX2	Cation/calcium exchanger 2 [Source:UniProtKB/Swiss-Prot;Acc:Q9FKP2]	AT5G17850
	TraesCS5D02G269400		9.54374	4.74792	1.16396	-3.93206	calcium-binding EF-hand family like-protein
	TraesCS3D02G041400		4.25616	4.14629	0.969652	0.00100652	probable calcium-binding protein CML16	CML23	Probable calcium-binding protein CML23 [Source:UniProtKB/Swiss-Prot;Acc:Q9C8Y1]	AT1G66400
	TraesCS3D02G483200		1.79968	4.0887	0	-2.38213	probable calcium-binding protein CML10
	TraesCS4A02G117900		1.29403	4.50701	2.47267	-0.600307	sarcoplasmic reticulum histidine-rich calcium-binding protein-like	0	F18C1.6 protein [Source:UniProtKB/TrEMBL;Acc:Q9M9X2]	AT3G05670
	TraesCS7D02G133400		6.53997	6.18832	0	-3.99475	probable calcium-binding protein CML48	CML48	Probable calcium-binding protein CML48 [Source:UniProtKB/Swiss-Prot;Acc:Q9ZQH1]	AT2G27480
	TraesCS5A02G239100		0.768812	-0.496719	4.68045	0
SWEET transporter	TraesCS5A02G038900		4.71945	4.71945	0	-1.43994	bidirectional sugar transporter SWEET17	SWEET17	Nodulin MtN3 family protein [Source:TAIR;Acc:AT4G15920]	AT4G15920
	TraesCS7A02G147300		0.618679	0	3.63544	6.09238	bidirectional sugar transporter SWEET15-like	SWEET9	Bidirectional sugar transporter SWEET [Source:UniProtKB/TrEMBL;Acc:A0A178VR23]	AT2G39060
	TraesCS7B02G050500		2.35713	0	0	6.32146	bidirectional sugar transporter SWEET15-like	SWEET9	Bidirectional sugar transporter SWEET [Source:UniProtKB/TrEMBL;Acc:A0A178VR23]	AT2G39060
Anion channel	TraesCS3B02G254700		0.789899	4.20615	0	-2.11351	S-type anion channel SLAH2 isoform X2	SLAH2	S-type anion channel SLAH2 [Source:UniProtKB/Swiss-Prot;Acc:Q9ASQ7]	AT4G27970
	TraesCS1D02G432800		0	3.60682	-0.356101	-6.04881	S-type anion channel SLAH2	SLAH2	S-type anion channel SLAH2 [Source:UniProtKB/Swiss-Prot;Acc:Q9ASQ7]	AT4G27970
	TraesCS3A02G225100		0.425964	4.21441	0	-0.382371	S-type anion channel SLAH2-like	SLAH2	S-type anion channel SLAH2 [Source:UniProtKB/Swiss-Prot;Acc:Q9ASQ7]	AT4G27970

## Sheet: Transcription factor
Group	Gene ID	677_Rlog2FC	677_Slog2FC	703_Rlog2FC	703_Slog2FC	Ta Description	AT gene name	AT gene description	At gene id
HSP/HSF
	TraesCS4D02G213100	7.5182	2.83202	-0.263517	-1.95785	17.9 kDa class I heat shock protein	HSP17.6C	17.6 kDa class I heat shock protein 3 [Source:UniProtKB/Swiss-Prot;Acc:P13853]	AT1G53540
	TraesCS4B02G212200	7.13043	2.71037	-0.47025	-1.74005	17.9 kDa class I heat shock protein	HSP17.6C	17.6 kDa class I heat shock protein 3 [Source:UniProtKB/Swiss-Prot;Acc:P13853]	AT1G53540
	TraesCS4B02G212300	7.97781	3.04347	-0.402093	-1.66952	17.9 kDa class I heat shock protein	HSP17.6C	17.6 kDa class I heat shock protein 3 [Source:UniProtKB/Swiss-Prot;Acc:P13853]	AT1G53540
	TraesCS4A02G092900	7.68352	2.48431	-0.421471	-2.44187	17.9 kDa class I heat shock protein	HSP17.6C	17.6 kDa class I heat shock protein 3 [Source:UniProtKB/Swiss-Prot;Acc:P13853]	AT1G53540
	TraesCS3A02G113100	8.98785	3.01239	0.871527	-2.063	17.5 kDa class II heat shock protein-like	HSP17.6	17.6 kDa class II heat shock protein [Source:UniProtKB/Swiss-Prot;Acc:P29830]	AT5G12020
	TraesCS3D02G115000	8.98296	2.73882	-0.342835	-1.71388	17.5 kDa class II heat shock protein-like	HSP17.6	17.6 kDa class II heat shock protein [Source:UniProtKB/Swiss-Prot;Acc:P29830]	AT5G12020
	TraesCS3D02G114700	9.75117	2.02357	1.399	-2.21492	17.5 kDa class II heat shock protein-like	HSP17.6	17.6 kDa class II heat shock protein [Source:UniProtKB/Swiss-Prot;Acc:P29830]	AT5G12020
	TraesCS4D02G212400	8.32287	2.52087	-0.811452	-2.48478	17.9 kDa class I heat shock protein	HSP17.6C	17.6 kDa class I heat shock protein 3 [Source:UniProtKB/Swiss-Prot;Acc:P13853]	AT1G53540
	TraesCS7B02G347100	8.94496	3.30209	0.972019	-1.95683	17.5 kDa class II heat shock protein-like	HSP17.6	17.6 kDa class II heat shock protein [Source:UniProtKB/Swiss-Prot;Acc:P29830]	AT5G12020
	TraesCS3D02G114900	8.6317	2.3931	-0.166793	-1.81309	17.5 kDa class II heat shock protein-like	HSP17.6	17.6 kDa class II heat shock protein [Source:UniProtKB/Swiss-Prot;Acc:P29830]	AT5G12020
	TraesCS3B02G131000	8.871	2.17576	1.33517	-2.32495	17.5 kDa class II heat shock protein-like	HSP17.6	17.6 kDa class II heat shock protein [Source:UniProtKB/Swiss-Prot;Acc:P29830]	AT5G12020
	TraesCS3B02G130900	8.9027	3.7572	0.884458	-2.84818	17.5 kDa class II heat shock protein-like	HSP17.6	17.6 kDa class II heat shock protein [Source:UniProtKB/Swiss-Prot;Acc:P29830]	AT5G12020
	TraesCS3D02G045700	9.27775	3.39775	2.16905	-3.06474	16.9 kDa class I heat shock protein 1-like	HSP17.6C	17.6 kDa class I heat shock protein 3 [Source:UniProtKB/Swiss-Prot;Acc:P13853]	AT1G53540
	TraesCS3D02G045600	7.90424	3.62433	3.14109	-3.04769	16.9 kDa class I heat shock protein 1-like	HSP17.6C	17.6 kDa class I heat shock protein 3 [Source:UniProtKB/Swiss-Prot;Acc:P13853]	AT1G53540
	TraesCS2D02G033200	9.21463	2.90596	1.77008	-3.88237	heat shock protein 90	HSP90-1	Heat shock protein 90-1 [Source:UniProtKB/Swiss-Prot;Acc:P27323]	AT5G52640
	TraesCS3B02G049900	8.50232	3.52641	0	-2.81642	16.9 kDa class I heat shock protein 1-like	HSP17.6C	17.6 kDa class I heat shock protein 3 [Source:UniProtKB/Swiss-Prot;Acc:P13853]	AT1G53540
	TraesCS2B02G047400	8.71429	3.57838	2.33346	-4.0604	heat shock protein 90	HSP90-1	Heat shock protein 90-1 [Source:UniProtKB/Swiss-Prot;Acc:P27323]	AT5G52640
	TraesCS3A02G034000	6.76311	3.90517	0	-2.02057	16.9 kDa class I heat shock protein 1-like	HSP17.6C	17.6 kDa class I heat shock protein 3 [Source:UniProtKB/Swiss-Prot;Acc:P13853]	AT1G53540
	TraesCS7B02G083100	7.36665	3.1399	-1.50984	-1.83156	26.2 kDa heat shock protein, mitochondrial-like	HSP23.6	HSP23.6-MITO [Source:UniProtKB/TrEMBL;Acc:A0A178USN5]	AT4G25200
	TraesCS1B02G396000	5.16735	0.134724	1.39757	-2.4616	heat stress transcription factor A-2c	HSFA7B	Heat stress transcription factor A-7b [Source:UniProtKB/Swiss-Prot;Acc:Q9M1V5]	AT3G63350
	TraesCS7A02G177700	7.22249	2.27069	-0.337347	-2.80084	26.2 kDa heat shock protein, mitochondrial-like	HSP23.6	HSP23.6-MITO [Source:UniProtKB/TrEMBL;Acc:A0A178USN5]	AT4G25200
	TraesCS7A02G177500	7.3114	2.26737	0.152535	-2.72012	26.2 kDa heat shock protein, mitochondrial-like	HSP23.6	HSP23.6-MITO [Source:UniProtKB/TrEMBL;Acc:A0A178USN5]	AT4G25200
	TraesCS7A02G451100	5.50676	2.10859	0.419243	-1.09025	protein HEAT-STRESS-ASSOCIATED 32	HSA32	HSA32 [Source:UniProtKB/TrEMBL;Acc:A0A178UV51]	AT4G21320
	TraesCS7A02G284700	4.11584	1.78849	1.10421	-2.28823	activator of 90 kDa heat shock protein ATPase homolog	0	Aha1 domain-containing protein [Source:UniProtKB/TrEMBL;Acc:Q9LHL7]	AT3G12050
	TraesCS7A02G270100	6.04369	1.42139	1.82634	-2.79686	heat stress transcription factor B-2b-like
	TraesCS2B02G419600	5.15864	2.03253	1.48635	-1.80746	heat stress transcription factor B-2a-like	HSFB2B	Heat stress transcription factor B-2b [Source:UniProtKB/Swiss-Prot;Acc:Q9T0D3]	AT4G11660
	TraesCS1A02G375600	4.73719	0.722196	1.28663	-2.42669	heat stress transcription factor A-2c	HSFA7B	Heat stress transcription factor A-7b [Source:UniProtKB/Swiss-Prot;Acc:Q9M1V5]	AT3G63350
	TraesCS4D02G212200	3.35553	2.08561	-0.561589	-0.716704	17.9 kDa class I heat shock protein	HSP17.6C	17.6 kDa class I heat shock protein 3 [Source:UniProtKB/Swiss-Prot;Acc:P13853]	AT1G53540
	TraesCS7D02G179200	6.06813	4.45716	-0.594215	-1.78671	26.2 kDa heat shock protein, mitochondrial-like	HSP23.6	HSP23.6-MITO [Source:UniProtKB/TrEMBL;Acc:A0A178USN5]	AT4G25200
	TraesCS7D02G440200	4.99264	2.09021	1.76218	-1.54141	protein HEAT-STRESS-ASSOCIATED 32	HSA32	HSA32 [Source:UniProtKB/TrEMBL;Acc:A0A178UV51]	AT4G21320
	TraesCS1D02G121000	5.58725	1.63148	0.328504	-2.61019	heat shock 70 kDa protein 15-like	0	Heat shock protein 70 (Hsp 70) family protein [Source:TAIR;Acc:AT1G79920]	AT1G79920
	TraesCS4B02G211600	5.93373	1.12009	-0.836119	-1.96713	17.9 kDa class I heat shock protein	HSP17.6C	17.6 kDa class I heat shock protein 3 [Source:UniProtKB/Swiss-Prot;Acc:P13853]	AT1G53540
	TraesCS1B02G139500	5.50509	1.82581	1.12874	-2.51289	heat shock 70 kDa protein 15-like	0	Heat shock protein 70 (Hsp 70) family protein [Source:TAIR;Acc:AT1G79920]	AT1G79920
	TraesCS2D02G399000	5.14549	1.79016	1.41986	-1.77441	heat stress transcription factor B-2a-like	HSFB2B	Heat stress transcription factor B-2b [Source:UniProtKB/Swiss-Prot;Acc:Q9T0D3]	AT4G11660
	TraesCS7B02G200400	4.47715	2.19536	1.33079	-2.22969	activator of 90 kDa heat shock protein ATPase homolog	0	Aha1 domain-containing protein [Source:UniProtKB/TrEMBL;Acc:Q9LHL7]	AT3G12050
	TraesCS7B02G083400	6.58478	0.941854	1.23425	-2.05624	26.2 kDa heat shock protein, mitochondrial-like
	TraesCS1A02G120100	4.51839	1.83553	2.0918	-2.93151	heat shock 70 kDa protein 14-like isoform X2	0	Heat shock protein 70 (Hsp 70) family protein [Source:TAIR;Acc:AT1G79920]	AT1G79920
	TraesCS7D02G179300	4.57241	2.21675	-5.88967	-3.55058	26.2 kDa heat shock protein, mitochondrial-like	HSP23.6	HSP23.6-MITO [Source:UniProtKB/TrEMBL;Acc:A0A178USN5]	AT4G25200
	TraesCS4D02G276500	5.20056	-0.376025	0	-2.70037	heat stress transcription factor A-2d	HSFA7B	Heat stress transcription factor A-7b [Source:UniProtKB/Swiss-Prot;Acc:Q9M1V5]	AT3G63350
	TraesCS5A02G237900	3.99354	0.951013	1.71769	-3.57594	heat stress transcription factor B-1	HSFB1	Heat stress transcription factor B-1 [Source:UniProtKB/Swiss-Prot;Acc:Q96320]	AT4G36990
	TraesCS5D02G244800	4.60066	1.61457	1.0463	-2.75651	heat stress transcription factor B-1	HSFB1	Heat stress transcription factor B-1 [Source:UniProtKB/Swiss-Prot;Acc:Q96320]	AT4G36990
	TraesCS3D02G289000	3.42898	2.03658	-1.48876	-1.78429	heat stress transcription factor A-4b
	TraesCS5D02G276100	3.49574	0.249542	0	-0.358643	heat shock 70 kDa protein, mitochondrial	HSP70-10	Heat shock 70 kDa protein 10, mitochondrial [Source:UniProtKB/Swiss-Prot;Acc:Q9LDZ0]	AT5G09590
	TraesCS5A02G268100	3.09226	0.574614	-1.0331	-1.41147	heat shock 70 kDa protein, mitochondrial	HSP70-10	Heat shock 70 kDa protein 10, mitochondrial [Source:UniProtKB/Swiss-Prot;Acc:Q9LDZ0]	AT5G09590
	TraesCS3B02G390800	6.2323	2.80384	-0.477517	-4.72527	Heat shock 70 kDa protein		Probable mediator of RNA polymerase II transcription subunit 37c [Source:UniProtKB/Swiss-Prot;Acc:Q9LHA8]	AT3G12580
	TraesCS3A02G280800	3.16724	2.44359	1.96499	-0.139655	heat stress transcription factor C-1b		Heat stress transcription factor C-1 [Source:UniProtKB/Swiss-Prot;Acc:Q9LV52]	AT3G24520
	TraesCS4B02G278100	3.73185	-0.663352	8.44277	-1.97595	heat stress transcription factor A-2d		Heat stress transcription factor A-7b [Source:UniProtKB/Swiss-Prot;Acc:Q9M1V5]	AT3G63350
	TraesCS2D02G033200	9.21463	2.90596	1.77008	-3.88237	heat shock protein 90	HSP90-1	Heat shock protein 90-1 [Source:UniProtKB/Swiss-Prot;Acc:P27323]	AT5G52640
	TraesCS2B02G047400	8.71429	3.57838	2.33346	-4.0604	heat shock protein 90	HSP90-1	Heat shock protein 90-1 [Source:UniProtKB/Swiss-Prot;Acc:P27323]	AT5G52640
	TraesCS2D02G311400	12.7073	4.6189	0.910252	-3.0314	23.2 kDa heat shock protein-like	0	HSP20-like chaperones superfamily protein [Source:UniProtKB/TrEMBL;Acc:Q9SRD6]	AT1G76770
	TraesCS3D02G046700	11.0003	5.00118	1.41479	-2.11448	16.9 kDa class I heat shock protein 1-like	HSP17.6C	17.6 kDa class I heat shock protein 3 [Source:UniProtKB/Swiss-Prot;Acc:P13853]	AT1G53540
	TraesCS2B02G329900	0	4.87618	0.709802	-2.18213	23.2 kDa heat shock protein-like
	TraesCS3B02G049800	10.2708	4.65052	1.43734	-2.43138	16.9 kDa class I heat shock protein 1-like	HSP17.6C	17.6 kDa class I heat shock protein 3 [Source:UniProtKB/Swiss-Prot;Acc:P13853]	AT1G53540
	TraesCS2A02G312900	0	5.27698	1.38908	-1.40305	23.2 kDa heat shock protein-like	0	HSP20-like chaperones superfamily protein [Source:UniProtKB/TrEMBL;Acc:Q9SRD6]	AT1G76770
	TraesCS3D02G046800	9.33681	5.7908	2.78314	-2.34058	16.9 kDa class I heat shock protein 1-like	HSP17.6C	17.6 kDa class I heat shock protein 3 [Source:UniProtKB/Swiss-Prot;Acc:P13853]	AT1G53540
	TraesCS4A02G098600	6.99216	4.81415	2.06959	-2.78667	heat shock cognate 70 kDa protein-like
	TraesCS4D02G243000	9.00744	4.59001	-0.850626	-2.57749	heat shock 70 kDa protein 8	HSP70-8	Heat shock 70 kDa protein 8 [Source:UniProtKB/Swiss-Prot;Acc:Q9SKY8]	AT2G32120
	TraesCSU02G194600	0	4.18121	0	0	16.9 kDa class I heat shock protein 1-like	HSP17.6C	17.6 kDa class I heat shock protein 3 [Source:UniProtKB/Swiss-Prot;Acc:P13853]	AT1G53540
	TraesCS4A02G092800	4.99611	4.15301	0	-2.30826	17.9 kDa class I heat shock protein	HSP17.6C	17.6 kDa class I heat shock protein 3 [Source:UniProtKB/Swiss-Prot;Acc:P13853]	AT1G53540
	TraesCS1A02G295600	2.98995	6.12439	0	-3.75149	heat shock 70 kDa protein, mitochondrial	HSP70-9	Heat shock 70 kDa protein 9, mitochondrial [Source:UniProtKB/Swiss-Prot;Acc:Q8GUM2]	AT4G37910
	TraesCS5B02G495500	5.75343	1.58342	1.38632	-2.04595	hsp70-binding protein 1-like	Fes1C	Fes1C [Source:UniProtKB/TrEMBL;Acc:Q9LZL7]	AT5G02150
	TraesCS5D02G496000	4.73755	2.0182	2.07557	-2.32238	hsp70-binding protein 1-like	Fes1C	Fes1C [Source:UniProtKB/TrEMBL;Acc:Q9LZL7]	AT5G02150
	TraesCS5A02G482400	6.39216	1.99357	0	0	hsp70-binding protein 1-like	Fes1C	Fes1C [Source:UniProtKB/TrEMBL;Acc:Q9LZL7]	AT5G02150
WRKY transcription factors
	TraesCS7A02G508800	5.54588	2.10243	4.97533	-1.28828	WRKY transcription factor WRKY28-like	0	WRKY family transcription factor [Source:UniProtKB/TrEMBL;Acc:F4JA74]	AT3G32090
	TraesCS7D02G497400	5.51643	1.49917	4.04908	-1.8657	WRKY transcription factor WRKY28-like	0	WRKY family transcription factor [Source:UniProtKB/TrEMBL;Acc:F4JA74]	AT3G32090
	TraesCS5A02G185600	3.70335	2.76333	-0.522146	1.65245	probable WRKY transcription factor 41	WRKY46	Probable WRKY transcription factor 46 [Source:UniProtKB/Swiss-Prot;Acc:Q9SKD9]	AT2G46400
	TraesCS1D02G072900	4.36803	1.17211	-0.2109	-1.20775	WRKY transcription factor
	TraesCS7B02G418500	6.02686	2.64661	1.57968	-1.64076	WRKY transcription factor WRKY28-like	0	WRKY family transcription factor [Source:UniProtKB/TrEMBL;Acc:F4JA74]	AT3G32090
	TraesCS1A02G301100	5.64239	7.56666	-0.165969	2.74718	probable WRKY transcription factor 70
	TraesCS1A02G070400	3.81692	0.587652	1.1748	-1.4565	WRKY transcription factor
	TraesCS5D02G190800	3.91999	-0.218223	2.235	-0.302193	probable WRKY transcription factor 41	WRKY46	Probable WRKY transcription factor 46 [Source:UniProtKB/Swiss-Prot;Acc:Q9SKD9]	AT2G46400
	TraesCS2A02G517000	3.13822	0	-3.39881	1.65894	DNA-binding WRKY
	TraesCS1D02G418400	3.76374	2.49324	0.563762	1.8803	WRKY transcription factor WRKY24-like	WRKY46	Probable WRKY transcription factor 46 [Source:UniProtKB/Swiss-Prot;Acc:Q9SKD9]	AT2G46400
	TraesCS3D02G341100	4.53193	0.224048	5.75356	-2.69342	WRKY transcription factor WRKY24	WRKY33	WRKY33 [Source:UniProtKB/TrEMBL;Acc:A0A384L4W4]	AT2G38470
	TraesCS3B02G379200	3.82848	1.00945	3.47366	-1.8618	WRKY transcription factor WRKY24	WRKY33	WRKY33 [Source:UniProtKB/TrEMBL;Acc:A0A384L4W4]	AT2G38470
	TraesCS3A02G347500	4.02034	0.363627	0	-3.35856	WRKY transcription factor WRKY24	WRKY33	WRKY33 [Source:UniProtKB/TrEMBL;Acc:A0A384L4W4]	AT2G38470
	TraesCS1A02G358400	5.32294	2.14149	0.338608	-0.427777	probable WRKY transcription factor 57	WRKY50	Probable WRKY transcription factor 50 [Source:UniProtKB/Swiss-Prot;Acc:Q8VWQ5]	AT5G26170
	TraesCS3D02G337600	3.46867	0	0	0.834285	putative WRKY transcription factor 46
	TraesCS3A02G343900	5.42859	0	1.62339	1.93337	putative WRKY transcription factor 46
	TraesCS7D02G497300	4.14802	2.69621	0	-0.781212	WRKY transcription factor WRKY28-like		WRKY family transcription factor [Source:UniProtKB/TrEMBL;Acc:F4JA74]	AT3G32090
	TraesCS7D02G497800	3.14233	1.94363	1.7663	-1.28703	WRKY transcription factor WRKY28-like		WRKY family transcription factor [Source:UniProtKB/TrEMBL;Acc:F4JA74]	AT3G32090
	TraesCS3D02G337400	5.18726	0	0	-1.3066	WRKY DNA-binding transcription factor 70-like
	TraesCS7B02G419400	4.54104	1.63382	0	0.0994745	WRKY transcription factor WRKY28-like		WRKY family transcription factor [Source:UniProtKB/TrEMBL;Acc:F4JA74]	AT3G32090
	TraesCS3A02G242500	3.72686	4.41023	0	-1.3012	probable WRKY transcription factor 48	WRKY71	WRKY transcription factor 71 [Source:UniProtKB/Swiss-Prot;Acc:Q93WV4]	AT1G29860
	TraesCS3B02G375800	3.23714	4.75416	2.23566	1.53094	putative WRKY transcription factor 46
	TraesCS5A02G225600	2.95709	-3.93261	0	-0.278782		0	WRKY family transcription factor [Source:UniProtKB/TrEMBL;Acc:F4JA74]	AT3G32090
MYB factors	TraesCS2B02G399200	4.59804	4.65307	1.19968	-1.03144	transcription factor MYB4
	TraesCS7D02G540700	4.83782	0.0322981	1.3847	-1.93201	MYB-related protein	RVE7L	Protein REVEILLE 7-like [Source:UniProtKB/Swiss-Prot;Acc:F4J2J6]	AT3G10113
	TraesCS7B02G478200	4.46164	-0.781249	0.752737	-2.4455	MYB-related protein	RVE7L	Protein REVEILLE 7-like [Source:UniProtKB/Swiss-Prot;Acc:F4J2J6]	AT3G10113
	TraesCS6D02G210500	3.71175	5.3524	1.3406	1.28974	transcription factor MYB30-like
	TraesCS1A02G076200	6.18275	2.6928	0	-1.54428	transcription factor MYB2-like		Transcription factor MYB108 [Source:UniProtKB/Swiss-Prot;Acc:Q9LDE1]	AT3G06490
	TraesCS3A02G153700	5.31555	0	0	0	Myb-related protein 3R-1
	TraesCS3D02G540600	-3.5833	-0.571576	5.33065	2.63548	transcription factor MYB59-like	ATMYB48	myb domain protein 48 [Source:TAIR;Acc:AT3G46130]	AT3G46130
	TraesCS1D02G043300	-3.96362	-5.27552	-2.45947	2.522	myb-related protein MYBAS2-like	ATMYB48	myb domain protein 48 [Source:TAIR;Acc:AT3G46130]	AT3G46130
	TraesCS1A02G042700	-3.72333	-4.17042	0	2.29361	myb-related protein MYBAS2-like	ATMYB48	myb domain protein 48 [Source:TAIR;Acc:AT3G46130]	AT3G46130
	TraesCS1B02G055200	-4.46459	0	0.419691	2.65034	myb-related protein MYBAS2-like	MYB59	Transcription factor MYB59 [Source:UniProtKB/Swiss-Prot;Acc:Q4JL84]	AT5G59780
	TraesCS4D02G142300	-4.53671	-4.4981	0	1.23023	myb-related protein MYBAS1	ATMYB48	myb domain protein 48 [Source:TAIR;Acc:AT3G46130]	AT3G46130
	TraesCS4A02G173300	-5.29464	-4.89278	0	0	Myb-related protein MYBAS1	ATMYB48	myb domain protein 48 [Source:TAIR;Acc:AT3G46130]	AT3G46130
	TraesCS6D02G210500	3.71175	5.3524	1.3406	1.28974	transcription factor MYB30-like
	TraesCS2A02G246400	1.19764	3.92416	4.27487	0	myb-like protein X
	TraesCS3B02G416400	0.260678	4.00254	-0.775627	2.72004	myb-related protein 308
	TraesCS1D02G387100	-0.827698	5.00145	0	0.95486	transcription factor MYB4-like
	TraesCS1D02G043300	-3.96362	-5.27552	-2.45947	2.522	myb-related protein MYBAS1	ATMYB48	myb domain protein 48 [Source:TAIR;Acc:AT3G46130]	AT3G46130
	TraesCS4D02G142300	-4.53671	-4.4981	0	1.23023	Myb-related protein MYBAS1	ATMYB48	myb domain protein 48 [Source:TAIR;Acc:AT3G46130]	AT3G46130
	TraesCS5A02G166100	0.0522188	-3.39452	1.92216	-0.706718	CONSTANS-like protein	CO	Zinc finger protein CONSTANS [Source:UniProtKB/Swiss-Prot;Acc:Q39057]	AT5G15840
Ring finger protein
	TraesCS6D02G240300	6.35221	3.95776	3.6714	-1.95089	RING finger protein
	TraesCS6A02G259200	5.35066	6.08397	1.76929	-0.892421	RING finger protein
	TraesCS6D02G242100	4.51789	3.08495	1.01623	-0.563772	RING-H2 finger protein ATL8-like	ATL80	RING-H2 finger protein ATL80 [Source:UniProtKB/Swiss-Prot;Acc:Q9LM69]	AT1G20823
	TraesCS6B02G288700	3.8429	3.30873	0.295108	0.856865	RING-H2 finger protein ATL8-like	ATL80	RING-H2 finger protein ATL80 [Source:UniProtKB/Swiss-Prot;Acc:Q9LM69]	AT1G20823
	TraesCS7D02G157300	3.53818	1.51748	2.30823	-0.962173	RING-H2 finger protein ATL3-like	ATL60	RING-H2 finger protein ATL60 [Source:UniProtKB/Swiss-Prot;Acc:P0C035]	AT1G53820									AT5G43420
	TraesCS7D02G252300	4.35327	5.02349	0	1.98823	RING-H2 finger protein ATL16-like	ATL16	RING-H2 finger protein ATL16 [Source:UniProtKB/Swiss-Prot;Acc:Q9LSW9]	AT5G43420
	TraesCS6D02G240300	6.35221	3.95776	3.6714	-1.95089	RING finger protein
	TraesCS6A02G259200	5.35066	6.08397	1.76929	-0.892421	RING finger protein
	TraesCS7B02G150000	4.86824	4.55919	3.42516	1.90268	RING-H2 finger protein ATL16-like
	TraesCS7D02G252300	4.35327	5.02349	0	1.98823	RING-H2 finger protein ATL16-like	ATL16	RING-H2 finger protein ATL16 [Source:UniProtKB/Swiss-Prot;Acc:Q9LSW9]
Zinc finger	TraesCS5B02G490500	3.87773	4.33162	-3.28079	-1.69293	zinc finger protein ZAT7-like
	TraesCS5B02G490800	6.11283	1.04802	2.22805	-0.906316	zinc finger protein ZAT8-like
	TraesCS5B02G490700	4.88128	2.66769	-0.523379	-0.74133	zinc finger protein ZAT8-like
	TraesCS5D02G491000	5.25154	2.39709	0.737526	-1.9762	zinc finger protein ZAT12-like
	TraesCS5B02G490600	4.52025	2.01471	-1.42475	-2.47793	zinc finger protein ZAT12-like
	TraesCS5A02G477600	7.67348	3.37961	-1.39602	-1.00123	zinc finger protein ZAT8-like
	TraesCS5A02G477100	6.24803	4.30761	-0.419016	0.00245078	zinc finger protein ZAT8-like
	TraesCS3D02G139600	3.46247	3.31623	1.20853	-1.61359	B-box zinc finger protein 22	LZF1	Light-regulated zinc finger protein 1 [Source:UniProtKB/TrEMBL;Acc:F4IBS4]	AT1G78600
	TraesCS5D02G491100	4.51713	1.20466	0.451243	-1.2749	zinc finger protein ZAT8-like
	TraesCS5A02G201200	4.80106	2.18825	2.53698	-1.43151	zinc finger AN1 domain-containing stress-associated protein 17	SAP12	Zinc finger AN1 domain-containing stress-associated protein 12 [Source:UniProtKB/Swiss-Prot;Acc:Q67YE6]	AT3G28210
	TraesCS5D02G490800	6.24065	0	-2.74303	0.929265	zinc finger protein ZAT11-like
	TraesCS5D02G490700	4.49424	4.02417	0.353987	-0.212519	zinc finger protein ZAT8-like
	TraesCS5B02G200000	5.82123	2.84955	1.88452	-0.521461	zinc finger AN1 domain-containing stress-associated protein 17	SAP12	Zinc finger AN1 domain-containing stress-associated protein 12 [Source:UniProtKB/Swiss-Prot;Acc:Q67YE6]	AT3G28210
	TraesCS5A02G401200	2.44939	1.66221	2.30412	-2.42848	zinc finger protein 1	AZF1	ZF1 [Source:UniProtKB/TrEMBL;Acc:A0A178UTI6]	AT5G67450
	TraesCS7A02G177000	2.97834	0	1.67539	2.60385	zinc finger protein 579-like
	TraesCS2B02G592700	5.24176	0	-1.14539	0.144911	dof zinc finger protein 3	DOF1.6	Dof zinc finger protein DOF1.6 [Source:UniProtKB/Swiss-Prot;Acc:Q9SX97]	AT1G47655
	TraesCS5A02G477400	5.49785	1.89697	0	-3.19891	zinc finger protein ZAT12-like
	TraesCS5B02G076400	5.15322	2.71385	0	-0.968164	zinc finger protein 1-like	AZF2	ZF2 [Source:UniProtKB/TrEMBL;Acc:A0A178VJ97]	AT3G19580
	TraesCS7A02G160700	3.58014	2.56048	0	0.127594	zinc finger protein 36-like	AZF1	ZF1 [Source:UniProtKB/TrEMBL;Acc:A0A178UTI6]	AT5G67450
	TraesCS7B02G065700	4.54089	2.24997	0.783682	-0.59609	zinc finger protein 36-like	AZF1	ZF1 [Source:UniProtKB/TrEMBL;Acc:A0A178UTI6]	AT5G67450
	TraesCS2B02G226000	3.27212	2.32411	-2.10082	-0.378898	zinc finger AN1 and C2H2 domain-containing stress-associated protein 16-like		Zinc finger AN1 and C2H2 domain-containing stress-associated protein 13 [Source:UniProtKB/Swiss-Prot;Acc:Q9SCM4]	AT3G57480
	TraesCS2D02G206400	3.34482	2.10154	0	-0.477709	zinc finger AN1 and C2H2 domain-containing stress-associated protein 16		Zinc finger AN1 and C2H2 domain-containing stress-associated protein 13 [Source:UniProtKB/Swiss-Prot;Acc:Q9SCM4]	AT3G57480
	TraesCS7A02G188300	0	4.82644	0.728357	-3.97013	ATP-dependent zinc metalloprotease FTSH 6, chloroplastic	FTSH6	ATP-dependent zinc metalloprotease FTSH 6, chloroplastic [Source:UniProtKB/Swiss-Prot;Acc:Q1PDW5]	AT5G15250
	TraesCS5B02G491300	0	4.96994	0	0.0689723	zinc finger protein ZAT8-like
	TraesCS7D02G178300	3.80159	5.93995	2.38571	1.24655	zinc finger protein 579-like
	TraesCS5D02G207400	2.86037	3.69299	2.76362	1.38427	zinc finger AN1 domain-containing stress-associated protein 17	SAP12	Zinc finger AN1 domain-containing stress-associated protein 12 [Source:UniProtKB/Swiss-Prot;Acc:Q67YE6]	AT3G28210
	TraesCS5A02G070600	2.12658	4.32642	0	-0.987054	zinc finger protein 1-like	AZF2	ZF2 [Source:UniProtKB/TrEMBL;Acc:A0A178VJ97]	AT3G19580
	TraesCS3A02G356600	3.02854	4.50901	0	-0.0797265	C2H2 zinc finger protein
	TraesCS6B02G424200	-4.39455	4.10523	0	0.975313	high-affinity zinc uptake system protein ZnuA-like
	TraesCS4B02G286400	0.444598	-3.98209	0	0		0	Dof-type zinc finger DNA-binding family protein [Source:TAIR;Acc:AT1G26790]	AT1G26790
	TraesCS1B02G246700	0	-3.08539	0	0		0	BEST Arabidopsis thaliana protein match is: CW-type Zinc Finger (TAIR:AT3G62900.1); Ha. [Source:TAIR;Acc:AT1G02990]	AT1G02990
TIFY Factors
	TraesCS4A02G007800	6.18905	5.06702	2.21243	-0.720602	protein TIFY 11b-like
	TraesCS7A02G201100	6.45914	4.07973	2.18988	-0.550331	protein TIFY 11e-like
	TraesCS5D02G219300	4.78196	4.49395	0	-0.970767	protein TIFY 10c
	TraesCS4D02G295900	3.94261	3.2858	2.88671	-1.87746	protein TIFY 11c
	TraesCS5D02G090900	5.06005	5.06005	0	-3.27032	transcription initiation factor TFIID subunit 8	TAF8	Transcription initiation factor TFIID subunit 8 [Source:UniProtKB/Swiss-Prot;Acc:Q9SYZ9]	AT4G34340
	TraesCS3B02G597700	5.91717	5.91717	-0.199485	2.8484	suppressor of disruption of TFIIS	0	Haloacid dehalogenase-like hydrolase (HAD) superfamily protein [Source:TAIR;Acc:AT5G02230]	AT5G02230
AP2/ERF
	TraesCS5B02G236900	7.2493	8.88419	2.07071	-1.68524	ethylene-responsive transcription factor ERF109-like
	TraesCS6D02G225500	3.18047	3.00394	4.11571	-0.523178	ethylene-responsive transcription factor 2	ERF1A	Ethylene-responsive transcription factor 1A [Source:UniProtKB/Swiss-Prot;Acc:O80337]	AT4G17500
	TraesCS6B02G263800	3.76268	0.574832	-0.259793	-2.73259	ethylene-responsive transcription factor ERF054-like		Ethylene-responsive transcription factor CRF5 [Source:UniProtKB/Swiss-Prot;Acc:O82339]	AT2G46310
	TraesCS6D02G217800	5.13858	0.395144	0	-4.94282	ethylene-responsive transcription factor ERF054-like		Ethylene-responsive transcription factor CRF5 [Source:UniProtKB/Swiss-Prot;Acc:O82339]	AT2G46310
	TraesCS6B02G268700	6.19819	0	0	-2.57116	ethylene-responsive transcription factor ERF027-like		Ethylene-responsive transcription factor ERF025 [Source:UniProtKB/Swiss-Prot;Acc:Q9FJ90]	AT5G52020
	TraesCS1B02G218300	0.145021	4.04171	-0.4783	6.35866	24-methylenesterol C-methyltransferase 2	SMT3	24-methylenesterol C-methyltransferase 3 [Source:UniProtKB/Swiss-Prot;Acc:Q94JS4]	AT1G76090
	TraesCS7D02G367500	6.8919	4.24335	0	2.60085	ethylene-responsive transcription factor ERF039	TINY	Tny [Source:UniProtKB/TrEMBL;Acc:A0A178URN2]	AT5G25810
	TraesCS5B02G236900	7.2493	8.88419	2.07071	-1.68524	ethylene-responsive transcription factor ERF109-like
BTB/POZ domain
	TraesCS1B02G121800	3.972	2.06279	1.03752	-1.51608	BTB/POZ and MATH domain-containing protein 1-like
	TraesCS4B02G018900	3.20937	2.23762	0	-2.63626	BTB/POZ domain and ankyrin repeat-containing protein NPR3-like	NPR3	NPR3 [Source:UniProtKB/TrEMBL;Acc:A0A178UGU4]
	TraesCS3B02G448100	3.10309	0.200202	-0.420676	-3.6762	BTB/POZ and TAZ domain-containing protein 2	BT2	BTB/POZ and TAZ domain-containing protein 2 [Source:UniProtKB/Swiss-Prot;Acc:Q94BN0]
	TraesCS3D02G408000	2.6708	0.786673	0	-2.4644	BTB/POZ and TAZ domain-containing protein 2		BTB/POZ and TAZ domain-containing protein 2 [Source:UniProtKB/Swiss-Prot;Acc:Q94BN0]
NDR1/HIN1-like protein
	TraesCS2B02G603100	3.3904	4.25311	0.553393	0.553393	NDR1/HIN1-like protein 10	0	Late embryogenesis abundant (LEA) hydroxyproline-rich glycoprotein family [Source:UniProtKB/TrEMBL;Acc:O82294]	AT2G35460
	TraesCS1B02G183500	5.7837	0	1.99313	1.99313	NDR1/HIN1-like protein 6	0	Late embryogenesis abundant (LEA) hydroxyproline-rich glycoprotein family [Source:UniProtKB/TrEMBL;Acc:Q9SLI0]	AT1G54540
	TraesCS3B02G408500	5.23064	3.25752	0	0	NDR1/HIN1-like protein 10	0	Late embryogenesis abundant (LEA) hydroxyproline-rich glycoprotein family [Source:UniProtKB/TrEMBL;Acc:O82294]	AT2G35460
	TraesCS3D02G368800	3.94195	2.49651	-1.12693	-1.12693	NDR1/HIN1-like protein 10
	TraesCS1B02G144700	2.52472	8.91113	-0.871246	-0.871246	NDR1/HIN1-like protein 13
	TraesCS1D02G173800	4.05186	5.30221	1.91436	1.91436	NDR1/HIN1-like protein 6	0	Late embryogenesis abundant (LEA) hydroxyproline-rich glycoprotein family [Source:UniProtKB/TrEMBL;Acc:Q9SLI0]	AT1G54540
	TraesCS2B02G603200	3.88398	5.68075	0.654105	0.654105	NDR1/HIN1-like protein 2	0	Late embryogenesis abundant (LEA) hydroxyproline-rich glycoprotein family [Source:UniProtKB/TrEMBL;Acc:O82294]	AT2G35460
	TraesCS4B02G115600	1.92181	3.84428	0.837039	0.837039	NDR1/HIN1-like protein 10
BZIP
	TraesCS5D02G068800	-3.65291	-2.58776	-2.19632	-0.891311	Basic-leucine zipper (BZIP) transcription factor family	BZIP25	Basic leucine zipper 25 [Source:UniProtKB/Swiss-Prot;Acc:Q9M1G6]	AT3G54620
	TraesCS6A02G096300	3.96375	6.04677	0.267798	-0.704334	bZIP transcription factor 11-like
GATA
	TraesCS1B02G126600	-4.0408	-0.0414032	0	-0.127839	GATA transcription factor 23-like
	TraesCS7B02G264800	-1.425	4.14657	0.995784	0.791176	protein CYTOKININ-RESPONSIVE GATA TRANSCRIPTION FACTOR 1-like
	TraesCS1D02G343000	0.466918	3.65853	-0.839092	0.680307	GATA transcription factor 12-like
	TraesCS3A02G274900	0.388056	3.90066	0.44125	0.400079	GATA transcription factor 12
BAG family	TraesCS3D02G382600	1.93866	5.6703	0	-3.4995	BAG family molecular chaperone regulator 4-like
	TraesCS3B02G422300	0.901152	6.60293	-2.85835	-2.8572	BAG family molecular chaperone regulator 4-like
	TraesCS5D02G319300	-0.558845	5.97662	-0.912376	0.351625	BAG family molecular chaperone regulator 1	BAG3	BAG family molecular chaperone regulator 3 [Source:UniProtKB/Swiss-Prot;Acc:Q9LYP4]	AT5G07220
	TraesCS3D02G382800	2.26389	6.82271	0	-3.00312	BAG family molecular chaperone regulator 4-like
	TraesCS1B02G346000	0.484731	3.75959	-1.86154	-1.83554	BAG family molecular chaperone regulator 8, chloroplastic
	TraesCS2A02G463500	1.18001	4.60791	1.41103	2.96376	BAG family molecular chaperone regulator 1-like
	TraesCS7D02G050300	-1.41346	6.11273	1.18423	2.01399	BAG family molecular chaperone regulator 3-like	BAG3	BAG family molecular chaperone regulator 3 [Source:UniProtKB/Swiss-Prot;Acc:Q9LYP4]	AT5G07220
	TraesCS7B02G167800	0.776148	5.49301	1.44343	3.6428	BAG family molecular chaperone regulator 1-like	BAG3	BAG family molecular chaperone regulator 3 [Source:UniProtKB/Swiss-Prot;Acc:Q9LYP4]	AT5G07220
	TraesCS5B02G313500	3.11769	8.8801	-0.88082	0.841163	BAG family molecular chaperone regulator 3-like	BAG3	BAG family molecular chaperone regulator 3 [Source:UniProtKB/Swiss-Prot;Acc:Q9LYP4]	AT5G07220
Bowman-Birk trypsin inhibitor
	TraesCS3D02G034200	1.59632	4.10442	-3.46756	-0.860288	Bowman-Birk type trypsin inhibitor isoform X2
	TraesCS3A02G046000	2.11202	6.54519	0.112307	-0.653168	Bowman-Birk type trypsin inhibitor-like
	TraesCS3A02G046100	2.33685	6.82519	-1.97019	-0.761604	Bowman-Birk type trypsin inhibitor-like isoform X2
BHLH transcription factor
	TraesCS5B02G384500	7.07367	4.93364	0.586112	-1.89703	transcription factor BHLH148
	TraesCS2D02G270300	8.25934	6.12191	0	-1.22562	transcription factor bHLH35	BHLH27	Transcription factor bHLH27 [Source:UniProtKB/Swiss-Prot;Acc:Q700E3]	AT4G29930
	TraesCS2B02G289900	12.4339	6.51604	2.74666	-1.40413	transcription factor bHLH35-like	BHLH27	Transcription factor bHLH27 [Source:UniProtKB/Swiss-Prot;Acc:Q700E3]	AT4G29930
	TraesCS2A02G348800	3.18541	3.75656	-2.78917	-1.44174	transcription factor bHLH153-like	BHLH154	Transcription factor bHLH154 [Source:UniProtKB/Swiss-Prot;Acc:Q7XJU1]	AT2G31730
	TraesCS4B02G056600	5.98334	5.16601	0	0.507904	transcription factor bHLH18-like
	TraesCS2A02G271700	9.9533	6.74152	4.7751	-1.93922	transcription factor bHLH35-like	BHLH27	Transcription factor bHLH27 [Source:UniProtKB/Swiss-Prot;Acc:Q700E3]	AT4G29930
	TraesCS3A02G169100	-1.44837	4.10463	0	4.73558	transcription factor bHLH150-like
	TraesCS4A02G257900	6.38215	6.56879	0	-0.0825666	transcription factor bHLH18-like
	TraesCS1A02G362800	1.61036	3.6597	0	0	transcription factor LATE FLOWERING-like	BHLH87	Transcription factor bHLH87 [Source:UniProtKB/Swiss-Prot;Acc:Q8S3D2]	AT3G21330
	TraesCS1D02G367700	1.27703	4.10624	0	0.62685	transcription factor LATE FLOWERING-like	BHLH87	Transcription factor bHLH87 [Source:UniProtKB/Swiss-Prot;Acc:Q8S3D2]	AT3G21330
transcription factor DIVARICATA
	TraesCS3B02G407700	5.46684	4.2898	-0.59261	-1.77527	transcription factor DIVARICATA-like	0	Homeodomain-like superfamily protein [Source:UniProtKB/TrEMBL;Acc:Q9SQY8]	AT3G10580
	TraesCS3D02G368000	7.23943	5.35378	0.211144	-1.66276	transcription factor DIVARICATA	0	Homeodomain-like superfamily protein [Source:UniProtKB/TrEMBL;Acc:Q9SQY8]	AT3G10580
	TraesCS3A02G375500	8.75862	7.33774	0.80399	-1.99925	transcription factor DIVARICATA-like	0	Homeodomain-like superfamily protein [Source:UniProtKB/TrEMBL;Acc:Q9SQY8]	AT3G10580
	TraesCS1B02G287700	-0.631938	4.33242	0	1.48916	transcription factor DIVARICATA-like
other
	TraesCS6A02G270200	5.08915	5.49556	5.42148	-2.28814	trihelix transcription factor GT-3b-like
	TraesCS5D02G244000	1.93443	4.80034	1.85897	-0.242238	transcription factor HEC1-like
	TraesCS6D02G239400	-0.0979638	4.07263	-2.95483	2.21434	transcription repressor OFP8-like
	TraesCS1D02G072600	3.02664	4.18322	-0.384168	0.715053	trihelix transcription factor GT-3b	GT-3B	Trihelix transcription factor GT-3b [Source:UniProtKB/Swiss-Prot;Acc:O80450]	AT2G38250
	TraesCS6B02G411300	1.50273	4.44438	0	-1.01448	transcription factor PHYTOCHROME INTERACTING FACTOR-LIKE 15-like isoform X1	SPT	SPT [Source:UniProtKB/TrEMBL;Acc:A0A178UVX7]	AT4G36930
	TraesCS5A02G558200	-2.49831	5.02457	-0.84413		trihelix transcription factor GTL1-like	AT-GTL1	GT-2-like 1 [Source:TAIR;Acc:AT1G33240]	AT1G33240
DNAj
	TraesCS3D02G218800	0	3.47225	0.586772	-4.6246	dnaJ homolog subfamily B member 7-like	0	Chaperone DnaJ-domain superfamily protein [Source:UniProtKB/TrEMBL;Acc:F4I8D6]	AT1G71000
	TraesCS3D02G379400	-0.396927	4.47916	0.0422578	3.07187	dnaJ protein homolog 1	0	HSP40/DnaJ peptide-binding protein [Source:UniProtKB/TrEMBL;Acc:Q0WRX5]	AT1G44160
ARF
	TraesCS3A02G369200	-0.607994	3.28932	1.0087	-1.76757	auxin transporter-like protein 1	LAX1	Auxin transporter-like protein 1 [Source:UniProtKB/Swiss-Prot;Acc:Q9LFB2]	AT5G01240
	TraesCS5B02G212600	1.7499	5.34117	0.684462	0.0407808	auxin-responsive protein SAUR76-like	SAUR76	Auxin-responsive protein SAUR76 [Source:UniProtKB/Swiss-Prot;Acc:Q29PU2]	AT5G20820
	TraesCS5B02G058500	0.433825	4.74285	0	1.01692	auxin-responsive protein IAA30-like	IAA16	Auxin-responsive protein IAA16 [Source:UniProtKB/Swiss-Prot;Acc:O24407]	AT3G04730
	TraesCS7B02G065800	1.02179	3.89091	-1.17893	-3.23017	auxin response factor 16	NPH4	Transcriptional factor B3 family protein / auxin-responsive factor AUX/IAA-related [Source:TAIR;Acc:AT5G20730]	AT5G20730
	TraesCS7D02G254100	0.519898	4.66379	0.743974	3.3987	auxin-induced in root cultures protein 12-like	0	Cytochrome b561 and DOMON domain-containing protein At5g35735 [Source:UniProtKB/Swiss-Prot;Acc:Q9FKH6]	AT5G35735
	TraesCS5D02G069200	-1.6216	4.43203	0	1.42883	auxin-responsive protein IAA31-like	IAA1	Auxin-responsive protein [Source:UniProtKB/TrEMBL;Acc:Q67YC2]	AT4G14560
	TraesCS5D02G069300	0.30957	6.23442	0.767645	4.73624	auxin-responsive protein IAA30-like	IAA16	Auxin-responsive protein IAA16 [Source:UniProtKB/Swiss-Prot;Acc:O24407]	AT3G04730

## Sheet: kinase
Group	Gene ID	677_Rlog2FC	677_Slog2FC	703_Rlog2FC	703_Slog2FC	Description	AT gene name	AT gene description	At gene id
LRR
	TraesCS2D02G190200	2.15863	5.7686	0	-2.58111	probable LRR receptor-like serine/threonine-protein kinase At1g74360	0	Probable LRR receptor-like serine/threonine-protein kinase At1g74360 [Source:UniProtKB/Swiss-Prot;Acc:C0LGJ1]	AT1G74360
	TraesCS7B02G260600	0.0903402	4.24778	1.45826	1.20863	probable LRR receptor-like serine/threonine-protein kinase At1g14390	0	Probable LRR receptor-like serine/threonine-protein kinase At2g02780 [Source:UniProtKB/Swiss-Prot;Acc:C0LGJ9]	AT2G02780
	TraesCS7A02G321600	1.09502	4.85474	-0.234764	-0.613099	serine/threonine-protein kinase-like protein CCR4	CCR4	Serine/threonine-protein kinase-like protein CCR4 [Source:UniProtKB/Swiss-Prot;Acc:Q9FIJ6]	AT5G47850
	TraesCS5D02G417400	-1.19573	4.68363	0	1.55901	leucine-rich repeat receptor-like serine/threonine-protein kinase BAM1	BAM2	Leucine-rich repeat receptor-like serine/threonine-protein kinase BAM2 [Source:UniProtKB/Swiss-Prot;Acc:Q9M2Z1]	AT3G49670
	TraesCS2D02G462000	2.18557	5.38245	0	-3.80538	LRR receptor-like serine/threonine-protein kinase FLS2	FLS2	Leucine-rich repeat receptor-like protein kinase (Fragment) [Source:UniProtKB/TrEMBL;Acc:C0LGU8]	AT5G46330
	TraesCS5B02G183000	0.783886	3.90787	-1.24447	0	probable LRR receptor-like serine/threonine-protein kinase At2g24230	0	Probable LRR receptor-like serine/threonine-protein kinase At2g24230 [Source:UniProtKB/Swiss-Prot;Acc:C0LGK9]	AT2G24230
	TraesCS2B02G208900	2.8146	4.00044	0	-0.897546	probable LRR receptor-like serine/threonine-protein kinase At1g74360	0	Probable LRR receptor-like serine/threonine-protein kinase At1g74360 [Source:UniProtKB/Swiss-Prot;Acc:C0LGJ1]	AT1G74360
serine/arginine
	TraesCS7A02G266200	3.03136	5.32924	0	0	serine/arginine repetitive matrix protein 1-like
probable serine/threonine-protein kinase
	TraesCS5D02G329100	6.37929	4.03991	1.42399	-0.80067	probable serine/threonine-protein kinase PBL19
	TraesCS2D02G079200	5.25397	3.39423	1.0452	-0.515291	probable serine/threonine-protein kinase PBL7	PBL6	Probable serine/threonine-protein kinase PBL6 [Source:UniProtKB/Swiss-Prot;Acc:Q9SIB6]	AT2G28590
	TraesCS1B02G404000	3.48304	3.73604	0.685733	-3.4761	CDP-diacylglycerol--serine O-phosphatidyltransferase 2	0	Phosphatidyl serine synthase family protein [Source:UniProtKB/TrEMBL;Acc:F4HXY6]	AT1G15110
	TraesCS2B02G216800	4.69356	11.2703	3.84538	-1.34998	probable serine/threonine-protein kinase WNK5	WNK11	Probable serine/threonine-protein kinase WNK11 [Source:UniProtKB/Swiss-Prot;Acc:Q6ICW6]	AT5G55560
	TraesCS5D02G456100	4.77128	4.52022	1.78551	-1.27362	putative serine/threonine-protein kinase-like protein CCR3		Putative serine/threonine-protein kinase-like protein CCR3 [Source:UniProtKB/Swiss-Prot;Acc:Q9LY50]	AT3G55950
	TraesCS2B02G096000	5.76796	3.64291	0	-0.435302	probable serine/threonine-protein kinase PBL7		Probable serine/threonine-protein kinase PBL6 [Source:UniProtKB/Swiss-Prot;Acc:Q9SIB6]	AT2G28590
	TraesCS2D02G401500	4.1372	4.9541	0	0.62229	probable serine/threonine-protein kinase PIX13 isoform X2		Probable serine/threonine-protein kinase PIX13 [Source:UniProtKB/Swiss-Prot;Acc:Q9SII6]	AT2G17220
	TraesCS4D02G274400	2.54942	1.83541	0	1.73003	serine/threonine-protein kinase EDR1		Serine/threonine-protein kinase EDR1 [Source:UniProtKB/Swiss-Prot;Acc:Q9FPR3]	AT1G08720
	TraesCS3B02G547600	5.63111	3.10392	0	0	putative serine/threonine-protein kinase-like protein CCR3
	TraesCS6B02G367100	5.46452	5.13411	-0.758038	0.199274	serine/threonine-protein kinase RIPK-like		Serine/threonine-protein kinase RIPK [Source:UniProtKB/Swiss-Prot;Acc:Q9ZUF4]	AT2G05940
	TraesCS2D02G197600	4.16165	7.19534	2.15285	0.427967	probable serine/threonine-protein kinase WNK5		Probable serine/threonine-protein kinase WNK11 [Source:UniProtKB/Swiss-Prot;Acc:Q6ICW6]	AT5G55560
	TraesCS6D02G280700	4.04066	2.00801	0	-0.109247	G-type lectin S-receptor-like serine/threonine-protein kinase SD2-5
	TraesCS1D02G073100	4.22439	4.09976	2.72254	-1.34633	putative serine/threonine-protein kinase-like protein CCR3
	TraesCS2A02G081400	4.87547	4.05613	0	-0.25546	probable serine/threonine-protein kinase PBL7	PBL6	Probable serine/threonine-protein kinase PBL6 [Source:UniProtKB/Swiss-Prot;Acc:Q9SIB6]	AT2G28590
	TraesCS7B02G069100	1.43602	4.24999	1.41084	-0.17887	serine/threonine-protein kinase RIPK	RIPK	Serine/threonine-protein kinase RIPK [Source:UniProtKB/Swiss-Prot;Acc:Q9ZUF4]	AT2G05940
	TraesCS2A02G190200	1.67531	6.11993	0	-0.417923	probable serine/threonine-protein kinase WNK5	WNK11	Probable serine/threonine-protein kinase WNK11 [Source:UniProtKB/Swiss-Prot;Acc:Q6ICW6]	AT5G55560
	TraesCS1A02G320900	-0.0285575	3.54876	0	1.17685	receptor-like serine/threonine-protein kinase SD1-8 isoform X1	0	S-locus lectin protein kinase family protein [Source:TAIR;Acc:AT4G03230]	AT4G03230
MAPK
	TraesCS7A02G410700	3.57809	0.50483	-0.259071	-1.69917	mitogen-activated protein kinase	MPK17	Mitogen-activated protein kinase 17 [Source:UniProtKB/Swiss-Prot;Acc:Q84M93]	AT2G01450
	TraesCS3A02G256200	6.18378	1.50561	2.33987	-1.40071	mitogen-activated protein kinase kinase kinase 18	MAPKKK17	Mitogen-activated protein kinase kinase kinase 17 [Source:UniProtKB/Swiss-Prot;Acc:O80888]	AT2G32510
	TraesCS4B02G197800	3.92545	2.28292	2.91621	-2.0488	mitogen-activated protein kinase 5	MPK3	MPK3 [Source:UniProtKB/TrEMBL;Acc:A0A384L050]	AT3G45640
	TraesCS3B02G288100	5.55603	4.46462	0	-0.551265	mitogen-activated protein kinase kinase kinase 18-like	MAPKKK17	Mitogen-activated protein kinase kinase kinase 17 [Source:UniProtKB/Swiss-Prot;Acc:O80888]	AT2G32510
	TraesCS4A02G106400	3.57065	2.50769	1.05736	-0.996036	mitogen-activated protein kinase 5	MPK3	MPK3 [Source:UniProtKB/TrEMBL;Acc:A0A384L050]	AT3G45640
	TraesCS3D02G256500	5.79057	3.02271	3.83266	-0.609068	mitogen-activated protein kinase kinase kinase 18	MAPKKK17	Mitogen-activated protein kinase kinase kinase 17 [Source:UniProtKB/Swiss-Prot;Acc:O80888]	AT2G32510
	TraesCS3A02G256300	5.12575	1.08156	3.92503	-1.02793	mitogen-activated protein kinase kinase kinase 17-like	MAPKKK17	Mitogen-activated protein kinase kinase kinase 17 [Source:UniProtKB/Swiss-Prot;Acc:O80888]	AT2G32510
	TraesCS4B02G239400	3.02889	0.473341	0.844972	0.526688	mitogen-activated protein kinase kinase 9-like	MKK10	Mitogen-activated protein kinase kinase 10 [Source:UniProtKB/Swiss-Prot;Acc:Q9LQM8]	AT1G32320
	TraesCS4A02G062600	3.09331	-0.51224	1.58254	-1.41714	mitogen-activated protein kinase kinase 9-like	MKK10	Mitogen-activated protein kinase kinase 10 [Source:UniProtKB/Swiss-Prot;Acc:Q9LQM8]	AT1G32320
	TraesCS1D02G410100	2.81308	6.60234	3.77343	-0.650399	mitogen-activated protein kinase 7
	TraesCS3D02G256400	5.26699	3.07247	0	-0.310774	mitogen-activated protein kinase kinase kinase 18		Mitogen-activated protein kinase kinase kinase 17 [Source:UniProtKB/Swiss-Prot;Acc:O80888]	AT2G32510
	TraesCS1D02G372700	4.54068	3.28509	0.644038	-1.34804	mitogen-activated protein kinase kinase kinase 17-like		Mitogen-activated protein kinase kinase kinase 17 [Source:UniProtKB/Swiss-Prot;Acc:O80888]	AT2G32510
	TraesCS1B02G385300	5.60617	1.42086	4.60866	-1.7309	mitogen-activated protein kinase kinase kinase 17-like		Mitogen-activated protein kinase kinase kinase 17 [Source:UniProtKB/Swiss-Prot;Acc:O80888]	AT2G32510
	TraesCS1B02G384900	5.36433	3.72531	0	-1.63193	mitogen-activated protein kinase kinase kinase 18-like		Mitogen-activated protein kinase kinase kinase 17 [Source:UniProtKB/Swiss-Prot;Acc:O80888]	AT2G32510
	TraesCS1D02G370100	3.29576	1.19751	0	-1.19366	MAPK kinase substrate protein At1g80180-like
	TraesCS3A02G255700	6.88223	4.03595	2.20457	0.0825302	mitogen-activated protein kinase kinase kinase 18	MAPKKK17	Mitogen-activated protein kinase kinase kinase 17 [Source:UniProtKB/Swiss-Prot;Acc:O80888]	AT2G32510
	TraesCS1B02G385100	4.88316	4.09492	0	-0.743297	mitogen-activated protein kinase kinase kinase 18-like	MAPKKK17	Mitogen-activated protein kinase kinase kinase 17 [Source:UniProtKB/Swiss-Prot;Acc:O80888]	AT2G32510
	TraesCS1B02G431400	2.13877	5.39128	0	1.20612	mitogen-activated protein kinase 7
CIPK	TraesCS2B02G124100	2.73058	3.83635	2.16314	0.00668916	CBL-interacting protein kinase 29	CIPK4	CBL-interacting serine/threonine-protein kinase 4 [Source:UniProtKB/Swiss-Prot;Acc:Q9SUL7]	AT4G14580
	TraesCS2D02G107100	3.98468	5.53974	1.97292	-0.176042	CBL-interacting protein kinase 29	CIPK4	CBL-interacting serine/threonine-protein kinase 4 [Source:UniProtKB/Swiss-Prot;Acc:Q9SUL7]	AT4G14580
F-box domain
	TraesCS2B02G232500	5.01917	6.16498	0	-4.51443	F-box domain-containing protein
	TraesCS2A02G205100	5.03923	6.94218	0	-1.21565	F-box domain-containing protein
	TraesCS2D02G211000	7.4093	4.09732	3.20678	-3.97929	F-box domain-containing protein
	TraesCSU02G250100	7.22941	4.04701	0	-4.54342	F-box protein At5g07610-like
	TraesCS4A02G127600	0.392316	3.95288	-2.99974	1.69447	F-box protein At4g18380-like	0	AUF1 [Source:UniProtKB/TrEMBL;Acc:A0A178VZX8]	AT1G78100
	TraesCS2D02G175100	0.785164	4.02089	0	0.102669	F-box only protein 13-like	0	F-box family protein [Source:TAIR;Acc:AT4G33160]	AT4G33160
	TraesCS5D02G112200	1.11697	5.80608	0	-2.3104	F-box/LRR-repeat protein 14-like	FBL14	F-box/LRR-repeat protein 14 [Source:UniProtKB/Swiss-Prot;Acc:Q3EC97]	AT1G80570
	TraesCS5A02G355600	-1.80998	3.94268	0.274225	2.47424	F-box/kelch-repeat protein At5g42360-like	0	F-box/kelch-repeat protein At5g42360 [Source:UniProtKB/Swiss-Prot;Acc:Q9FII1]	AT5G42360
cysteine-rich	TraesCS7B02G262300	5.44977	4.58681	-0.343353	-2.04807	cysteine-rich and transmembrane domain-containing protein WIH1-like
	TraesCS7D02G358000	6.15435	2.80167	1.22215	-1.6293	cysteine-rich and transmembrane domain-containing protein WIH2
	TraesCS7D02G357400	5.18675	3.43272	-3.57645	-1.86006	cysteine-rich and transmembrane domain-containing protein B
	TraesCS7D02G357500	6.00128	3.22942	2.3959	-1.59061	cysteine-rich and transmembrane domain-containing protein WIH2
	TraesCS7B02G262800	5.75065	2.85545	0	-1.59447	cysteine-rich and transmembrane domain-containing protein WIH2-like
	TraesCS4B02G092200	3.47659	2.63983	0	-1.39672	cysteine-rich receptor-like protein kinase 37
	TraesCS4D02G089600	3.13769	1.27651	0.493128	-1.37956	cysteine-rich receptor-like protein kinase 6
	TraesCS7D02G525000	3.29716	3.42655	0.521816	-2.10688	cysteine-rich receptor-like protein kinase 6
	TraesCS1A02G031100	6.21576	2.54506	-2.95994	2.71775	papain-like cysteine proteinase
	TraesCS4D02G089200	3.38533	1.54373	0	-2.3771	cysteine-rich receptor-like protein kinase 40
	TraesCS1B02G454100	0.733346	-3.94328	0	-0.632028	Cysteine-rich receptor-like protein kinase 27	CRK27	Cysteine-rich receptor-like protein kinase 27 [Source:UniProtKB/Swiss-Prot;Acc:O49564]	AT4G21230
U-box domain	TraesCS5B02G197400	0	4.14206	0	-0.422344	U-box domain-containing protein 19-like
	TraesCS1D02G299400	4.92693	4.01857	1.42424	-0.382421	U-box domain-containing protein 16-like	PUB16	RING-type E3 ubiquitin transferase [Source:UniProtKB/TrEMBL;Acc:A0A178UNI7]	AT5G01830
	TraesCS2A02G422900	0.793394	4.3543	0	2.58868	U-box domain-containing protein 11-like	0	ARM repeat superfamily protein [Source:UniProtKB/TrEMBL;Acc:Q9FI58]	AT5G50900
	TraesCS7B02G105600	5.04628	4.04281	0	-0.482664	U-box domain-containing protein 21		ARM repeat superfamily protein [Source:UniProtKB/TrEMBL;Acc:Q9M8S5]	AT3G02840
	TraesCS7D02G201600	5.40872	2.56144	0	-2.00808	U-box domain-containing protein 21		ARM repeat superfamily protein [Source:UniProtKB/TrEMBL;Acc:Q9M8S5]	AT3G02840
CDK	TraesCS1D02G363800	4.8292	5.3175	3.61581	-0.0350731	putative cyclin-dependent kinase F-2
	TraesCS1A02G359100	3.04018	6.65937	3.02259	1.2126	putative cyclin-dependent kinase F-2

## Sheet: other DE stress
Group	Gene ID	677_Rlog2FC	677_Slog2FC	703_Rlog2FC	703_Slog2FC	Description	AT gene name	AT gene description	At gene id
CYP
	TraesCS2A02G152400	3.58115	2.37821	0	-2.80899	cytochrome P450 709B1-like		Cytochrome P450 709B2 [Source:UniProtKB/Swiss-Prot;Acc:F4IK45]	AT2G46950
	TraesCS2D02G157800	5.44768	4.6527	0	-1.37909	cytochrome P450 709B1		Cytochrome P450 709B2 [Source:UniProtKB/Swiss-Prot;Acc:F4IK45]	AT2G46950
	TraesCS1B02G371900	3.2142	5.75995	0.264113	0.111685	cytochrome P450 94B3-like		CYP94B3 [Source:UniProtKB/TrEMBL;Acc:A0A178V8H3]	AT3G48520
	TraesCS1A02G351600	5.37509	6.09222	0	-1.81468	cytochrome P450 94B3-like		CYP94B3 [Source:UniProtKB/TrEMBL;Acc:A0A178V8H3]	AT3G48520
	TraesCS4A02G132500	-3.10597	-2.65839	-1.17288	-2.12204	cytochrome P450 714B3-like isoform X2
	TraesCS1D02G276600	1.95648	6.08539	0.266348	-1.30315	cytochrome P450 94C1-like	CYP94C1	Cytochrome P450 94C1 [Source:UniProtKB/Swiss-Prot;Acc:Q9ZUX1]	AT2G27690
	TraesCS2A02G152200	0	4.18303	0	-1.0944	cytochrome P450 709B1-like	CYP709B2	Cytochrome P450 709B2 [Source:UniProtKB/Swiss-Prot;Acc:F4IK45]	AT2G46950
	TraesCS1D02G359100	4.6719	6.07662	0	-1.08313	cytochrome P450 94B3-like	CYP94B3	CYP94B3 [Source:UniProtKB/TrEMBL;Acc:A0A178V8H3]	AT3G48520
	TraesCS1B02G286300	1.63486	6.86989	-0.678861	-2.41054	cytochrome P450 94C1-like	CYP94C1	Cytochrome P450 94C1 [Source:UniProtKB/Swiss-Prot;Acc:Q9ZUX1]	AT2G27690
	TraesCS7D02G444200	0.701925	5.4316	0	2.16664	cytochrome P450 77A3	CYP77B1	Cytochrome P450 like protein [Source:UniProtKB/TrEMBL;Acc:Q9SAB7]	AT1G11600
	TraesCS2A02G352000	-0.147689	7.26886	0.108116	2.48635	cytochrome b561 and DOMON domain-containing protein At3g07570	0	Cytochrome b561 and DOMON domain-containing protein At3g07570 [Source:UniProtKB/Swiss-Prot;Acc:Q0WRW8]	AT3G07570
	TraesCS7A02G523800	0.0376534	-4.29231	0	1.45714		CYP72C1	cytochrome p450 72c1 [Source:TAIR;Acc:AT1G17060]	AT1G17060
E3 ubiquitin-protein ligase
	TraesCS4A02G290600	5.17348	1.4179	2.32775	-1.92075	E3 ubiquitin-protein ligase RNF5-like	0	At1g19310/F18O14_14 [Source:UniProtKB/TrEMBL;Acc:Q9LN67]	AT1G19310
	TraesCS4B02G023600	3.47046	1.31262	0.217437	-2.33845	E3 ubiquitin-protein ligase RNF5-like	0	At1g19310/F18O14_14 [Source:UniProtKB/TrEMBL;Acc:Q9LN67]	AT1G19310
	TraesCS4D02G021200	4.39381	1.76338	1.9358	-2.4704	E3 ubiquitin-protein ligase RNF5-like	0	At1g19310/F18O14_14 [Source:UniProtKB/TrEMBL;Acc:Q9LN67]	AT1G19310
	TraesCS3A02G414400	3.07669	2.60836	2.13942	-0.843664	E3 ubiquitin-protein ligase RGLG2	0	Copine (Calcium-dependent phospholipid-binding protein) family [Source:UniProtKB/TrEMBL;Acc:F4HTR6]	AT1G67800
	TraesCS3B02G120600	4.28951	3.34031	1.39618	-0.262564	E3 ubiquitin-protein ligase MBR2 isoform X1		RING/U-box superfamily protein [Source:UniProtKB/TrEMBL;Acc:F4IQ07]	AT2G37150
	TraesCS6D02G367600	9.72788	7.05192	0	-3.84411	E3 ubiquitin-protein ligase PUB23-like
	TraesCSU02G036400	2.73488	3.74513	0	-0.294474	E3 ubiquitin-protein ligase PUB23-like
	TraesCS6D02G367100	3.40801	6.84952	0	-5.29778	E3 ubiquitin-protein ligase PUB23-like
	TraesCS3B02G139400	1.08857	5.82829	0.517429	0.816325	E3 ubiquitin-protein ligase SGR9, amyloplastic-like
	TraesCS7A02G010300	0.121038	7.79005	-2.42445	0.611318	E3 ubiquitin-protein ligase WAV3-like
	TraesCS3A02G369300	-2.16856	-3.37727	0	0		HUB1	E3 ubiquitin-protein ligase BRE1-like 1 [Source:UniProtKB/Swiss-Prot;Acc:Q8RXD6]	AT2G44950
PER
	TraesCS7D02G420500	2.55872	2.84427	-0.344098	-0.151981	peroxidase 16	PER45	Peroxidase 45 [Source:UniProtKB/Swiss-Prot;Acc:Q96522]	AT4G30170
	TraesCS2B02G373000	3.17496	0	0	0	peroxidase 46-like		Peroxidase 18 [Source:UniProtKB/Swiss-Prot;Acc:Q9SK52]	AT2G24800
	TraesCS3A02G325100	4.12579	4.13254	1.21495	-0.782831	Peroxidase 56
	TraesCS2A02G355300	3.3022	0	-1.18579	0.129312	peroxidase 46-like		Peroxidase 18 [Source:UniProtKB/Swiss-Prot;Acc:Q9SK52]	AT2G24800
	TraesCS4B02G197900	2.16216	3.68848	0.217663	2.38398	L-ascorbate peroxidase 1, cytosolic	APX2	APX2 [Source:UniProtKB/TrEMBL;Acc:A0A178VH43]	AT3G09640
	TraesCS2B02G087400	2.7854	4.47832	0	-0.40301	probable L-ascorbate peroxidase 3, peroxisomal
	TraesCS5D02G410600	0.658991	4.72305	0	-0.27085	peroxidase 35	PER35	Peroxidase 35 [Source:UniProtKB/Swiss-Prot;Acc:Q96510]	AT3G49960
	TraesCS2A02G573400	1.43251	5.6808	-4.65908	0.755704	Peroxidase 12
	TraesCS2B02G372500	-2.26814	4.15706	0	2.73627	peroxidase 43	PER13	Peroxidase 13 [Source:UniProtKB/Swiss-Prot;Acc:O49293]	AT1G77100
	TraesCS1D02G079800	-0.31225	5.86807	1.27773	3.55587	peroxidase 2
	TraesCS5A02G400600	0.643756	5.08326	0	3.2667	peroxidase 35	PER35	Peroxidase 35 [Source:UniProtKB/Swiss-Prot;Acc:Q96510]	AT3G49960
	TraesCS5A02G442900	0.589442	3.79092	0	-0.111749	Peroxidase 12
PAL
	TraesCS1D02G103500	6.23162	4.73519	1.60853	-1.18107	phenylalanine ammonia-lyase-like	PAL4	Phenylalanine ammonia-lyase 4 [Source:UniProtKB/Swiss-Prot;Acc:Q9SS45]	AT3G10340
	TraesCS1B02G122800	6.93525	4.95965	4.77599	-1.55426	phenylalanine ammonia-lyase-like	PAL4	Phenylalanine ammonia-lyase 4 [Source:UniProtKB/Swiss-Prot;Acc:Q9SS45]	AT3G10340
	TraesCS2D02G204700	4.37032	3.91199	0	0.280004	phenylalanine ammonia-lyase-like		Phenylalanine ammonia-lyase 4 [Source:UniProtKB/Swiss-Prot;Acc:Q9SS45]	AT3G10340
	TraesCS2B02G224300	4.8136	4.80826	0	-0.00292076	phenylalanine ammonia-lyase-like		Phenylalanine ammonia-lyase 4 [Source:UniProtKB/Swiss-Prot;Acc:Q9SS45]	AT3G10340
	TraesCS1A02G094900	5.89308	4.79508	2.98568	-0.850214	phenylalanine ammonia-lyase-like		Phenylalanine ammonia-lyase 4 [Source:UniProtKB/Swiss-Prot;Acc:Q9SS45]	AT3G10340
	TraesCS2A02G196700	5.81689	3.97362	0	-0.0686424	phenylalanine ammonia-lyase-like		Phenylalanine ammonia-lyase 4 [Source:UniProtKB/Swiss-Prot;Acc:Q9SS45]	AT3G10340
	TraesCS1D02G039300	5.57664	1.63743	0	2.51566	phenylalanine ammonia-lyase-like		Phenylalanine ammonia-lyase 4 [Source:UniProtKB/Swiss-Prot;Acc:Q9SS45]	AT3G10340
	TraesCS2B02G398400	3.28542	2.83607	1.22097	1.88293	phenylalanine ammonia-lyase		Phenylalanine ammonia-lyase 4 [Source:UniProtKB/Swiss-Prot;Acc:Q9SS45]	AT3G10340
	TraesCS1B02G048300	3.36651	1.97619	0	0	phenylalanine ammonia-lyase-like		Phenylalanine ammonia-lyase 4 [Source:UniProtKB/Swiss-Prot;Acc:Q9SS45]	AT3G10340
	TraesCS6D02G212200	-1.83506	4.00495	1.77224	2.35431	phenylalanine ammonia-lyase	PAL4	Phenylalanine ammonia-lyase 4 [Source:UniProtKB/Swiss-Prot;Acc:Q9SS45]	AT3G10340
	TraesCS6B02G258400	-1.27544	4.60775	-0.40726	3.03153	Phenylalanine ammonia-lyase	PAL4	Phenylalanine ammonia-lyase 4 [Source:UniProtKB/Swiss-Prot;Acc:Q9SS45]	AT3G10340
	TraesCS7D02G367100	-0.144262	6.48112	-0.21444	0.0787499	myristoylated alanine-rich C-kinase substrate
GST
	TraesCS5A02G424100	3.54259	3.05195	3.57245	-0.78389	probable glutathione S-transferase GSTU1
	TraesCS1B02G194300	4.13655	6.50533	0.968588	-0.480563	probable glutathione S-transferase GSTU6
	TraesCS1A02G186700	2.77278	0.764437	-1.14805	-0.320695	probable glutathione S-transferase GSTU6
	TraesCS3B02G272600	3.4039	0	0.145212	0.653109	monothiol glutaredoxin-S5	GRXC9	Glutaredoxin-C9 [Source:UniProtKB/Swiss-Prot;Acc:Q9SGP6]	AT1G28480
	TraesCS2B02G244100	4.40122	6.58082	3.14798	-0.539585	probable glutathione S-transferase GSTU6
	TraesCS2A02G306100	4.87492	3.39237	0	-2.3343	glutathione S-transferase TCHQD	TCHQD	Glutathione S-transferase TCHQD [Source:UniProtKB/Swiss-Prot;Acc:O80662]	AT1G77290
	TraesCS2D02G304500	4.29953	4.58585	0	-1.75545	glutathione S-transferase TCHQD		Glutathione S-transferase TCHQD [Source:UniProtKB/Swiss-Prot;Acc:O80662]	AT1G77290
	TraesCS3B02G540700	5.10859	0	0	0	glutathione transferase GST 23-like		Glutathione S-transferase U4 [Source:UniProtKB/Swiss-Prot;Acc:Q9ZW27]	AT2G29460
	TraesCS3D02G487200	3.55068	-0.673048	0	-3.97766	probable glutathione S-transferase		Glutathione S-transferase U4 [Source:UniProtKB/Swiss-Prot;Acc:Q9ZW27]	AT2G29460
	TraesCS5B02G426300	5.7877	4.33672	0.593603	-4.00763	probable glutathione S-transferase GSTU1
	TraesCS5D02G432600	8.78854	5.43686	1.15759	-3.03359	probable glutathione S-transferase GSTU1
	TraesCS2D02G224700	3.01295	5.24357	2.22835	-0.65087	probable glutathione S-transferase GSTU6
	TraesCS7A02G083700	2.66356	4.22008	0	-1.07413	probable glutathione S-transferase	GSTU4	Glutathione S-transferase U4 [Source:UniProtKB/Swiss-Prot;Acc:Q9ZW27]	AT2G29460
Aquaporin
	TraesCS6D02G227500	0.814655	5.25918	-2.87132	1.53571	aquaporin PIP1-1
	TraesCS2D02G376100	0.258168	5.11804	0	3.2554	aquaporin PIP2-5	PIP2-4	PIP2F [Source:UniProtKB/TrEMBL;Acc:A0A178UG45]	AT5G60660
	TraesCS7D02G217400	0.657273	5.13347	-0.879898	2.29727	aquaporin NIP1-1	NIP3-1	Aquaporin NIP3-1 [Source:UniProtKB/Swiss-Prot;Acc:Q9C6T0]	AT1G31885
