# Supplementary material for: RNA-Seq-Based Transcriptomics Study to Investigate the Genes Governing Nitrogen Use Efficiency in Indian Wheat Cultivars
Source: Front Genet. 2022 Mar 31;13:853910. doi: 10.3389/fgene.2022.853910 (PMC9009086; doi:10.3389/fgene.2022.853910)
Supplement: Supplementary file 4 [file Table4.XLSX]

## Sheet: Sheet1
Tissue	Up/Down Regulation	Alternate Gene Expression	Gene_id	Annotation	Log 2 fold change
					PBW677	PBW703
Shoot	Up		TraesCS4B02G115600	NDR1/HIN1-like protein 10	3.8442	2.6797
			TraesCS4A02G043000	CASP-like protein 2U2	3.8619	3.4001
			TraesCS5A02G007900	lipoxygenase 2.1, chloroplastic	3.8124	3.4499
			TraesCS7A02G247800	predicted protein	4.5908	3.527
			TraesCS3D02G294400	interactor of constitutive active ROPs 4-like	3.9664	3.6987
			TraesCSU02G147100	non-specific lipid-transfer protein 4.1	7.4115	3.7978
			TraesCS5B02G375400	expp1 protein precursor	3.5875	3.8414
			TraesCS5B02G172000	dirigent protein 2-like	6.2715	4.0169
			TraesCS4A02G130800	ricin B-like lectin R40C1	6.1947	4.2227
			TraesCS4D02G142800	probable xyloglucan endotransglucosylase/hydrolase	5.8847	4.3208
			TraesCS4D02G134600	very-long-chain aldehyde decarbonylase GL1-11	3.7053	4.3933
			TraesCS3A02G372600	60S ribosomal protein L10a-1	3.2285	4.3945
			TraesCS7D02G008700	sucrose:sucrose 1-fructosyltransferase	4.9818	4.4922
			TraesCS7B02G408300	probable histone H2AXb	4.0654	4.4962
			TraesCS7D02G199400	chlorophyll a-b binding protein of LHCII type 1-like	4.1907	4.5113
			TraesCS2B02G521600	adenosylhomocysteinase	3.2532	5.2486
			TraesCS6A02G061300	histone H4	3.9966	5.3908
			TraesCS3B02G181300	bark storage protein A	6.1787	5.4154
			TraesCS4B02G050400	UDP-glucose 6-dehydrogenase 4	5.347	5.5855
			TraesCS2B02G600200	glucoside beta-D-glucosidase 1b, chloroplastic	6.7145	5.931
	Down		TraesCS4B02G394500	0	-3.9811	-6.476
			TraesCS2B02G329600	ferric reductase oxidase	-4.233	-5.1029
			TraesCS6D02G251800	carotenoid cleavage dioxygenase 4	-4.2121	-4.9642
			TraesCS3D02G440200	Beta-glucosidase 5	-3.1645	-4.6175
		Upregulated in PBW677 and downregulated in PBW703	TraesCS3D02G218800	dnaJ homolog subfamily B member 7-like	3.4722	-4.6246
			TraesCS2B02G232500	F-box domain-containing protein	6.1649	-4.5144
			TraesCS1A02G193200	predicted protein	3.7998	-4.1527
			TraesCS5B02G426300	probable glutathione S-transferase GSTU1	4.3367	-4.0076
			TraesCS2D02G211000	F-box domain-containing protein	4.0973	-3.9792
			TraesCS5D02G269400	calcium-binding EF-hand family like-protein	4.7479	-3.932
			TraesCS1A02G295600	heat shock 70 kDa protein, mitochondrial	6.1243	-3.7514
			TraesCS4A02G404500	protein DETOXIFICATION 27-like	5.0298	-3.6139
Root		Downregulated in PBW677 and Upregulated in PBW703	TraesCS2B02G079400	0	-3.5823	6.0825
			TraesCS2A02G066700	ribulose bisphosphate carboxylase small chain PW9	-3.4855	5.5897
			TraesCS5A02G424400	Peroxisomal (S)-2-hydroxy-acid oxidase GLO1	-2.7473	4.9418
			TraesCS5B02G426500	peroxisomal (S)-2-hydroxy-acid oxidase GLO1	-3.5523	5.3552
			TraesCS5B02G463100	chlorophyll a-b binding protein of LHCII type 1-like	-4.4679	4.6939
