# Supplementary material for: RNA-Seq-Based Transcriptomics Study to Investigate the Genes Governing Nitrogen Use Efficiency in Indian Wheat Cultivars
Source: Front Genet. 2022 Mar 31;13:853910. doi: 10.3389/fgene.2022.853910 (PMC9009086; doi:10.3389/fgene.2022.853910)
Supplement: Supplementary file 5 [file Table1.XLSX]

## Sheet: 677_root_up
gene_id	gene	locus	677 N+( control	677 N-(stress)	LOGFC2	p_value	description	length	goid	goid	godescription	enzymecode	enzyme name	AT gene name	ATgene stable ID	At description
XLOC_083877	TraesCS4D02G213100	chr4D:365863328-365865369	22.3476	4096.69	7.5182	0.02875	17.9 kDa class I heat shock protein	474	7	P:GO:0006457; P:GO:0009408; P:GO:0009651; P:GO:0042542; P:GO:0051259; F:GO:0043621; F:GO:0051082	P:protein folding; P:response to heat; P:response to salt stress; P:response to hydrogen peroxide; P:protein complex oligomerization; F:protein self-association; F:unfolded protein binding	0	0	HSP17.6C	AT1G53540	17.6 kDa class I heat shock protein 3 [Source:UniProtKB/Swiss-Prot;Acc:P13853]
XLOC_077991	TraesCS4B02G212200	chr4B:450480807-450483507	29.091	4075.98	7.13043	0.02965	17.9 kDa class I heat shock protein	474	7	P:GO:0006457; P:GO:0009408; P:GO:0009651; P:GO:0042542; P:GO:0051259; F:GO:0043621; F:GO:0051082	P:protein folding; P:response to heat; P:response to salt stress; P:response to hydrogen peroxide; P:protein complex oligomerization; F:protein self-association; F:unfolded protein binding	0	0	HSP17.6C	AT1G53540	17.6 kDa class I heat shock protein 3 [Source:UniProtKB/Swiss-Prot;Acc:P13853]
XLOC_077992	TraesCS4B02G212300	chr4B:450685617-450686570	15.8169	3987.33	7.97781	0.0399	17.9 kDa class I heat shock protein	468	7	P:GO:0006457; P:GO:0009408; P:GO:0009651; P:GO:0042542; P:GO:0051259; F:GO:0043621; F:GO:0051082	P:protein folding; P:response to heat; P:response to salt stress; P:response to hydrogen peroxide; P:protein complex oligomerization; F:protein self-association; F:unfolded protein binding	0	0	HSP17.6C	AT1G53540	17.6 kDa class I heat shock protein 3 [Source:UniProtKB/Swiss-Prot;Acc:P13853]
XLOC_071090	TraesCS4A02G092900	chr4A:100550008-100551549	18.3784	3778.14	7.68352	0.00085	17.9 kDa class I heat shock protein	477	7	P:GO:0006457; P:GO:0009408; P:GO:0009651; P:GO:0042542; P:GO:0051259; F:GO:0043621; F:GO:0051082	P:protein folding; P:response to heat; P:response to salt stress; P:response to hydrogen peroxide; P:protein complex oligomerization; F:protein self-association; F:unfolded protein binding	0	0	HSP17.6C	AT1G53540	17.6 kDa class I heat shock protein 3 [Source:UniProtKB/Swiss-Prot;Acc:P13853]
XLOC_045427	TraesCS3A02G113100	chr3A:80412950-80419714	6.03641	3064.73	8.98785	0.02185	17.5 kDa class II heat shock protein-like	480	7	P:GO:0006457; P:GO:0009408; P:GO:0009651; P:GO:0042542; P:GO:0051259; F:GO:0043621; F:GO:0051082	P:protein folding; P:response to heat; P:response to salt stress; P:response to hydrogen peroxide; P:protein complex oligomerization; F:protein self-association; F:unfolded protein binding	0	0	HSP17.6	AT5G12020	17.6 kDa class II heat shock protein [Source:UniProtKB/Swiss-Prot;Acc:P29830]
XLOC_064191	TraesCS3D02G115000	chr3D:68332706-68335983	5.61744	2842.36	8.98296	0.025	17.5 kDa class II heat shock protein-like	480	7	P:GO:0006457; P:GO:0009408; P:GO:0009651; P:GO:0042542; P:GO:0051259; F:GO:0043621; F:GO:0051082	P:protein folding; P:response to heat; P:response to salt stress; P:response to hydrogen peroxide; P:protein complex oligomerization; F:protein self-association; F:unfolded protein binding	0	0	HSP17.6	AT5G12020	17.6 kDa class II heat shock protein [Source:UniProtKB/Swiss-Prot;Acc:P29830]
XLOC_061584	TraesCS3D02G114700	chr3D:68170070-68172154	2.89751	2497	9.75117	0.04715	17.5 kDa class II heat shock protein-like	489	7	P:GO:0006457; P:GO:0009408; P:GO:0009651; P:GO:0042542; P:GO:0051259; F:GO:0043621; F:GO:0051082	P:protein folding; P:response to heat; P:response to salt stress; P:response to hydrogen peroxide; P:protein complex oligomerization; F:protein self-association; F:unfolded protein binding	0	0	HSP17.6	AT5G12020	17.6 kDa class II heat shock protein [Source:UniProtKB/Swiss-Prot;Acc:P29830]
XLOC_083873	TraesCS4D02G212400	chr4D:365397980-365399619	7.68705	2461.46	8.32287	0.02645	17.9 kDa class I heat shock protein	477	7	P:GO:0006457; P:GO:0009408; P:GO:0009651; P:GO:0042542; P:GO:0051259; F:GO:0043621; F:GO:0051082	P:protein folding; P:response to heat; P:response to salt stress; P:response to hydrogen peroxide; P:protein complex oligomerization; F:protein self-association; F:unfolded protein binding	0	0	HSP17.6C	AT1G53540	17.6 kDa class I heat shock protein 3 [Source:UniProtKB/Swiss-Prot;Acc:P13853]
XLOC_136508	TraesCS7B02G347100	chr7B:603657171-603659072	4.91269	2421.14	8.94496	0.04615	17.5 kDa class II heat shock protein-like	489	7	P:GO:0006457; P:GO:0009408; P:GO:0009651; P:GO:0042542; P:GO:0051259; F:GO:0043621; F:GO:0051082	P:protein folding; P:response to heat; P:response to salt stress; P:response to hydrogen peroxide; P:protein complex oligomerization; F:protein self-association; F:unfolded protein binding	0	0	HSP17.6	AT5G12020	17.6 kDa class II heat shock protein [Source:UniProtKB/Swiss-Prot;Acc:P29830]
XLOC_064190	TraesCS3D02G114900	chr3D:68324471-68325659	4.88435	1937.35	8.6317	0.0125	17.5 kDa class II heat shock protein-like	489	7	P:GO:0006457; P:GO:0009408; P:GO:0009651; P:GO:0042542; P:GO:0051259; F:GO:0043621; F:GO:0051082	P:protein folding; P:response to heat; P:response to salt stress; P:response to hydrogen peroxide; P:protein complex oligomerization; F:protein self-association; F:unfolded protein binding	0	0	HSP17.6	AT5G12020	17.6 kDa class II heat shock protein [Source:UniProtKB/Swiss-Prot;Acc:P29830]
XLOC_055879	TraesCS3B02G131000	chr3B:113297956-113299408	3.62887	1699.06	8.871	0.00885	17.5 kDa class II heat shock protein-like	480	7	P:GO:0006457; P:GO:0009408; P:GO:0009651; P:GO:0042542; P:GO:0051259; F:GO:0043621; F:GO:0051082	P:protein folding; P:response to heat; P:response to salt stress; P:response to hydrogen peroxide; P:protein complex oligomerization; F:protein self-association; F:unfolded protein binding	0	0	HSP17.6	AT5G12020	17.6 kDa class II heat shock protein [Source:UniProtKB/Swiss-Prot;Acc:P29830]
XLOC_055878	TraesCS3B02G130900	chr3B:112947224-112948496	3.53682	1692.75	8.9027	0.0074	17.5 kDa class II heat shock protein-like	480	7	P:GO:0006457; P:GO:0009408; P:GO:0009651; P:GO:0042542; P:GO:0051259; F:GO:0043621; F:GO:0051082	P:protein folding; P:response to heat; P:response to salt stress; P:response to hydrogen peroxide; P:protein complex oligomerization; F:protein self-association; F:unfolded protein binding	0	0	HSP17.6	AT5G12020	17.6 kDa class II heat shock protein [Source:UniProtKB/Swiss-Prot;Acc:P29830]
XLOC_063864	TraesCS3D02G045700	chr3D:17412777-17414110	2.19804	1364.32	9.27775	0.02855	16.9 kDa class I heat shock protein 1-like	456	8	P:GO:0006457; P:GO:0009408; P:GO:0009651; P:GO:0042542; P:GO:0051259; F:GO:0043621; F:GO:0051082; C:GO:0005737	P:protein folding; P:response to heat; P:response to salt stress; P:response to hydrogen peroxide; P:protein complex oligomerization; F:protein self-association; F:unfolded protein binding; C:cytoplasm	0	0	HSP17.6C	AT1G53540	17.6 kDa class I heat shock protein 3 [Source:UniProtKB/Swiss-Prot;Acc:P13853]
XLOC_063863	TraesCS3D02G045600	chr3D:17406975-17407431	4.58835	1099.18	7.90424	0.0397	16.9 kDa class I heat shock protein 1-like	456	8	P:GO:0006457; P:GO:0009408; P:GO:0009651; P:GO:0042542; P:GO:0051260; F:GO:0043621; F:GO:0051082; C:GO:0005737	P:protein folding; P:response to heat; P:response to salt stress; P:response to hydrogen peroxide; P:protein homooligomerization; F:protein self-association; F:unfolded protein binding; C:cytoplasm	0	0	HSP17.6C	AT1G53540	17.6 kDa class I heat shock protein 3 [Source:UniProtKB/Swiss-Prot;Acc:P13853]
XLOC_138941	TraesCS7B02G350200	chr7B:607529610-607530000	47.7663	983.452	4.36379	0.0371	calcium-binding protein PBP1-like	390	1	F:GO:0005509	F:calcium ion binding	0	0
XLOC_039976	TraesCS2D02G033200	chr2D:12881584-12885584	1.5929	946.384	9.21463	0.0015	heat shock protein 90	2139	9	P:GO:0006457; P:GO:0034605; P:GO:0050821; F:GO:0005524; F:GO:0051082; C:GO:0005829; C:GO:0005886; C:GO:0032991; C:GO:0048471	P:protein folding; P:cellular response to heat; P:protein stabilization; F:ATP binding; F:unfolded protein binding; C:cytosol; C:plasma membrane; C:protein-containing complex; C:perinuclear region of cytoplasm	0	0	HSP90-1	AT5G52640	Heat shock protein 90-1 [Source:UniProtKB/Swiss-Prot;Acc:P27323]
XLOC_055498	TraesCS3B02G049900	chr3B:25121717-25122173	2.1177	767.922	8.50232	0.0226	16.9 kDa class I heat shock protein 1-like	456	7	P:GO:0006457; P:GO:0009408; P:GO:0009651; P:GO:0042542; P:GO:0051259; F:GO:0043621; F:GO:0051082	P:protein folding; P:response to heat; P:response to salt stress; P:response to hydrogen peroxide; P:protein complex oligomerization; F:protein self-association; F:unfolded protein binding	0	0	HSP17.6C	AT1G53540	17.6 kDa class I heat shock protein 3 [Source:UniProtKB/Swiss-Prot;Acc:P13853]
XLOC_007719	TraesCS1B02G276200	chr1B:484146950-484147772	20.8446	688.265	5.04522	0.0079	ase inhibitor-related protein	273	3	P:GO:0010951; F:GO:0004867; C:GO:0005576	P:negative regulation of endopeptidase activity; F:serine-type endopeptidase inhibitor activity; C:extracellular region	0	0
XLOC_041799	TraesCS2D02G405500	chr2D:520582835-520583523	40.9524	678.233	4.04976	0.02315	polyubiquitin 11	687	8	P:GO:0016567; P:GO:0019941; F:GO:0016874; F:GO:0031386; F:GO:0031625; C:GO:0005634; C:GO:0005737; C:GO:0005840	P:protein ubiquitination; P:modification-dependent protein catabolic process; F:ligase activity; F:protein tag; F:ubiquitin protein ligase binding; C:nucleus; C:cytoplasm; C:ribosome	EC:6	Ligases
XLOC_084306	TraesCS4D02G303400	chr4D:471269780-471270607	40.487	598.926	3.88685	0.0341	---NA---	345	0	0	0	0	0
XLOC_007720	TraesCS1B02G276300	chr1B:484213938-484214829	16.2792	592.581	5.18591	0.0062	ase inhibitor-related protein	273	3	P:GO:0010951; F:GO:0004867; C:GO:0005576	P:negative regulation of endopeptidase activity; F:serine-type endopeptidase inhibitor activity; C:extracellular region	0	0
XLOC_069355	TraesCS4A02G226700	chr4A:534811308-534814343	1.53806	562.366	8.51425	0.0226	---NA---	747	0	0	0	0	0
XLOC_031175	TraesCS2B02G047400	chr2B:23579771-23583928	1.31953	554.218	8.71429	0.03905	heat shock protein 90	2139	9	P:GO:0006457; P:GO:0034605; P:GO:0050821; F:GO:0005524; F:GO:0051082; C:GO:0005829; C:GO:0005886; C:GO:0032991; C:GO:0048471	P:protein folding; P:cellular response to heat; P:protein stabilization; F:ATP binding; F:unfolded protein binding; C:cytosol; C:plasma membrane; C:protein-containing complex; C:perinuclear region of cytoplasm	0	0	HSP90-1	AT5G52640	Heat shock protein 90-1 [Source:UniProtKB/Swiss-Prot;Acc:P27323]
XLOC_029786	TraesCS2B02G399200	chr2B:567034524-567036889	22.6585	548.756	4.59804	0.03805	transcription factor MYB4	837	2	P:GO:0009409; P:GO:0045893	P:response to cold; P:positive regulation of transcription, DNA-templated	0	0
XLOC_150014	TraesCSU02G075000	chrUn:67240631-67241495	8.77355	512.212	5.86744	0.00335	predicted protein	501	0	0	0	0	0
XLOC_003317	TraesCS1A02G238800	chr1A:425680687-425681800	6.20464	506.019	6.3497	0.00225	probable calcium-binding protein CML15	570	1	F:GO:0005509	F:calcium ion binding	0	0
XLOC_047478	TraesCS3A02G531200	chr3A:744262223-744263227	84.1598	505.31	2.58597	0.03415	metallothionein-like protein 2C	237	1	F:GO:0046872	F:metal ion binding	0	0
XLOC_047670	TraesCS3A02G034000	chr3A:19326917-19328931	4.58835	498.374	6.76311	0.0395	16.9 kDa class I heat shock protein 1-like	456	8	P:GO:0006457; P:GO:0009408; P:GO:0009651; P:GO:0042542; P:GO:0051260; F:GO:0043621; F:GO:0051082; C:GO:0005737	P:protein folding; P:response to heat; P:response to salt stress; P:response to hydrogen peroxide; P:protein homooligomerization; F:protein self-association; F:unfolded protein binding; C:cytoplasm	0	0	HSP17.6C	AT1G53540	17.6 kDa class I heat shock protein 3 [Source:UniProtKB/Swiss-Prot;Acc:P13853]
XLOC_138541	TraesCS7B02G262300	chr7B:483328731-483329233	11.1214	486.074	5.44977	0.0409	cysteine-rich and transmembrane domain-containing protein WIH1-like	387	0	0	0	0	0
XLOC_014203	TraesCS1D02G117900	chr1D:114020279-114021548	40.2137	469.17	3.54435	0.03305	protein EARLY RESPONSIVE TO DEHYDRATION 15-like	417	0	0	0	0	0
XLOC_070698	TraesCS4A02G007800	chr4A:4833395-4834378	6.38734	466.026	6.18905	0.00965	protein TIFY 11b-like	537	4	P:GO:0009611; P:GO:0031347; P:GO:2000022; C:GO:0005634	P:response to wounding; P:regulation of defense response; P:regulation of jasmonic acid mediated signaling pathway; C:nucleus	0	0
XLOC_143828	TraesCS7D02G358000	chr7D:461142015-461142967	6.16338	438.998	6.15435	0.0041	cysteine-rich and transmembrane domain-containing protein WIH2	243	3	C:GO:0005886; C:GO:0016020; C:GO:0016021	C:plasma membrane; C:membrane; C:integral component of membrane	0	0
XLOC_029052	TraesCS2B02G244400	chr2B:248155105-248157563	43.5258	432.057	3.31128	0.03825	protein translation factor SUI1 homolog	348	3	P:GO:0006413; P:GO:0006417; F:GO:0003743	P:translational initiation; P:regulation of translation; F:translation initiation factor activity	0	0
XLOC_122978	TraesCS6D02G289800	chr6D:400650427-400654248	8.42249	421.877	5.64643	0.0072	predicted protein	255	0	0	0	0	0
XLOC_094563	TraesCS5B02G218600	chr5B:392118756-392119490	4.07997	415.764	6.67106	0.03785	low molecular mass early light-inducible protein HV90, chloroplastic-like	495	1	C:GO:0009535	C:chloroplast thylakoid membrane	0	0	ELIP2	AT4G14690	Early light-induced protein 2, chloroplastic [Source:UniProtKB/Swiss-Prot;Acc:Q94K66]
XLOC_151139	TraesCSU02G019400	chrUn:20922372-20924514	21.2969	415.173	4.285	0.0438	polyubiquitin-like	468	6	P:GO:0016567; P:GO:0019941; F:GO:0031386; F:GO:0031625; C:GO:0005634; C:GO:0005737	P:protein ubiquitination; P:modification-dependent protein catabolic process; F:protein tag; F:ubiquitin protein ligase binding; C:nucleus; C:cytoplasm	0	0
XLOC_017023	TraesCS1D02G239000	chr1D:328797328-328798323	1.97401	404.262	7.67802	0.0367	probable calcium-binding protein CML15	570	1	F:GO:0005509	F:calcium ion binding	0	0
XLOC_042362	TraesCS2D02G534500	chr2D:618147759-618148305	14.2492	398.821	4.80679	0.0298	hypothetical protein CFC21_032493	249	0	0	0	0	0
XLOC_135203	TraesCS7B02G083100	chr7B:93864646-93865696	2.34406	386.857	7.36665	0.0332	26.2 kDa heat shock protein, mitochondrial-like	642	0	0	0	0	0	HSP23.6	AT4G25200	HSP23.6-MITO [Source:UniProtKB/TrEMBL;Acc:A0A178USN5]
XLOC_017767	TraesCS1D02G389200	chr1D:460993529-460995738	2.72575	380.79	7.1262	0.02085	predicted protein	267	0	0	0	0	0
XLOC_098694	TraesCS5B02G490500	chr5B:659586126-659586937	25.6675	377.309	3.87773	0.0388	zinc finger protein ZAT7-like	405	0	0	0	0	0
XLOC_116110	TraesCS6B02G340400	chr6B:599693293-599697383	9.61927	372.82	5.27641	0.00285	predicted protein	240	0	0	0	0	0
XLOC_039471	TraesCS2D02G533600	chr2D:617995074-617995681	15.5368	361.513	4.54029	0.03605	hypothetical protein CFC21_032483	261	0	0	0	0	0
XLOC_116582	TraesCS6B02G433700	chr6B:702370128-702371263	10.8936	355.065	5.02653	0.0037	heavy metal-associated isoprenylated plant protein 3	696	1	F:GO:0046872	F:metal ion binding	0	0
XLOC_004019	TraesCS1A02G381400	chr1A:552116257-552119477	0.949287	341.519	8.49091	0.0195	predicted protein	261	0	0	0	0	0
XLOC_033385	TraesCS2B02G507200	chr2B:703976559-703978492	21.9678	337.634	3.942	0.025	predicted protein	249	0	0	0	0	0
XLOC_009430	TraesCS1B02G136700	chr1B:174642491-174644802	18.4565	336.757	4.18951	0.01955	protein EARLY RESPONSIVE TO DEHYDRATION 15-like	363	0	0	0	0	0
XLOC_095982	TraesCS5B02G495500	chr5B:662976609-662982170	6.03094	325.341	5.75343	0.0124	hsp70-binding protein 1-like	1134	3	P:GO:0050790; F:GO:0000774; C:GO:0005783	P:regulation of catalytic activity; F:adenyl-nucleotide exchange factor activity; C:endoplasmic reticulum	0	0	Fes1C	AT5G02150	Fes1C [Source:UniProtKB/TrEMBL;Acc:Q9LZL7]
XLOC_103758	TraesCS5D02G480000	chr5D:517758367-517760325	14.3662	322.727	4.48956	0.01505	splicing factor 3B subunit 6-like protein	390	7	P:GO:0000398; F:GO:0003723; C:GO:0005684; C:GO:0005686; C:GO:0005689; C:GO:0071011; C:GO:0071013	P:mRNA splicing, via spliceosome; F:RNA binding; C:U2-type spliceosomal complex; C:U2 snRNP; C:U12-type spliceosomal complex; C:precatalytic spliceosome; C:catalytic step 2 spliceosome	0	0	0	AT5G12190	Splicing factor 3B subunit 6-like protein [Source:UniProtKB/Swiss-Prot;Acc:Q9FMP4]
XLOC_066120	TraesCS3D02G499700	chr3D:589416279-589418000	4.90113	319.063	6.02458	0.0032	probable calcium-binding protein CML31	456	1	F:GO:0005509	F:calcium ion binding	0	0	CML38	AT1G76650	CML38 [Source:UniProtKB/TrEMBL;Acc:A0A178WMC5]
XLOC_095955	TraesCS5B02G490800	chr5B:659625715-659626231	4.53297	313.709	6.11283	0.04985	zinc finger protein ZAT8-like	516	0	0	0	0	0
XLOC_123446	TraesCS6D02G379200	chr6D:460846524-460847862	8.14548	311.655	5.25781	0.00675	heavy metal-associated isoprenylated plant protein 3-like	678	1	F:GO:0046872	F:metal ion binding	0	0
XLOC_072051	TraesCS4A02G290600	chr4A:594283027-594285283	8.16951	294.827	5.17348	0.0176	E3 ubiquitin-protein ligase RNF5-like	714	7	P:GO:0006511; P:GO:0016567; P:GO:0071712; F:GO:0044390; F:GO:0061630; C:GO:0005783; C:GO:0016021	P:ubiquitin-dependent protein catabolic process; P:protein ubiquitination; P:ER-associated misfolded protein catabolic process; F:ubiquitin-like protein conjugating enzyme binding; F:ubiquitin protein ligase activity; C:endoplasmic reticulum; C:integral component of membrane	EC:2	Transferases	0	AT1G19310	At1g19310/F18O14_14 [Source:UniProtKB/TrEMBL;Acc:Q9LN67]
XLOC_109306	TraesCS6A02G119700	chr6A:91422758-91424947	27.0301	284.002	3.39326	0.0374	polyubiquitin 11	690	8	P:GO:0016567; P:GO:0019941; F:GO:0016874; F:GO:0031386; F:GO:0031625; C:GO:0005634; C:GO:0005737; C:GO:0005840	P:protein ubiquitination; P:modification-dependent protein catabolic process; F:ligase activity; F:protein tag; F:ubiquitin protein ligase binding; C:nucleus; C:cytoplasm; C:ribosome	EC:6	Ligases
XLOC_089913	TraesCS5A02G220600	chr5A:437038813-437040883	13.6467	283.643	4.37745	0.01535	senescence-associated protein DH	822	4	P:GO:0009734; C:GO:0005886; C:GO:0009506; C:GO:0016021	P:auxin-activated signaling pathway; C:plasma membrane; C:plasmodesma; C:integral component of membrane	0	0	TET9	AT4G30430	Tetraspanin-9 [Source:UniProtKB/Swiss-Prot;Acc:Q9M0B7]
XLOC_068309	TraesCS4A02G017200	chr4A:11646341-11648593	22.1097	282.161	3.67377	0.04555	predicted protein	351	0	0	0	0	0
XLOC_084038	TraesCS4D02G249000	chr4D:418357747-418358378	13.7713	276.649	4.32832	0.0461	predicted protein	243	0	0	0	0	0
XLOC_095954	TraesCS5B02G490700	chr5B:659604536-659606177	9.35582	275.737	4.88128	0.01095	zinc finger protein ZAT8-like	411	0	0	0	0	0
XLOC_075176	TraesCS4B02G023600	chr4B:17060304-17062621	23.4478	259.905	3.47046	0.0422	E3 ubiquitin-protein ligase RNF5-like	708	7	P:GO:0006511; P:GO:0016567; P:GO:0071712; F:GO:0044390; F:GO:0061630; C:GO:0005783; C:GO:0016021	P:ubiquitin-dependent protein catabolic process; P:protein ubiquitination; P:ER-associated misfolded protein catabolic process; F:ubiquitin-like protein conjugating enzyme binding; F:ubiquitin protein ligase activity; C:endoplasmic reticulum; C:integral component of membrane	EC:2	Transferases	0	AT1G19310	At1g19310/F18O14_14 [Source:UniProtKB/TrEMBL;Acc:Q9LN67]
XLOC_103833	TraesCS5D02G496000	chr5D:526907563-526912493	9.68888	258.475	4.73755	0.03135	hsp70-binding protein 1-like	1146	3	P:GO:0050790; F:GO:0000774; C:GO:0005783	P:regulation of catalytic activity; F:adenyl-nucleotide exchange factor activity; C:endoplasmic reticulum	0	0	Fes1C	AT5G02150	Fes1C [Source:UniProtKB/TrEMBL;Acc:Q9LZL7]
XLOC_040859	TraesCS2D02G211000	chr2D:168130251-168132118	1.50607	256.016	7.4093	0.03895	F-box domain-containing protein	495	0	0	0	0	0
XLOC_081154	TraesCS4D02G021200	chr4D:9182831-9185291	12.1668	255.768	4.39381	0.0169	E3 ubiquitin-protein ligase RNF5-like	708	7	P:GO:0006511; P:GO:0016567; P:GO:0071712; F:GO:0044390; F:GO:0061630; C:GO:0005783; C:GO:0016021	P:ubiquitin-dependent protein catabolic process; P:protein ubiquitination; P:ER-associated misfolded protein catabolic process; F:ubiquitin-like protein conjugating enzyme binding; F:ubiquitin protein ligase activity; C:endoplasmic reticulum; C:integral component of membrane	EC:2	Transferases	0	AT1G19310	At1g19310/F18O14_14 [Source:UniProtKB/TrEMBL;Acc:Q9LN67]
XLOC_062794	TraesCS3D02G368000	chr3D:481701875-481703386	1.68674	254.878	7.23943	0.03555	transcription factor DIVARICATA	528	2	F:GO:0003677; C:GO:0005634	F:DNA binding; C:nucleus	0	0	0	AT3G10580	Homeodomain-like superfamily protein [Source:UniProtKB/TrEMBL;Acc:Q9SQY8]
XLOC_151331	TraesCSU02G057800	chrUn:45618495-45619846	28.1415	252.211	3.16386	0.03805	formin-like protein 18	546	0	0	0	0	0
XLOC_147288	TraesCS7D02G503400	chr7D:608486085-608488206	6.83722	247.513	5.17795	0.01925	predicted protein	333	0	0	0	0	0
XLOC_088225	TraesCS5A02G424100	chr5A:609812808-609815005	21.1443	246.387	3.54259	0.04905	probable glutathione S-transferase GSTU1	669	2	P:GO:0006749; F:GO:0004364	P:glutathione metabolic process; F:glutathione transferase activity	EC:2.5.1.18	Glutathione transferase
XLOC_055886	TraesCS3B02G132900	chr3B:115394775-115399696	26.2311	244.668	3.22148	0.0486
XLOC_010641	TraesCS1B02G396000	chr1B:627925998-627929523	6.77841	243.588	5.16735	0.00775	heat stress transcription factor A-2c	1077	7	P:GO:0006357; P:GO:0034605; F:GO:0000978; F:GO:0003700; F:GO:0042802; C:GO:0005634; C:GO:0005737	P:regulation of transcription by RNA polymerase II; P:cellular response to heat; F:RNA polymerase II cis-regulatory region sequence-specific DNA binding; F:DNA-binding transcription factor activity; F:identical protein binding; C:nucleus; C:cytoplasm	0	0	HSFA7B	AT3G63350	Heat stress transcription factor A-7b [Source:UniProtKB/Swiss-Prot;Acc:Q9M1V5]
XLOC_084304	TraesCS4D02G303200	chr4D:471228472-471229392	11.4176	241.652	4.4036	0.0325	hypothetical protein TRIUR3_23590	372	0	0	0	0	0
XLOC_145191	TraesCS7D02G068800	chr7D:39513918-39517510	4.25195	241.269	5.82637	0.0289	predicted protein	1002	1	C:GO:0005737	C:cytoplasm	0	0	0	AT4G22740	AT4g22740/T12H17_130 [Source:UniProtKB/TrEMBL;Acc:Q940N4]
XLOC_088513	TraesCS5A02G482400	chr5A:654086138-654090604	2.80268	235.4	6.39216	0.00465	hsp70-binding protein 1-like	1146	3	P:GO:0050790; F:GO:0000774; C:GO:0005783	P:regulation of catalytic activity; F:adenyl-nucleotide exchange factor activity; C:endoplasmic reticulum	0	0	Fes1C	AT5G02150	Fes1C [Source:UniProtKB/TrEMBL;Acc:Q9LZL7]
XLOC_106504	TraesCS5D02G484000	chr5D:520376837-520377942	4.82251	233.583	5.59801	0.01095	protein LURP-one-related 15	594	0	0	0	0	0
XLOC_129243	TraesCS7A02G449400	chr7A:643298290-643298590	9.07437	232.416	4.67877	0.02045	predicted protein	300	0	0	0	0	0
XLOC_130691	TraesCS7A02G177700	chr7A:131117731-131121534	1.55582	232.351	7.22249	0.02845	26.2 kDa heat shock protein, mitochondrial-like	651	0	0	0	0	0	HSP23.6	AT4G25200	HSP23.6-MITO [Source:UniProtKB/TrEMBL;Acc:A0A178USN5]
XLOC_016483	TraesCS1D02G122600	chr1D:123698809-123700435	6.60096	232.045	5.13558	0.00585	protein ALP1-like	1626	1	F:GO:0046872	F:metal ion binding	0	0
XLOC_007103	TraesCS1B02G157000	chr1B:265646840-265649378	24.5144	229.207	3.22495	0.0468	heavy metal-associated protein	1041	1	F:GO:0046872	F:metal ion binding	0	0	HIPP06	AT5G03380	Heavy metal-associated isoprenylated plant protein 6 [Source:UniProtKB/Swiss-Prot;Acc:Q9LZF1]
XLOC_078427	TraesCS4B02G305100	chr4B:593342004-593342832	5.37295	226.204	5.39577	0.0179	hypothetical protein TRIUR3_23590	360	0	0	0	0	0
XLOC_029245	TraesCS2B02G289800	chr2B:401815260-401818117	10.4868	224.494	4.42003	0.00765	LOB domain-containing protein 40-like	909	1	P:GO:0010468	P:regulation of gene expression	0	0	LBD42	AT1G68510	LBD42 [Source:UniProtKB/TrEMBL;Acc:A0A178W6D5]
XLOC_127892	TraesCS7A02G177500	chr7A:130782457-130784596	1.41172	224.233	7.3114	0.0288	26.2 kDa heat shock protein, mitochondrial-like	651	0	0	0	0	0	HSP23.6	AT4G25200	HSP23.6-MITO [Source:UniProtKB/TrEMBL;Acc:A0A178USN5]
XLOC_128017	TraesCS7A02G203900	chr7A:165936159-165937710	13.2686	221.752	4.06286	0.0256	nudix hydrolase 21, chloroplastic-like	480	3	F:GO:0016787; C:GO:0005634; C:GO:0005737	F:hydrolase activity; C:nucleus; C:cytoplasm	EC:3	Hydrolases	NUDT17	AT2G01670	Nudix hydrolase 17, mitochondrial [Source:UniProtKB/Swiss-Prot;Acc:Q9ZU95]
XLOC_129255	TraesCS7A02G451100	chr7A:644460994-644463969	4.76468	216.638	5.50676	0.0032	protein HEAT-STRESS-ASSOCIATED 32	885	3	P:GO:0010286; P:GO:0010608; F:GO:0003824	P:heat acclimation; P:posttranscriptional regulation of gene expression; F:catalytic activity	0	0	HSA32	AT4G21320	HSA32 [Source:UniProtKB/TrEMBL;Acc:A0A178UV51]
XLOC_003603	TraesCS1A02G295800	chr1A:490794343-490797100	3.74154	216.057	5.85164	0.0391	UPF0098 protein CPn_0877/CP_0992/CPj0877/CpB0906-like	498	0	0	0	0	0	0	AT5G01300	PEBP (Phosphatidylethanolamine-binding protein) family protein [Source:UniProtKB/TrEMBL;Acc:Q9M042]
XLOC_111277	TraesCS6A02G099000	chr6A:66301667-66302975	12.7606	213.19	4.06237	0.0292	histone-lysine N-methyltransferase 2D	792	0	0	0	0	0
XLOC_076342	TraesCS4B02G271800	chr4B:548120570-548121433	7.47019	212.886	4.83279	0.0281	Blue copper protein	633	4	P:GO:0022900; F:GO:0009055; C:GO:0016021; C:GO:0046658	P:electron transport chain; F:electron transfer activity; C:integral component of membrane; C:anchored component of plasma membrane	EC:1	Oxidoreductases
XLOC_124743	TraesCS6D02G240300	chr6D:341998708-341999703	2.60211	212.584	6.35221	0.0404	RING finger protein	465	2	P:GO:0016567; F:GO:0061630	P:protein ubiquitination; F:ubiquitin protein ligase activity	EC:2	Transferases
XLOC_115213	TraesCS6B02G151500	chr6B:153311885-153312837	8.30182	210.396	4.66354	0.0263	predicted protein	615	4	P:GO:0098542; C:GO:0009506; C:GO:0016021; C:GO:0046658	P:defense response to other organism; C:plasmodesma; C:integral component of membrane; C:anchored component of plasma membrane	0	0	0	AT2G35460	Late embryogenesis abundant (LEA) hydroxyproline-rich glycoprotein family [Source:UniProtKB/TrEMBL;Acc:O82294]
XLOC_078346	TraesCS4B02G287100	chr4B:570347807-570348432	9.76726	210.172	4.42747	0.0063	predicted protein	366	1	P:GO:0009733	P:response to auxin	0	0
XLOC_146592	TraesCS7D02G357400	chr7D:460793118-460793813	5.77013	210.162	5.18675	0.0458	cysteine-rich and transmembrane domain-containing protein B	243	0	0	0	0	0
XLOC_132286	TraesCS7A02G508800	chr7A:696622150-696623562	4.49335	209.917	5.54588	0.0091	WRKY transcription factor WRKY28-like	984	19	P:GO:0002237; P:GO:0002238; P:GO:0009409; P:GO:0009414; P:GO:0009611; P:GO:0009651; P:GO:0009723; P:GO:0009737; P:GO:0009751; P:GO:0009753; P:GO:0009938; P:GO:0010200; P:GO:0031347; P:GO:0045892; P:GO:0050832; F:GO:0003700; F:GO:0043565; F:GO:1990841; C:GO:0005634	P:response to molecule of bacterial origin; P:response to molecule of fungal origin; P:response to cold; P:response to water deprivation; P:response to wounding; P:response to salt stress; P:response to ethylene; P:response to abscisic acid; P:response to salicylic acid; P:response to jasmonic acid; P:negative regulation of gibberellic acid mediated signaling pathway; P:response to chitin; P:regu…	0	0	0	AT3G32090	WRKY family transcription factor [Source:UniProtKB/TrEMBL;Acc:F4JA74]
XLOC_106545	TraesCS5D02G491000	chr5D:525242550-525243355	5.48405	208.916	5.25154	0.01885	zinc finger protein ZAT12-like	537	0	0	0	0	0
XLOC_117595	TraesCS6B02G164700	chr6B:171754697-171805703	10.8548	207.498	4.25669	0.0391	polyubiquitin 11	690	8	P:GO:0016567; P:GO:0019941; F:GO:0016874; F:GO:0031386; F:GO:0031625; C:GO:0005634; C:GO:0005737; C:GO:0005840	P:protein ubiquitination; P:modification-dependent protein catabolic process; F:ligase activity; F:protein tag; F:ubiquitin protein ligase binding; C:nucleus; C:cytoplasm; C:ribosome	EC:6	Ligases	UBQ11	AT4G05050	Polyubiquitin [Source:UniProtKB/TrEMBL;Acc:Q8H0Y0]
XLOC_049667	TraesCS3A02G454300	chr3A:692605993-692607405	15.832	207.254	3.71048	0.04505	protein SRC2	1026	2	P:GO:0006952; C:GO:0016021	P:defense response; C:integral component of membrane	0	0	0	AT4G15755	Calcium-dependent lipid-binding (CaLB domain) family protein [Source:UniProtKB/TrEMBL;Acc:F4JK83]
XLOC_128413	TraesCS7A02G284700	chr7A:324923797-324926579	11.9228	206.714	4.11584	0.02735	activator of 90 kDa heat shock protein ATPase homolog	1077	7	P:GO:0006457; P:GO:0032781; F:GO:0001671; F:GO:0051087; F:GO:0051879; C:GO:0005634; C:GO:0005829	P:protein folding; P:positive regulation of ATPase activity; F:ATPase activator activity; F:chaperone binding; F:Hsp90 protein binding; C:nucleus; C:cytosol	0	0	0	AT3G12050	Aha1 domain-containing protein [Source:UniProtKB/TrEMBL;Acc:Q9LHL7]
XLOC_082349	TraesCS4D02G270900	chr4D:441653003-441653857	9.37122	205.278	4.4532	0.04	Blue copper protein	531	4	P:GO:0022900; F:GO:0009055; C:GO:0016021; C:GO:0046658	P:electron transport chain; F:electron transfer activity; C:integral component of membrane; C:anchored component of plasma membrane	EC:1	Oxidoreductases
XLOC_010831	TraesCS1B02G432500	chr1B:657183358-657184198	10.0605	200.853	4.31937	0.04475	predicted protein	210	1	C:GO:0016021	C:integral component of membrane	0	0
XLOC_087568	TraesCS5A02G296400	chr5A:504777912-504780716	14.5908	200.636	3.78145	0.01335	---NA---	615	0	0	0	0	0	0	AT5G11680	Classical AGP protein [Source:UniProtKB/TrEMBL;Acc:Q9LYG2]
XLOC_063841	TraesCS3D02G041400	chr3D:15936867-15937895	10.4673	200.017	4.25616	0.03755	probable calcium-binding protein CML16	717	1	F:GO:0005509	F:calcium ion binding	0	0	CML23	AT1G66400	Probable calcium-binding protein CML23 [Source:UniProtKB/Swiss-Prot;Acc:Q9C8Y1]
XLOC_086874	TraesCS5A02G153400	chr5A:330964050-330964542	13.0074	199.148	3.93644	0.0155	probable calcium-binding protein CML25/26	492	1	F:GO:0005509	F:calcium ion binding	0	0	CML39	AT1G76640	Calcium-binding protein CML39 [Source:UniProtKB/Swiss-Prot;Acc:Q9SRE7]
XLOC_098695	TraesCS5B02G490600	chr5B:659596530-659597453	8.6731	199.024	4.52025	0.03255	zinc finger protein ZAT12-like	606	0	0	0	0	0
XLOC_049211	TraesCS3A02G357400	chr3A:605179628-605180276	20.4126	198.076	3.27852	0.03195	histone H2B.3-like	417	5	P:GO:0006334; F:GO:0003677; F:GO:0046982; C:GO:0000786; C:GO:0005634	P:nucleosome assembly; F:DNA binding; F:protein heterodimerization activity; C:nucleosome; C:nucleus	0	0	0	AT2G37470	Histone H2B.4 [Source:UniProtKB/Swiss-Prot;Acc:Q9ZUS0]
XLOC_127342	TraesCS7A02G063300	chr7A:31591616-31593821	6.42022	196.078	4.93266	0.04055	Xyloglucan endotransglycosylase/hydrolase protein 8	852	7	P:GO:0010411; P:GO:0042546; P:GO:0071555; F:GO:0004553; F:GO:0016762; C:GO:0005618; C:GO:0048046	P:xyloglucan metabolic process; P:cell wall biogenesis; P:cell wall organization; F:hydrolase activity, hydrolyzing O-glycosyl compounds; F:xyloglucan:xyloglucosyl transferase activity; C:cell wall; C:apoplast	EC:2.4.1.207; EC:3.2.1	Xyloglucan:xyloglucosyl transferase; Glycosylases
XLOC_039509	TraesCS2D02G540300	chr2D:620193518-620194659	9.08089	193.184	4.411	0.04185	heavy metal-associated isoprenylated plant protein 39-like	402	1	F:GO:0046872	F:metal ion binding	0	0
XLOC_071084	TraesCS4A02G091300	chr4A:97873885-97876986	12.2617	191.375	3.96417	0.04325	serine/arginine-rich splicing factor SR45a	939	4	P:GO:0009644; P:GO:0048026; F:GO:0003723; C:GO:0005681	P:response to high light intensity; P:positive regulation of mRNA splicing, via spliceosome; F:RNA binding; C:spliceosomal complex	0	0	SR45A	AT1G07350	Serine/arginine-rich splicing factor SR45a [Source:UniProtKB/Swiss-Prot;Acc:Q84TH4]
XLOC_054299	TraesCS3B02G407700	chr3B:643256504-643257943	4.29368	189.895	5.46684	0.01355	transcription factor DIVARICATA-like	531	2	F:GO:0003677; C:GO:0005634	F:DNA binding; C:nucleus	0	0	0	AT3G10580	Homeodomain-like superfamily protein [Source:UniProtKB/TrEMBL;Acc:Q9SQY8]
XLOC_136084	TraesCS7B02G262400	chr7B:483329876-483332020	4.0325	188.273	5.54501	0.03145	---NA---	231	0	0	0	0	0
XLOC_022393	TraesCS2A02G539400	chr2A:751844737-751846122	13.2176	186.247	3.81669	0.03795	heavy metal-associated isoprenylated plant protein 39-like	477	1	F:GO:0046872	F:metal ion binding	0	0
XLOC_143016	TraesCS7D02G197500	chr7D:153971731-153972530	2.83503	186.02	6.03595	0.04805	predicted protein	273	0	0	0	0	0
XLOC_094604	TraesCS5B02G227700	chr5B:404183344-404186033	16.6919	182.128	3.44773	0.0322	calmodulin-like protein 2	687	2	F:GO:0005509; C:GO:0016021	F:calcium ion binding; C:integral component of membrane	0	0
XLOC_103404	TraesCS5D02G410800	chr5D:474139143-474140047	6.88741	179.155	4.7011	0.03465	predicted protein	279	0	0	0	0	0
XLOC_097425	TraesCS5B02G219700	chr5B:393843313-393845520	8.25705	173.782	4.39551	0.0327	senescence-associated protein DH	813	4	P:GO:0009734; C:GO:0005886; C:GO:0009506; C:GO:0016021	P:auxin-activated signaling pathway; C:plasma membrane; C:plasmodesma; C:integral component of membrane	0	0	TET9	AT4G30430	Tetraspanin-9 [Source:UniProtKB/Swiss-Prot;Acc:Q9M0B7]
XLOC_030824	TraesCS2B02G603600	chr2B:785608674-785610038	10.4432	173.693	4.0559	0.02305	probable CCR4-associated factor 1 homolog 11	978	7	P:GO:0043928; P:GO:0090503; F:GO:0003676; F:GO:0004535; C:GO:0000932; C:GO:0005634; C:GO:0030015	P:exonucleolytic catabolism of deadenylated mRNA; P:RNA phosphodiester bond hydrolysis, exonucleolytic; F:nucleic acid binding; F:poly(A)-specific ribonuclease activity; C:P-body; C:nucleus; C:CCR4-NOT core complex	EC:3.1.15; EC:3.1.13.4	Acting on ester bonds; Poly(A)-specific ribonuclease	CAF1-11	AT5G22250	Probable CCR4-associated factor 1 homolog 11 [Source:UniProtKB/Swiss-Prot;Acc:Q9FMS6]
XLOC_097301	TraesCS5B02G193100	chr5B:348447869-348450302	5.58	173.199	4.95602	0.02775	probable trehalose-phosphate phosphatase 7	1122	3	P:GO:0005992; P:GO:0016311; F:GO:0004805	P:trehalose biosynthetic process; P:dephosphorylation; F:trehalose-phosphatase activity	EC:3.1.3.12	Trehalose-phosphatase	TPPH	AT4G39770	Probable trehalose-phosphate phosphatase H [Source:UniProtKB/Swiss-Prot;Acc:Q8GWG2]
XLOC_105673	TraesCS5D02G307000	chr5D:403413978-403415742	7.07439	171.945	4.6032	0.01025	mitochondrial uncoupling protein 5-like	969	15	P:GO:0006839; P:GO:0015709; P:GO:0035435; P:GO:0071422; P:GO:0071423; P:GO:1902356; P:GO:1902358; F:GO:0015116; F:GO:0015117; F:GO:0015131; F:GO:0015140; F:GO:0015141; F:GO:0015297; C:GO:0016021; C:GO:0031966	P:mitochondrial transport; P:thiosulfate transport; P:phosphate ion transmembrane transport; P:succinate transmembrane transport; P:malate transmembrane transport; P:oxaloacetate(2-) transmembrane transport; P:sulfate transmembrane transport; F:sulfate transmembrane transporter activity; F:thiosulfate transmembrane transporter activity; F:oxaloacetate transmembrane transporter activity; F:malate …	EC:7	Translocases	PUMP6	AT5G09470	DIC3 [Source:UniProtKB/TrEMBL;Acc:A0A178UKG1]
XLOC_020997	TraesCS2A02G271300	chr2A:443644758-443646905	7.92866	170.549	4.42697	0.01575	LOB domain-containing protein 40-like	924	1	P:GO:0010468	P:regulation of gene expression	0	0	LBD42	AT1G68510	LBD42 [Source:UniProtKB/TrEMBL;Acc:A0A178W6D5]
XLOC_110225	TraesCS6A02G310400	chr6A:546599102-546602509	3.83449	167.971	5.45303	0.0258	predicted protein	243	0	0	0	0	0
XLOC_144540	TraesCS7D02G504100	chr7D:610240461-610241131	10.4576	167.289	3.99972	0.0118	predicted protein	333	0	0	0	0	0
XLOC_109279	TraesCS6A02G115400	chr6A:85261503-85262984	12.2167	164.713	3.75303	0.0443	protein SRC2 homolog	903	2	P:GO:0006952; C:GO:0016021	P:defense response; C:integral component of membrane	0	0	0	AT5G23950	Calcium-dependent lipid-binding (CaLB domain) family protein [Source:UniProtKB/TrEMBL;Acc:Q9FF85]
XLOC_112056	TraesCS6A02G259200	chr6A:482079151-482080476	4.00006	163.221	5.35066	0.0129	RING finger protein	462	2	P:GO:0016567; F:GO:0061630	P:protein ubiquitination; F:ubiquitin protein ligase activity	EC:2	Transferases
XLOC_047324	TraesCS3A02G497200	chr3A:723180603-723182235	15.9321	161.12	3.33813	0.0419	formin-like protein 18	543	0	0	0	0	0
XLOC_131150	TraesCS7A02G270100	chr7A:276181599-276186542	2.43117	160.379	6.04369	0.0082	heat stress transcription factor B-2b-like	1125	5	P:GO:0006357; F:GO:0000978; F:GO:0003700; C:GO:0005634; C:GO:0016021	P:regulation of transcription by RNA polymerase II; F:RNA polymerase II cis-regulatory region sequence-specific DNA binding; F:DNA-binding transcription factor activity; C:nucleus; C:integral component of membrane	0	0
XLOC_130192	TraesCS7A02G073800	chr7A:39227749-39230836	7.64082	157.395	4.36452	0.02885	predicted protein	915	1	C:GO:0005737	C:cytoplasm	0	0	0	AT4G22740	AT4g22740/T12H17_130 [Source:UniProtKB/TrEMBL;Acc:Q940N4]
XLOC_095962	TraesCS5B02G491500	chr5B:659769898-659770854	4.30624	157.38	5.19168	0.022	actin depolymerization factor-like protein	429	3	P:GO:0030042; F:GO:0003779; C:GO:0015629	P:actin filament depolymerization; F:actin binding; C:actin cytoskeleton	0	0
XLOC_009669	TraesCS1B02G194300	chr1B:349546082-349547712	8.91288	156.763	4.13655	0.02605	probable glutathione S-transferase GSTU6	708	3	P:GO:0006749; F:GO:0004364; C:GO:0005737	P:glutathione metabolic process; F:glutathione transferase activity; C:cytoplasm	EC:2.5.1.18	Glutathione transferase
XLOC_122915	TraesCS6D02G275600	chr6D:384361189-384364952	0.478211	156.025	8.34991	0.02715	predicted protein	492	1	C:GO:0016021	C:integral component of membrane	0	0	0	AT5G07330	At5g07330 [Source:UniProtKB/TrEMBL;Acc:Q9LY27]
XLOC_094655	TraesCS5B02G236900	chr5B:417885839-417886872	1.02279	155.612	7.2493	0.04665	ethylene-responsive transcription factor ERF109-like	729	5	P:GO:0006355; P:GO:0009873; F:GO:0003677; F:GO:0003700; C:GO:0005634	P:regulation of transcription, DNA-templated; P:ethylene-activated signaling pathway; F:DNA binding; F:DNA-binding transcription factor activity; C:nucleus	0	0
XLOC_014576	TraesCS1D02G189800	chr1D:262036135-262037287	12.098	154.89	3.6784	0.0302	predicted protein	357	3	P:GO:0006749; F:GO:0004364; C:GO:0005737	P:glutathione metabolic process; F:glutathione transferase activity; C:cytoplasm	EC:2.5.1.18	Glutathione transferase
XLOC_088484	TraesCS5A02G477600	chr5A:651635400-651636190	0.752486	153.619	7.67348	0.0249	zinc finger protein ZAT8-like	411	0	0	0	0	0
XLOC_122948	TraesCS6D02G283000	chr6D:390024587-390025350	16.1386	152.713	3.24224	0.03785	---NA---	354	0	0	0	0	0
XLOC_118417	TraesCS6B02G332700	chr6B:584080532-584081294	9.28933	152.445	4.03657	0.01095	---NA---	354	0	0	0	0	0
XLOC_032989	TraesCS2B02G419600	chr2B:601211841-601213233	4.24852	151.755	5.15864	0.01565	heat stress transcription factor B-2a-like	909	4	P:GO:0006357; F:GO:0000978; F:GO:0003700; C:GO:0005634	P:regulation of transcription by RNA polymerase II; F:RNA polymerase II cis-regulatory region sequence-specific DNA binding; F:DNA-binding transcription factor activity; C:nucleus	0	0	HSFB2B	AT4G11660	Heat stress transcription factor B-2b [Source:UniProtKB/Swiss-Prot;Acc:Q9T0D3]
XLOC_144501	TraesCS7D02G497400	chr7D:603982417-603984529	3.29743	150.934	5.51643	0.01355	WRKY transcription factor WRKY28-like	984	19	P:GO:0002237; P:GO:0002238; P:GO:0009409; P:GO:0009414; P:GO:0009611; P:GO:0009651; P:GO:0009723; P:GO:0009737; P:GO:0009751; P:GO:0009753; P:GO:0009938; P:GO:0010200; P:GO:0031347; P:GO:0045892; P:GO:0050832; F:GO:0003700; F:GO:0043565; F:GO:1990841; C:GO:0005634	P:response to molecule of bacterial origin; P:response to molecule of fungal origin; P:response to cold; P:response to water deprivation; P:response to wounding; P:response to salt stress; P:response to ethylene; P:response to abscisic acid; P:response to salicylic acid; P:response to jasmonic acid; P:negative regulation of gibberellic acid mediated signaling pathway; P:response to chitin; P:regu…	0	0	0	AT3G32090	WRKY family transcription factor [Source:UniProtKB/TrEMBL;Acc:F4JA74]
XLOC_002765	TraesCS1A02G121800	chr1A:135966917-135968561	4.43721	148.032	5.06011	0.01465	protein ALP1-like	1644	1	F:GO:0046872	F:metal ion binding	0	0
XLOC_091106	TraesCS5A02G471700	chr5A:648609781-648612391	3.84658	147.15	5.25757	0.01495	protein LURP-one-related 15	594	0	0	0	0	0
XLOC_030817	TraesCS2B02G602700	chr2B:785036131-785038438	8.38038	146.644	4.12916	0.0276	predicted protein	879	0	0	0	0	0
XLOC_139314	TraesCS7B02G427400	chr7B:696594588-696595229	8.81393	146.294	4.05294	0.0124	hypothetical protein CFC21_105479	330	0	0	0	0	0
XLOC_122666	TraesCS6D02G224700	chr6D:316563776-316566040	6.75861	146.024	4.43334	0.01425	phospholipase A1-Ibeta2, chloroplastic-like	1608	2	P:GO:0006629; F:GO:0004620	P:lipid metabolic process; F:phospholipase activity	EC:3.1.1	Acting on ester bonds	PLA-I{beta]2	AT4G16820	Phospholipase A1-Ibeta2, chloroplastic [Source:UniProtKB/Swiss-Prot;Acc:O23522]
XLOC_116986	TraesCS6B02G041100	chr6B:25550986-25551673	24.4429	143.752	2.55609	0.0387	germin-like protein 2-4	687	3	F:GO:0030145; C:GO:0005618; C:GO:0048046	F:manganese ion binding; C:cell wall; C:apoplast	0	0	0	AT3G10080	RmlC-like cupins superfamily protein [Source:UniProtKB/TrEMBL;Acc:A0A1I9LSI8]
XLOC_062069	TraesCS3D02G212000	chr3D:283675805-283677404	8.63904	143.614	4.05518	0.0254	protein ALP1-like	1599	1	F:GO:0046872	F:metal ion binding	0	0	0	AT5G12010	AT5g12010/F14F18_180 [Source:UniProtKB/TrEMBL;Acc:Q9LYH2]
XLOC_033850	TraesCS2B02G603100	chr2B:785229556-785230189	13.6948	143.604	3.3904	0.0304	NDR1/HIN1-like protein 10	633	4	P:GO:0098542; C:GO:0009506; C:GO:0016021; C:GO:0046658	P:defense response to other organism; C:plasmodesma; C:integral component of membrane; C:anchored component of plasma membrane	0	0	0	AT2G35460	Late embryogenesis abundant (LEA) hydroxyproline-rich glycoprotein family [Source:UniProtKB/TrEMBL;Acc:O82294]
XLOC_053634	TraesCS3B02G262800	chr3B:421612334-421613350	1.3078	143.444	6.7772	0.036	seed maturation protein PM41	249	0	0	0	0	0
XLOC_003988	TraesCS1A02G375600	chr1A:550310924-550314872	5.3554	142.833	4.73719	0.0477	heat stress transcription factor A-2c	1089	7	P:GO:0006357; P:GO:0034605; F:GO:0000978; F:GO:0003700; F:GO:0042802; C:GO:0005634; C:GO:0005737	P:regulation of transcription by RNA polymerase II; P:cellular response to heat; F:RNA polymerase II cis-regulatory region sequence-specific DNA binding; F:DNA-binding transcription factor activity; F:identical protein binding; C:nucleus; C:cytoplasm	0	0	HSFA7B	AT3G63350	Heat stress transcription factor A-7b [Source:UniProtKB/Swiss-Prot;Acc:Q9M1V5]
XLOC_112680	TraesCS6A02G395400	chr6A:608279157-608279739	4.19793	140.529	5.06505	0.0457	cytokinesis protein sepA	582	1	F:GO:0046872	F:metal ion binding	0	0
XLOC_075732	TraesCS4B02G142000	chr4B:187432310-187436163	6.00296	139.475	4.53819	0.01145	glucan endo-1,3-beta-glucosidase	1389	4	P:GO:0005975; P:GO:0006952; F:GO:0042973; C:GO:0046658	P:carbohydrate metabolic process; P:defense response; F:glucan endo-1,3-beta-D-glucosidase activity; C:anchored component of plasma membrane	EC:3.2.1.21; EC:3.2.1.39	Beta-glucosidase; Glucan endo-1,3-beta-D-glucosidase
XLOC_039473	TraesCS2D02G533800	chr2D:618060583-618061128	2.38356	138.719	5.8629	0.04635	uncharacterized protein LOC109771601	267	0	0	0	0	0
XLOC_014541	TraesCS1D02G183600	chr1D:254526802-254528292	8.87889	138.677	3.96521	0.0478	hypothetical protein CFC21_011554	372	0	0	0	0	0
XLOC_049854	TraesCS3A02G492600	chr3A:719359353-719361036	1.95407	138.441	6.14665	0.01495	probable calcium-binding protein CML31	456	1	F:GO:0005509	F:calcium ion binding	0	0	CML39	AT1G76640	Calcium-binding protein CML39 [Source:UniProtKB/Swiss-Prot;Acc:Q9SRE7]
XLOC_082054	TraesCS4D02G212200	chr4D:365187783-365188636	13.5091	138.274	3.35553	0.0313	17.9 kDa class I heat shock protein	486	7	P:GO:0006457; P:GO:0009408; P:GO:0009651; P:GO:0042542; P:GO:0051259; F:GO:0043621; F:GO:0051082	P:protein folding; P:response to heat; P:response to salt stress; P:response to hydrogen peroxide; P:protein complex oligomerization; F:protein self-association; F:unfolded protein binding	0	0	HSP17.6C	AT1G53540	17.6 kDa class I heat shock protein 3 [Source:UniProtKB/Swiss-Prot;Acc:P13853]
XLOC_142950	TraesCS7D02G179200	chr7D:132197462-132198460	2.05926	138.166	6.06813	0.0464	26.2 kDa heat shock protein, mitochondrial-like	630	0	0	0	0	0	HSP23.6	AT4G25200	HSP23.6-MITO [Source:UniProtKB/TrEMBL;Acc:A0A178USN5]
XLOC_110216	TraesCS6A02G308700	chr6A:543931043-543933179	7.36248	138.142	4.22982	0.04185	predicted protein	537	0	0	0	0	0	0	AT5G62865	Uncharacterized protein At5g62860/MQB2_160 [Source:UniProtKB/TrEMBL;Acc:Q9FM08]
XLOC_110353	TraesCS6A02G334800	chr6A:565391804-565392636	25.8571	137.867	2.41464	0.0485	allene oxide cyclase, chloroplastic-like	717	25	P:GO:0006636; P:GO:0007623; P:GO:0009611; P:GO:0009625; P:GO:0009637; P:GO:0009646; P:GO:0009651; P:GO:0009695; P:GO:0009723; P:GO:0009734; P:GO:0009737; P:GO:0009751; P:GO:0009864; P:GO:0009908; P:GO:0010038; P:GO:0010114; P:GO:0010218; P:GO:0033274; P:GO:0042542; P:GO:0048573; P:GO:0050832; P:GO:0080186; P:GO:1900367; F:GO:0046423; C:GO:0009507	P:unsaturated fatty acid biosynthetic process; P:circadian rhythm; P:response to wounding; P:response to insect; P:response to blue light; P:response to absence of light; P:response to salt stress; P:jasmonic acid biosynthetic process; P:response to ethylene; P:auxin-activated signaling pathway; P:response to abscisic acid; P:response to salicylic acid; P:induced systemic resistance, jasmonic aci…	EC:5.3.99.6	Allene-oxide cyclase	AOC3	AT3G25780	Allene oxide cyclase 3, chloroplastic [Source:UniProtKB/Swiss-Prot;Acc:Q9LS01]
XLOC_048623	TraesCS3A02G237000	chr3A:442901048-442901514	1.67473	135.506	6.33828	0.0446	seed maturation protein PM41	249	0	0	0	0	0
XLOC_117469	TraesCS6B02G137600	chr6B:135117974-135120765	8.27973	135.434	4.03186	0.0292	predicted protein	627	8	P:GO:0006457; P:GO:0032259; P:GO:0032781; F:GO:0001671; F:GO:0008168; F:GO:0051087; F:GO:0051879; C:GO:0005829	P:protein folding; P:methylation; P:positive regulation of ATPase activity; F:ATPase activator activity; F:methyltransferase activity; F:chaperone binding; F:Hsp90 protein binding; C:cytosol	EC:2.1.1	Transferring one-carbon groups	0	AT5G58110	AT5g58110/k21l19_90 [Source:UniProtKB/TrEMBL;Acc:Q9FGT3]
XLOC_076053	TraesCS4B02G213400	chr4B:451901618-451904387	8.02054	133.538	4.05741	0.01445	serine/arginine-rich splicing factor SR45a	969	4	P:GO:0009644; P:GO:0048026; F:GO:0003723; C:GO:0005681	P:response to high light intensity; P:positive regulation of mRNA splicing, via spliceosome; F:RNA binding; C:spliceosomal complex	0	0	SR45A	AT1G07350	Serine/arginine-rich splicing factor SR45a [Source:UniProtKB/Swiss-Prot;Acc:Q84TH4]
XLOC_105346	TraesCS5D02G235500	chr5D:344446320-344447047	13.7329	133.27	3.27864	0.0393	predicted protein	273	1	C:GO:0016021	C:integral component of membrane	0	0
XLOC_091132	TraesCS5A02G477100	chr5A:651555389-651556069	1.7532	133.253	6.24803	0.04795	zinc finger protein ZAT8-like	408	0	0	0	0	0
XLOC_145719	TraesCS7D02G177700	chr7D:130923515-130924803	2.36009	133.191	5.81851	0.0137	predicted protein	828	1	C:GO:0016021	C:integral component of membrane	0	0
XLOC_087020	TraesCS5A02G185600	chr5A:385955279-385957216	10.18	132.607	3.70335	0.0182	probable WRKY transcription factor 41	1032	4	P:GO:0006355; F:GO:0003700; F:GO:0043565; C:GO:0005634	P:regulation of transcription, DNA-templated; F:DNA-binding transcription factor activity; F:sequence-specific DNA binding; C:nucleus	0	0	WRKY46	AT2G46400	Probable WRKY transcription factor 46 [Source:UniProtKB/Swiss-Prot;Acc:Q9SKD9]
XLOC_144230	TraesCS7D02G440200	chr7D:560248163-560250761	4.16092	132.472	4.99264	0.0249	protein HEAT-STRESS-ASSOCIATED 32	885	3	P:GO:0010286; P:GO:0010608; F:GO:0003824	P:heat acclimation; P:posttranscriptional regulation of gene expression; F:catalytic activity	0	0	HSA32	AT4G21320	HSA32 [Source:UniProtKB/TrEMBL;Acc:A0A178UV51]
XLOC_038113	TraesCS2D02G270100	chr2D:333646421-333648041	6.96672	132.415	4.24844	0.02585	LOB domain-containing protein 40	912	1	P:GO:0010468	P:regulation of gene expression	0	0	LBD42	AT1G68510	LBD42 [Source:UniProtKB/TrEMBL;Acc:A0A178W6D5]
XLOC_116149	TraesCS6B02G347200	chr6B:611499965-611501337	7.65751	132.12	4.10883	0.0456	protein PHOSPHATE-INDUCED 1-like	957	1	C:GO:0005615	C:extracellular space	0	0
XLOC_117420	TraesCS6B02G127100	chr6B:122954950-122957325	8.68057	130.1	3.90569	0.02715	histone-lysine N-methyltransferase 2D	789	0	0	0	0	0
XLOC_016246	TraesCS1D02G072900	chr1D:53378553-53381875	6.28856	129.855	4.36803	0.00765	WRKY transcription factor	1392	4	P:GO:0006355; F:GO:0003700; F:GO:0043565; C:GO:0005634	P:regulation of transcription, DNA-templated; F:DNA-binding transcription factor activity; F:sequence-specific DNA binding; C:nucleus	0	0
XLOC_007222	TraesCS1B02G178500	chr1B:323634390-323636091	1.92839	128.69	6.06036	0.0485	thioredoxin-like protein YLS8	429	4	P:GO:0000398; C:GO:0005681; C:GO:0005682; C:GO:0046540	P:mRNA splicing, via spliceosome; C:spliceosomal complex; C:U5 snRNP; C:U4/U6 x U5 tri-snRNP complex	0	0	YLS8	AT5G08290	Thioredoxin-like protein YLS8 [Source:UniProtKB/Swiss-Prot;Acc:Q9FE62]
XLOC_014419	TraesCS1D02G158700	chr1D:224139314-224142371	5.80462	128.569	4.4692	0.03935	thioredoxin-like protein YLS8	429	4	P:GO:0000398; C:GO:0005681; C:GO:0005682; C:GO:0046540	P:mRNA splicing, via spliceosome; C:spliceosomal complex; C:U5 snRNP; C:U4/U6 x U5 tri-snRNP complex	0	0	YLS8	AT5G08290	Thioredoxin-like protein YLS8 [Source:UniProtKB/Swiss-Prot;Acc:Q9FE62]
XLOC_083318	TraesCS4D02G102900	chr4D:81916889-81922011	15.0151	127.983	3.09147	0.0367
XLOC_097619	TraesCS5B02G261700	chr5B:446267271-446268080	5.56396	126.629	4.50835	0.00705	sulfur-rich/thionin-like protein	330	0	0	0	0	0
XLOC_064315	TraesCS3D02G139600	chr3D:99748696-99751184	11.4873	126.627	3.46247	0.03135	B-box zinc finger protein 22	1050	4	P:GO:0006355; P:GO:0009640; F:GO:0008270; C:GO:0005634	P:regulation of transcription, DNA-templated; P:photomorphogenesis; F:zinc ion binding; C:nucleus	0	0	LZF1	AT1G78600	Light-regulated zinc finger protein 1 [Source:UniProtKB/TrEMBL;Acc:F4IBS4]
XLOC_088107	TraesCS5A02G400700	chr5A:593394785-593395765	6.92881	126.58	4.1913	0.00925	predicted protein	285	0	0	0	0	0
XLOC_078722	TraesCS4B02G360900	chr4B:650689570-650690289	7.99859	126.029	3.97787	0.0129	cyclin-dependent protein kinase inhibitor SMR1-like	402	9	P:GO:0007049; P:GO:0016310; P:GO:0043086; P:GO:0045736; P:GO:0071901; F:GO:0004860; F:GO:0004861; F:GO:0016301; C:GO:0005634	P:cell cycle; P:phosphorylation; P:negative regulation of catalytic activity; P:negative regulation of cyclin-dependent protein serine/threonine kinase activity; P:negative regulation of protein serine/threonine kinase activity; F:protein kinase inhibitor activity; F:cyclin-dependent protein serine/threonine kinase inhibitor activity; F:kinase activity; C:nucleus	0	0
XLOC_103807	TraesCS5D02G491100	chr5D:525250179-525250889	5.49186	125.751	4.51713	0.0071	zinc finger protein ZAT8-like	408	0	0	0	0	0
XLOC_098750	TraesCS5B02G502200	chr5B:669450635-669452267	5.46597	125.559	4.52174	0.0296	GEM-like protein 5	1131	3	P:GO:0009793; P:GO:0010029; P:GO:0098755	P:embryo development ending in seed dormancy; P:regulation of seed germination; P:maintenance of seed dormancy by absisic acid	0	0	0	AT5G13200	GEM-like protein 5 [Source:UniProtKB/Swiss-Prot;Acc:Q9LYV6]
XLOC_030663	TraesCS2B02G569500	chr2B:760118496-760119758	6.23537	125.455	4.33055	0.04935	heavy metal-associated isoprenylated plant protein 39-like	489	1	F:GO:0046872	F:metal ion binding	0	0
XLOC_014216	TraesCS1D02G121000	chr1D:120533609-120538919	2.6042	125.2	5.58725	0.04595	heat shock 70 kDa protein 15-like	2508	3	F:GO:0005524; C:GO:0005634; C:GO:0005829	F:ATP binding; C:nucleus; C:cytosol	0	0	0	AT1G79920	Heat shock protein 70 (Hsp 70) family protein [Source:TAIR;Acc:AT1G79920]
XLOC_128001	TraesCS7A02G201100	chr7A:163229658-163230387	1.42234	125.141	6.45914	0.0462	protein TIFY 11e-like	423	4	P:GO:0009611; P:GO:0031347; P:GO:2000022; C:GO:0005634	P:response to wounding; P:regulation of defense response; P:regulation of jasmonic acid mediated signaling pathway; C:nucleus	0	0
XLOC_127516	TraesCS7A02G100600	chr7A:61804910-61806605	1.59215	124.607	6.29027	0.01175	GDSL esterase/lipase APG-like	747	2	F:GO:0016788; C:GO:0048046	F:hydrolase activity, acting on ester bonds; C:apoplast	EC:3.1	Acting on ester bonds
XLOC_007260	TraesCS1B02G183500	chr1B:330388234-330389698	2.22826	122.753	5.7837	0.0112	NDR1/HIN1-like protein 6	801	1	C:GO:0016021	C:integral component of membrane	0	0	0	AT1G54540	Late embryogenesis abundant (LEA) hydroxyproline-rich glycoprotein family [Source:UniProtKB/TrEMBL;Acc:Q9SLI0]
XLOC_056050	TraesCS3B02G163900	chr3B:161632047-161632807	10.4576	122.07	3.54508	0.02545	signaling peptide TAXIMIN 1-like	258	1	C:GO:0016021	C:integral component of membrane	0	0
XLOC_109109	TraesCS6A02G083200	chr6A:51948020-51953076	5.95562	120.478	4.33837	0.04205	bax inhibitor 1	744	2	P:GO:0043066; C:GO:0016021	P:negative regulation of apoptotic process; C:integral component of membrane	0	0	0	AT5G47130	Bax inhibitor-1 family protein [Source:TAIR;Acc:AT5G47130]
XLOC_075970	TraesCS4B02G194900	chr4B:418751791-418755388	0.842059	118.9	7.14161	0.0272	---NA---	1320	0	0	0	0	0	FAD3	AT2G29980	FAD3 [Source:UniProtKB/TrEMBL;Acc:A0A178VX43]
XLOC_070815	TraesCS4A02G033600	chr4A:25785331-25786153	10.8637	117.639	3.43678	0.02715	blue copper protein	531	4	P:GO:0022900; F:GO:0009055; C:GO:0016021; C:GO:0046658	P:electron transport chain; F:electron transfer activity; C:integral component of membrane; C:anchored component of plasma membrane	EC:1	Oxidoreductases
XLOC_076048	TraesCS4B02G211600	chr4B:449928262-449929059	1.85601	113.452	5.93373	0.0376	17.9 kDa class I heat shock protein	474	8	P:GO:0006457; P:GO:0009408; P:GO:0009651; P:GO:0042542; P:GO:0051259; F:GO:0043621; F:GO:0051082; C:GO:0005634	P:protein folding; P:response to heat; P:response to salt stress; P:response to hydrogen peroxide; P:protein complex oligomerization; F:protein self-association; F:unfolded protein binding; C:nucleus	0	0	HSP17.6C	AT1G53540	17.6 kDa class I heat shock protein 3 [Source:UniProtKB/Swiss-Prot;Acc:P13853]
XLOC_007011	TraesCS1B02G139500	chr1B:183479075-183485722	2.49483	113.302	5.50509	0.03085	heat shock 70 kDa protein 15-like	2499	3	F:GO:0005524; C:GO:0005634; C:GO:0005829	F:ATP binding; C:nucleus; C:cytosol	0	0	0	AT1G79920	Heat shock protein 70 (Hsp 70) family protein [Source:TAIR;Acc:AT1G79920]
XLOC_122095	TraesCS6D02G109600	chr6D:75372313-75373231	9.02228	112.97	3.6463	0.02165	polyubiquitin 11	690	8	P:GO:0016567; P:GO:0019941; F:GO:0016874; F:GO:0031386; F:GO:0031625; C:GO:0005634; C:GO:0005737; C:GO:0005840	P:protein ubiquitination; P:modification-dependent protein catabolic process; F:ligase activity; F:protein tag; F:ubiquitin protein ligase binding; C:nucleus; C:cytoplasm; C:ribosome	EC:6	Ligases
XLOC_009851	TraesCS1B02G229000	chr1B:411153701-411156241	8.00228	112.67	3.81555	0.0406	beta-amylase 3, chloroplastic	1647	3	P:GO:0000272; F:GO:0016161; F:GO:0102229	P:polysaccharide catabolic process; F:beta-amylase activity; F:amylopectin maltohydrolase activity	EC:3.2.1.2	Beta-amylase	BAM3	AT4G17090	Beta-amylase 3, chloroplastic [Source:UniProtKB/Swiss-Prot;Acc:O23553]
XLOC_089832	TraesCS5A02G201200	chr5A:407289601-407290438	4.02269	112.145	4.80106	0.00395	zinc finger AN1 domain-containing stress-associated protein 17	549	2	F:GO:0008270; C:GO:0005737	F:zinc ion binding; C:cytoplasm	0	0	SAP12	AT3G28210	Zinc finger AN1 domain-containing stress-associated protein 12 [Source:UniProtKB/Swiss-Prot;Acc:Q67YE6]
XLOC_007279	TraesCS1B02G187200	chr1B:334547236-334549615	7.78634	110.136	3.8222	0.0451	CBS domain-containing protein CBSX5-like	1122	9	P:GO:0006468; P:GO:0042149; P:GO:0050790; F:GO:0016208; F:GO:0019887; F:GO:0019901; C:GO:0005634; C:GO:0005737; C:GO:0031588	P:protein phosphorylation; P:cellular response to glucose starvation; P:regulation of catalytic activity; F:AMP binding; F:protein kinase regulator activity; F:protein kinase binding; C:nucleus; C:cytoplasm; C:nucleotide-activated protein kinase complex	0	0	0	AT5G53750	CBS domain-containing protein [Source:UniProtKB/TrEMBL;Acc:F4JXB6]
XLOC_045337	TraesCS3A02G096200	chr3A:61340197-61344660	11.4846	109.87	3.25802	0.0492	protein NETWORKED 4B	1848	3	F:GO:0003779; C:GO:0005774; C:GO:0016021	F:actin binding; C:vacuolar membrane; C:integral component of membrane	0	0	0	AT3G10880	Tropomyosin [Source:UniProtKB/TrEMBL;Acc:Q58FW3]
XLOC_014104	TraesCS1D02G098100	chr1D:84875438-84876365	13.1776	109.618	3.05633	0.044	1-aminocyclopropane-1-carboxylate oxidase-like	927	2	F:GO:0046872; F:GO:0051213	F:metal ion binding; F:dioxygenase activity	EC:1	Oxidoreductases
XLOC_146594	TraesCS7D02G358200	chr7D:461204030-461207269	10.8668	109.323	3.3306	0.03935	predicted protein	414	1	C:GO:0016021	C:integral component of membrane	0	0
XLOC_041776	TraesCS2D02G399000	chr2D:512041711-512043335	3.06988	108.66	5.14549	0.0176	heat stress transcription factor B-2a-like	915	5	P:GO:0006357; F:GO:0000978; F:GO:0003700; C:GO:0005634; C:GO:0005737	P:regulation of transcription by RNA polymerase II; F:RNA polymerase II cis-regulatory region sequence-specific DNA binding; F:DNA-binding transcription factor activity; C:nucleus; C:cytoplasm	0	0	HSFB2B	AT4G11660	Heat stress transcription factor B-2b [Source:UniProtKB/Swiss-Prot;Acc:Q9T0D3]
XLOC_106543	TraesCS5D02G490800	chr5D:525215722-525216628	1.43325	108.379	6.24065	0.0406	zinc finger protein ZAT11-like	402	0	0	0	0	0
XLOC_106542	TraesCS5D02G490700	chr5D:525188530-525189384	4.79717	108.115	4.49424	0.0062	zinc finger protein ZAT8-like	402	0	0	0	0	0
XLOC_123007	TraesCS6D02G295100	chr6D:406167696-406168430	12.3806	107.674	3.12052	0.04535	uncharacterized protein LOC109732719	510	0	0	0	0	0
XLOC_127975	TraesCS7A02G196000	chr7A:155951774-155954014	3.06184	107.075	5.12808	0.0043	predicted protein	273	0	0	0	0	0
XLOC_046246	TraesCS3A02G283800	chr3A:512307957-512308813	12.2296	105.515	3.109	0.04275	predicted protein	372	0	0	0	0	0
XLOC_143823	TraesCS7D02G357500	chr7D:460795398-460796576	1.64225	105.197	6.00128	0.03755	cysteine-rich and transmembrane domain-containing protein WIH2	237	2	C:GO:0005886; C:GO:0016021	C:plasma membrane; C:integral component of membrane	0	0
XLOC_094969	TraesCS5B02G300300	chr5B:485154211-485155189	7.81118	104.666	3.74411	0.02095	mitochondrial uncoupling protein 5-like	978	15	P:GO:0006839; P:GO:0015709; P:GO:0035435; P:GO:0071422; P:GO:0071423; P:GO:1902356; P:GO:1902358; F:GO:0015116; F:GO:0015117; F:GO:0015131; F:GO:0015140; F:GO:0015141; F:GO:0015297; C:GO:0016021; C:GO:0031966	P:mitochondrial transport; P:thiosulfate transport; P:phosphate ion transmembrane transport; P:succinate transmembrane transport; P:malate transmembrane transport; P:oxaloacetate(2-) transmembrane transport; P:sulfate transmembrane transport; F:sulfate transmembrane transporter activity; F:thiosulfate transmembrane transporter activity; F:oxaloacetate transmembrane transporter activity; F:malate …	EC:7	Translocases	PUMP6	AT5G09470	DIC3 [Source:UniProtKB/TrEMBL;Acc:A0A178UKG1]
XLOC_122117	TraesCS6D02G113500	chr6D:80112546-80113484	5.84621	104.033	4.1534	0.00935	predicted protein	615	4	P:GO:0098542; C:GO:0009506; C:GO:0016021; C:GO:0046658	P:defense response to other organism; C:plasmodesma; C:integral component of membrane; C:anchored component of plasma membrane	0	0	0	AT2G35460	Late embryogenesis abundant (LEA) hydroxyproline-rich glycoprotein family [Source:UniProtKB/TrEMBL;Acc:O82294]
XLOC_077479	TraesCS4B02G112500	chr4B:126507020-126508795	5.38538	103.536	4.26494	0.03585	---NA---	1227	0	0	0	0	0	0	AT1G74450	At1g74450/F1M20_13 [Source:UniProtKB/TrEMBL;Acc:Q9CA69]
XLOC_088829	TraesCS5A02G547300	chr5A:701069898-701076210	2.77743	103.366	5.21787	0.0129	chaperone protein ClpB2, chloroplastic	2925	4	P:GO:0034605; P:GO:0042026; F:GO:0005524; C:GO:0009507	P:cellular response to heat; P:protein refolding; F:ATP binding; C:chloroplast	0	0	CLPB3	AT5G15450	Chaperone protein ClpB3, chloroplastic [Source:UniProtKB/Swiss-Prot;Acc:Q9LF37]
XLOC_084223	TraesCS4D02G285800	chr4D:456128426-456129285	8.51679	102.902	3.59482	0.02435	predicted protein	369	1	P:GO:0009733	P:response to auxin	0	0
XLOC_124922	TraesCS6D02G276500	chr6D:385233348-385234006	11.2891	102.53	3.18304	0.04445	predicted protein	237	0	0	0	0	0
XLOC_054986	TraesCS3B02G553500	chr3B:787990136-787990863	1.57148	102.321	6.02483	0.04835	probable calcium-binding protein CML31	456	1	F:GO:0005509	F:calcium ion binding	0	0	CML39	AT1G76640	Calcium-binding protein CML39 [Source:UniProtKB/Swiss-Prot;Acc:Q9SRE7]
XLOC_104663	TraesCS5D02G095900	chr5D:105349506-105350413	16.2519	100.345	2.62629	0.0354	---NA---	504	0	0	0	0	0
XLOC_020602	TraesCS2A02G189600	chr2A:156364115-156366833	4.82974	100.328	4.37663	0.0181	chitin-inducible gibberellin-responsive protein 2	1665	4	P:GO:0006355; F:GO:0003700; F:GO:0043565; C:GO:0005634	P:regulation of transcription, DNA-templated; F:DNA-binding transcription factor activity; F:sequence-specific DNA binding; C:nucleus	0	0	SCL5	AT1G50600	scarecrow-like 5 [Source:TAIR;Acc:AT1G50600]
XLOC_145188	TraesCS7D02G068200	chr7D:38710104-38711029	4.07476	98.7751	4.59936	0.00525	predicted protein	249	0	0	0	0	0
XLOC_068593	TraesCS4A02G072100	chr4A:69830834-69834881	4.9253	98.7357	4.32529	0.02425	protein EARLY-RESPONSIVE TO DEHYDRATION 7, chloroplastic-like	1290	1	C:GO:0005886	C:plasma membrane	0	0	ERD7	AT2G17840	Protein EARLY-RESPONSIVE TO DEHYDRATION 7, chloroplastic [Source:UniProtKB/Swiss-Prot;Acc:O48832]
XLOC_071978	TraesCS4A02G275300	chr4A:584532446-584535147	15.1059	98.0156	2.6979	0.04775	predicted protein	768	0	0	0	0	0
XLOC_097329	TraesCS5B02G200000	chr5B:360934650-360935372	1.73347	98.0126	5.82123	0.04365	zinc finger AN1 domain-containing stress-associated protein 17	543	2	F:GO:0008270; C:GO:0005737	F:zinc ion binding; C:cytoplasm	0	0	SAP12	AT3G28210	Zinc finger AN1 domain-containing stress-associated protein 12 [Source:UniProtKB/Swiss-Prot;Acc:Q67YE6]
XLOC_016927	TraesCS1D02G218000	chr1D:303515927-303518473	7.08794	97.659	3.78431	0.03865	beta-amylase 3, chloroplastic	1641	3	P:GO:0000272; F:GO:0016161; F:GO:0102229	P:polysaccharide catabolic process; F:beta-amylase activity; F:amylopectin maltohydrolase activity	EC:3.2.1.2	Beta-amylase	BAM3	AT4G17090	Beta-amylase 3, chloroplastic [Source:UniProtKB/Swiss-Prot;Acc:O23553]
XLOC_135105	TraesCS7B02G064000	chr7B:69762858-69765541	0.639781	97.1104	7.2459	0.0348	chaperone protein DnaJ-like	639	0	0	0	0	0	0	AT3G14200	Chaperone DnaJ-domain superfamily protein [Source:UniProtKB/TrEMBL;Acc:Q9LJG5]
XLOC_031997	TraesCS2B02G217500	chr2B:206118897-206122512	4.85712	97.064	4.32076	0.01955	chitin-inducible gibberellin-responsive protein 2	1665	4	P:GO:0006355; F:GO:0003700; F:GO:0043565; C:GO:0005634	P:regulation of transcription, DNA-templated; F:DNA-binding transcription factor activity; F:sequence-specific DNA binding; C:nucleus	0	0	SCL5	AT1G50600	scarecrow-like 5 [Source:TAIR;Acc:AT1G50600]
XLOC_024599	TraesCS2A02G394600	chr2A:644307764-644308418	1.8729	97.0204	5.69494	0.04865	uncharacterized protein LOC119359771	198	0	0	0	0	0
XLOC_053073	TraesCS3B02G146300	chr3B:136091352-136091736	17.6687	96.9335	2.4558	0.04995	predicted protein	384	0	0	0	0	0
XLOC_048920	TraesCS3A02G294500	chr3A:528528065-528531881	8.56854	96.8224	3.49822	0.03525	calcyclin-binding protein-like	660	6	F:GO:0015631; F:GO:0031625; F:GO:0044548; C:GO:0005634; C:GO:0005737; C:GO:0005886	F:tubulin binding; F:ubiquitin protein ligase binding; F:S100 protein binding; C:nucleus; C:cytoplasm; C:plasma membrane	0	0	0	AT1G30070	SGS domain-containing protein [Source:UniProtKB/TrEMBL;Acc:F4I4Q9]
XLOC_081390	TraesCS4D02G066400	chr4D:41074365-41075082	2.62953	96.1608	5.19257	0.04285	predicted protein	717	0	0	0	0	0
XLOC_111886	TraesCS6A02G224800	chr6A:421771895-421775103	3.7103	95.1449	4.68052	0.03665	RNA-binding protein 42	711	1	F:GO:0003729	F:mRNA binding	0	0
XLOC_095144	TraesCS5B02G336000	chr5B:519018621-519019449	3.8545	94.9736	4.62291	0.0053	predicted protein	828	0	0	0	0	0
XLOC_083935	TraesCS4D02G227400	chr4D:386723236-386726274	7.15901	94.9668	3.72959	0.0225	thaumatin-like protein 1b	972	2	P:GO:0006952; C:GO:0005576	P:defense response; C:extracellular region	0	0	0	AT4G38670	Pathogenesis-related thaumatin superfamily protein [Source:UniProtKB/TrEMBL;Acc:Q8GYY3]
XLOC_077301	TraesCS4B02G077900	chr4B:74908053-74909026	1.87392	94.9286	5.66271	0.0375	gibberellin stimulated transcript	297	1	C:GO:0016021	C:integral component of membrane	0	0
XLOC_003076	TraesCS1A02G186700	chr1A:337703102-337704240	13.8318	94.5295	2.77278	0.02375	probable glutathione S-transferase GSTU6	705	3	P:GO:0006749; F:GO:0004364; C:GO:0005737	P:glutathione metabolic process; F:glutathione transferase activity; C:cytoplasm	EC:2.5.1.18	Glutathione transferase
XLOC_065525	TraesCS3D02G381800	chr3D:497824850-497828204	5.82148	94.3678	4.01884	0.0273	extradiol ring-cleavage dioxygenase	930	5	P:GO:0006725; F:GO:0008198; F:GO:0008270; F:GO:0016701; F:GO:0051213	P:cellular aromatic compound metabolic process; F:ferrous iron binding; F:zinc ion binding; F:oxidoreductase activity, acting on single donors with incorporation of molecular oxygen; F:dioxygenase activity	EC:1.13	Acting on single donors with incorporation of molecular oxygen (oxygenases). The oxygen incorporated need not be derived from O(2)	LIGB	AT4G15093	Extradiol ring-cleavage dioxygenase [Source:UniProtKB/Swiss-Prot;Acc:Q949R4]
XLOC_115513	TraesCS6B02G210400	chr6B:277848464-277849452	4.86555	93.7586	4.26828	0.0097	uncharacterized protein LOC119320085	450	4	P:GO:0032515; F:GO:0004865; C:GO:0016020; C:GO:0016021	P:negative regulation of phosphoprotein phosphatase activity; F:protein serine/threonine phosphatase inhibitor activity; C:membrane; C:integral component of membrane	0	0
XLOC_057242	TraesCS3B02G408500	chr3B:644162408-644163125	2.48345	93.2468	5.23064	0.0398	NDR1/HIN1-like protein 10	717	4	P:GO:0098542; C:GO:0009506; C:GO:0016021; C:GO:0046658	P:defense response to other organism; C:plasmodesma; C:integral component of membrane; C:anchored component of plasma membrane	0	0	0	AT2G35460	Late embryogenesis abundant (LEA) hydroxyproline-rich glycoprotein family [Source:UniProtKB/TrEMBL;Acc:O82294]
XLOC_083171	TraesCS4D02G076400	chr4D:50888585-50889461	7.65174	93.0582	3.60427	0.0219	gibberellin stimulated transcript	297	1	C:GO:0016021	C:integral component of membrane	0	0
XLOC_030471	TraesCS2B02G529400	chr2B:724410164-724411721	4.23271	91.4387	4.43315	0.0461	GTPase activating protein 1	513	12	P:GO:0009611; P:GO:0009738; P:GO:0043547; P:GO:1900426; P:GO:1901002; F:GO:0005096; F:GO:0005515; F:GO:0008289; F:GO:0046872; C:GO:0005634; C:GO:0005829; C:GO:0005886	P:response to wounding; P:abscisic acid-activated signaling pathway; P:positive regulation of GTPase activity; P:positive regulation of defense response to bacterium; P:positive regulation of response to salt stress; F:GTPase activator activity; F:protein binding; F:lipid binding; F:metal ion binding; C:nucleus; C:cytosol; C:plasma membrane	0	0	CAR9	AT1G70790	Protein C2-DOMAIN ABA-RELATED 9 [Source:UniProtKB/Swiss-Prot;Acc:Q9S7J9]
XLOC_124752	TraesCS6D02G242100	chr6D:344299611-344300520	3.97374	91.0371	4.51789	0.00635	RING-H2 finger protein ATL8-like	513	3	P:GO:0006511; F:GO:0061630; C:GO:0016021	P:ubiquitin-dependent protein catabolic process; F:ubiquitin protein ligase activity; C:integral component of membrane	EC:2	Transferases	ATL80	AT1G20823	RING-H2 finger protein ATL80 [Source:UniProtKB/Swiss-Prot;Acc:Q9LM69]
XLOC_116581	TraesCS6B02G433600	chr6B:702305616-702306512	4.05686	90.9182	4.48613	0.00585	cytokinesis protein sepA	579	1	F:GO:0046872	F:metal ion binding	0	0
XLOC_053677	TraesCS3B02G272600	chr3B:438930517-438931352	8.53548	90.3451	3.4039	0.03395	monothiol glutaredoxin-S5	414	3	F:GO:0051536; F:GO:0097573; C:GO:0005737	F:iron-sulfur cluster binding; F:glutathione oxidoreductase activity; C:cytoplasm	EC:1.8	Acting on a sulfur group of donors	GRXC9	AT1G28480	Glutaredoxin-C9 [Source:UniProtKB/Swiss-Prot;Acc:Q9SGP6]
XLOC_138252	TraesCS7B02G200400	chr7B:363286369-363289088	4.03837	89.9421	4.47715	0.0092	activator of 90 kDa heat shock protein ATPase homolog	1077	7	P:GO:0006457; P:GO:0032781; F:GO:0001671; F:GO:0051087; F:GO:0051879; C:GO:0005634; C:GO:0005829	P:protein folding; P:positive regulation of ATPase activity; F:ATPase activator activity; F:chaperone binding; F:Hsp90 protein binding; C:nucleus; C:cytosol	0	0	0	AT3G12050	Aha1 domain-containing protein [Source:UniProtKB/TrEMBL;Acc:Q9LHL7]
XLOC_115017	TraesCS6B02G115100	chr6B:98991169-98993060	15.9595	89.3759	2.48547	0.0423	polyubiquitin-like	528	6	P:GO:0016567; P:GO:0019941; F:GO:0031386; F:GO:0031625; C:GO:0005634; C:GO:0005737	P:protein ubiquitination; P:modification-dependent protein catabolic process; F:protein tag; F:ubiquitin protein ligase binding; C:nucleus; C:cytoplasm	0	0
XLOC_078258	TraesCS4B02G268700	chr4B:543398065-543400918	8.7953	89.2353	3.34281	0.03225	heavy metal-associated isoprenylated plant protein 6	1488	1	F:GO:0046872	F:metal ion binding	0	0
XLOC_075926	TraesCS4B02G182900	chr4B:401881295-401882096	2.57867	89.2021	5.11238	0.04495	calcium-binding protein CP1	504	3	P:GO:0042538; F:GO:0005509; C:GO:0005829	P:hyperosmotic salinity response; F:calcium ion binding; C:cytosol	0	0	ATCP1	AT5G49480	Calcium-binding protein CP1 [Source:UniProtKB/Swiss-Prot;Acc:Q9FDX6]
XLOC_023499	TraesCS2A02G164600	chr2A:117155107-117156894	3.5592	88.9078	4.64269	0.01955	GEM-like protein 1	708	0	0	0	0	0
XLOC_135280	TraesCS7B02G101700	chr7B:115961678-115962523	2.49309	88.8113	5.15474	0.04225	predicted protein	264	0	0	0	0	0
XLOC_064194	TraesCS3D02G115800	chr3D:69497387-69498312	7.75198	87.7303	3.50044	0.02635	predicted protein	543	1	C:GO:0016021	C:integral component of membrane	0	0
XLOC_147336	TraesCS7D02G513300	chr7D:614511348-614515438	9.07924	87.3893	3.26681	0.0435	calcium-binding protein	819	0	0	0	0	0	0	AT4G34150	AT4g34150/F28A23_90 [Source:UniProtKB/TrEMBL;Acc:Q945K9]
XLOC_097885	TaCBFIIIa-6.1	chr5B:494314463-494316206	4.5401	87.1506	4.26271	0.0363
XLOC_065067	TraesCS3D02G294300	chr3D:405818016-405823476	7.00992	87.1096	3.63536	0.03	calcyclin-binding protein	651	6	F:GO:0015631; F:GO:0031625; F:GO:0044548; C:GO:0005634; C:GO:0005737; C:GO:0005886	F:tubulin binding; F:ubiquitin protein ligase binding; F:S100 protein binding; C:nucleus; C:cytoplasm; C:plasma membrane	0	0	0	AT1G30070	SGS domain-containing protein [Source:UniProtKB/TrEMBL;Acc:F4I4Q9]
XLOC_033411	TraesCS2B02G514000	chr2B:708889705-708890374	0.982875	85.5745	6.44403	0.0205	unnamed protein product	279	0	0	0	0	0
XLOC_072464	TraesCS4A02G371600	chr4A:645420097-645423493	3.74528	84.8709	4.50212	0.0086	predicted protein	957	1	C:GO:0005737	C:cytoplasm	0	0	0	AT4G22740	AT4g22740/T12H17_130 [Source:UniProtKB/TrEMBL;Acc:Q940N4]
XLOC_064512	TraesCS3D02G183900	chr3D:169447186-169451735	2.73586	84.6069	4.95071	0.01065	NAC domain-containing protein 74	1365	3	P:GO:0006355; F:GO:0003677; C:GO:0016021	P:regulation of transcription, DNA-templated; F:DNA binding; C:integral component of membrane	0	0
XLOC_081972	TraesCS4D02G195600	chr4D:339226013-339229344	0.917303	84.4195	6.52403	0.01935	omega-3 fatty acid desaturase, chloroplastic-like	1320	4	P:GO:0006629; F:GO:0016717; C:GO:0005576; C:GO:0016021	P:lipid metabolic process; F:oxidoreductase activity, acting on paired donors, with oxidation of a pair of donors resulting in the reduction of molecular oxygen to two molecules of water; C:extracellular region; C:integral component of membrane	EC:1.14.19	Acting on paired donors, with incorporation or reduction of molecular oxygen. The oxygen incorporated need not be derived from O(2)	FAD3	AT2G29980	FAD3 [Source:UniProtKB/TrEMBL;Acc:A0A178VX43]
XLOC_010213	TraesCS1B02G304800	chr1B:527370861-527371626	1.68237	83.4666	5.63263	0.0218	UPF0098 protein CPn_0877/CP_0992/CPj0877/CpB0906-like	504	0	0	0	0	0	0	AT5G01300	PEBP (Phosphatidylethanolamine-binding protein) family protein [Source:UniProtKB/TrEMBL;Acc:Q9M042]
XLOC_009453	TraesCS1B02G141700	chr1B:189321918-189326794	9.7251	83.2866	3.0983	0.04365	NADP-dependent malic enzyme	1365	7	P:GO:0006090; P:GO:0006108; F:GO:0004471; F:GO:0004473; F:GO:0046872; F:GO:0051287; C:GO:0009507	P:pyruvate metabolic process; P:malate metabolic process; F:malate dehydrogenase (decarboxylating) (NAD+) activity; F:malate dehydrogenase (decarboxylating) (NADP+) activity; F:metal ion binding; F:NAD binding; C:chloroplast	EC:1.1.1.38; EC:1.1.1.39; EC:1.1.1.40	Malate dehydrogenase (oxaloacetate-decarboxylating); Malate dehydrogenase (decarboxylating); Malate dehydrogenase (oxaloacetate-decarboxylating) (NADP(+))	NADP-ME3	AT5G25880	Malic enzyme [Source:UniProtKB/TrEMBL;Acc:A0A178UAR6]
XLOC_090763	TraesCS5A02G401200	chr5A:594080963-594081956	15.2062	83.0541	2.44939	0.04795	zinc finger protein 1	993	5	P:GO:0006355; F:GO:0003677; F:GO:0003700; F:GO:0046872; C:GO:0005634	P:regulation of transcription, DNA-templated; F:DNA binding; F:DNA-binding transcription factor activity; F:metal ion binding; C:nucleus	0	0	AZF1	AT5G67450	ZF1 [Source:UniProtKB/TrEMBL;Acc:A0A178UTI6]
XLOC_152284	TraesCSU02G263900	chrUn:425722859-425726428	8.02051	82.0675	3.35505	0.0343	hypothetical protein CFC21_000001	297	0	0	0	0	0
XLOC_136088	TraesCS7B02G262800	chr7B:483765569-483766459	1.51645	81.648	5.75065	0.0484	cysteine-rich and transmembrane domain-containing protein WIH2-like	237	3	C:GO:0005886; C:GO:0016020; C:GO:0016021	C:plasma membrane; C:membrane; C:integral component of membrane	0	0
XLOC_062231	TraesCS3D02G245900	chr3D:342428778-342432406	5.78576	81.5521	3.81714	0.04275	---NA---	747	0	0	0	0	0
XLOC_040820	TraesCS2D02G203400	chr2D:155506335-155506914	1.2717	81.3058	5.99853	0.0211	predicted protein	372	0	0	0	0	0
XLOC_029003	TraesCS2B02G232500	chr2B:230217332-230218730	2.49574	80.9318	5.01917	0.0454	F-box domain-containing protein	495	0	0	0	0	0
XLOC_014031	TraesCS1D02G081400	chr1D:63632013-63639486	7.894	80.8571	3.35655	0.0265	pto-interacting protein 1-like isoform X1	885	3	P:GO:0006468; F:GO:0004674; F:GO:0005524	P:protein phosphorylation; F:protein serine/threonine kinase activity; F:ATP binding	EC:2.7.1	Transferring phosphorus-containing groups	0	AT1G48210	Protein kinase superfamily protein [Source:UniProtKB/TrEMBL;Acc:F4HWU0]
XLOC_049830	TraesCS3A02G488700	chr3A:716523529-716524108	6.78239	80.7863	3.57425	0.02255	probable calcium-binding protein CML35	579	1	F:GO:0005509	F:calcium ion binding	0	0	CML35	AT2G41410	Probable calcium-binding protein CML35 [Source:UniProtKB/Swiss-Prot;Acc:P30188]
XLOC_137672	TraesCS7B02G081400	chr7B:92014041-92015586	0.966772	79.5377	6.36232	0.0444	predicted protein	846	1	C:GO:0016021	C:integral component of membrane	0	0
XLOC_091221	TraesCS5A02G496000	chr5A:663617175-663618366	5.78408	79.0272	3.77219	0.0158	NADPH-dependent aldehyde reductase-like protein, chloroplastic	798	1	F:GO:0016491	F:oxidoreductase activity	EC:1	Oxidoreductases	ChlADR2	AT3G04000	NADPH-dependent aldehyde reductase 2, chloroplastic [Source:UniProtKB/Swiss-Prot;Acc:Q9SQR2]
XLOC_131802	TraesCS7A02G410700	chr7A:598216490-598223373	6.57987	78.5832	3.57809	0.0253	mitogen-activated protein kinase	1737	8	P:GO:0000165; P:GO:0006468; F:GO:0004707; F:GO:0005524; F:GO:0106310; F:GO:0106311; C:GO:0005634; C:GO:0005737	P:MAPK cascade; P:protein phosphorylation; F:MAP kinase activity; F:ATP binding; F:protein serine kinase activity; F:protein threonine kinase activity; C:nucleus; C:cytoplasm	EC:2.7.11.24; EC:2.7.11.1	Mitogen-activated protein kinase; Non-specific serine/threonine protein kinase	MPK17	AT2G01450	Mitogen-activated protein kinase 17 [Source:UniProtKB/Swiss-Prot;Acc:Q84M93]
XLOC_105796	TraesCS5D02G329100	chr5D:421223803-421228978	0.942172	78.4309	6.37929	0.0172	probable serine/threonine-protein kinase PBL19	1239	3	P:GO:0006468; F:GO:0004674; F:GO:0005524	P:protein phosphorylation; F:protein serine/threonine kinase activity; F:ATP binding	EC:2.7.1	Transferring phosphorus-containing groups
XLOC_040794	TraesCS2D02G198200	chr2D:145893705-145896313	3.98329	78.2023	4.29518	0.03295	chitin-inducible gibberellin-responsive protein 2	1668	4	P:GO:0006355; F:GO:0003700; F:GO:0043565; C:GO:0005634	P:regulation of transcription, DNA-templated; F:DNA-binding transcription factor activity; F:sequence-specific DNA binding; C:nucleus	0	0	SCL5	AT1G50600	scarecrow-like 5 [Source:TAIR;Acc:AT1G50600]
XLOC_077450	TraesCS4B02G106200	chr4B:115555052-115560148	8.91524	76.5848	3.10271	0.0475
XLOC_117377	TraesCS6B02G117700	chr6B:111685492-111685789	9.51795	76.5343	3.00738	0.0488	hypothetical protein CFC21_000001	297	0	0	0	0	0
XLOC_137682	TraesCS7B02G083400	chr7B:94185187-94186312	0.796502	76.4547	6.58478	0.04425	26.2 kDa heat shock protein, mitochondrial-like	642	0	0	0	0	0
XLOC_028053	TraesCS2B02G036800	chr2B:17430767-17434058	1.13024	76.119	6.07356	0.00215	putative receptor-like protein kinase At4g00960	1452	3	P:GO:0006468; F:GO:0004674; F:GO:0005524	P:protein phosphorylation; F:protein serine/threonine kinase activity; F:ATP binding	EC:2.7.1	Transferring phosphorus-containing groups
XLOC_006938	TraesCS1B02G121800	chr1B:145359518-145363625	4.83143	75.8173	3.972	0.01785	BTB/POZ and MATH domain-containing protein 1-like	1101	1	P:GO:0016567	P:protein ubiquitination	0	0
XLOC_033005	TraesCS2B02G424400	chr2B:610415869-610423477	5.69486	74.9579	3.71835	0.0112	coiled-coil domain-containing protein 124-like	702	0	0	0	0	0	0	AT1G16210	Coiled-coil protein [Source:UniProtKB/TrEMBL;Acc:Q8VYC9]
XLOC_029050	TraesCS2B02G244100	chr2B:248137017-248138110	3.47529	73.4327	4.40122	0.00785	probable glutathione S-transferase GSTU6	720	3	P:GO:0006749; F:GO:0004364; C:GO:0005737	P:glutathione metabolic process; F:glutathione transferase activity; C:cytoplasm	EC:2.5.1.18	Glutathione transferase
XLOC_123373	TraesCS6D02G364400	chr6D:454229770-454233678	5.50807	71.7653	3.70367	0.0278	COBRA-like protein 3	1344	3	P:GO:0010215; P:GO:0052324; C:GO:0046658	P:cellulose microfibril organization; P:plant-type cell wall cellulose biosynthetic process; C:anchored component of plasma membrane	0	0	COBL1	AT3G02210	COBRA-like protein [Source:UniProtKB/TrEMBL;Acc:A0A178VHK7]
XLOC_048722	TraesCS3A02G256200	chr3A:478166943-478169649	0.986308	71.6993	6.18378	0.0312	mitogen-activated protein kinase kinase kinase 18	1401	4	P:GO:0006468; F:GO:0004674; F:GO:0005524; C:GO:0016020	P:protein phosphorylation; F:protein serine/threonine kinase activity; F:ATP binding; C:membrane	EC:2.7.1	Transferring phosphorus-containing groups	MAPKKK17	AT2G32510	Mitogen-activated protein kinase kinase kinase 17 [Source:UniProtKB/Swiss-Prot;Acc:O80888]
XLOC_127800	TraesCS7A02G159500	chr7A:115867237-115868893	0.83822	71.6028	6.41654	0.04345	chaperone protein DnaJ-like	651	0	0	0	0	0	0	AT3G14200	Chaperone DnaJ-domain superfamily protein [Source:UniProtKB/TrEMBL;Acc:Q9LJG5]
XLOC_065607	TraesCS3D02G397900	chr3D:512666279-512667021	5.39308	71.1773	3.72224	0.0207	protein AUXIN-REGULATED GENE INVOLVED IN ORGAN SIZE-like	345	4	P:GO:0046622; C:GO:0005634; C:GO:0005737; C:GO:0016021	P:positive regulation of organ growth; C:nucleus; C:cytoplasm; C:integral component of membrane	0	0
XLOC_110430	TraesCS6A02G350000	chr6A:581974483-581977814	3.704	70.5588	4.25167	0.01245	protein CYPRO4	1866	2	C:GO:0005634; C:GO:0005737	C:nucleus; C:cytoplasm	0	0	0	AT4G33400	Dem-like protein [Source:UniProtKB/TrEMBL;Acc:Q9SZB7]
XLOC_064348	TraesCS3D02G146400	chr3D:110390848-110393255	12.0752	70.3512	2.54253	0.0432	signaling peptide TAXIMIN 1-like	258	1	C:GO:0016021	C:integral component of membrane	0	0
XLOC_040661	TraesCS2D02G171500	chr2D:115578299-115580390	2.60241	69.8098	4.74551	0.0225	GEM-like protein 1	702	0	0	0	0	0
XLOC_015626	TraesCS1D02G402000	chr1D:467595870-467599821	2.84485	69.7868	4.61653	0.0156	histone-lysine N-methyltransferase 2D-like isoform X1	1596	0	0	0	0	0	0	AT4G28300	Formin-like protein (DUF1421) [Source:UniProtKB/TrEMBL;Acc:Q8VZR8]
XLOC_077959	TraesCS4B02G205100	chr4B:437161312-437164820	5.36881	69.6891	3.69826	0.0081	trifunctional UDP-glucose 4,6-dehydratase/UDP-4-keto-6-deoxy-D-glucose 3,5-epimerase/UDP-4-keto-L-rhamnose-reductase RHM1-like	2028	3	P:GO:0009225; F:GO:0008460; C:GO:0016021	P:nucleotide-sugar metabolic process; F:dTDP-glucose 4,6-dehydratase activity; C:integral component of membrane	EC:4.2.1.46	dTDP-glucose 4,6-dehydratase	RHM3	AT3G14790	Rhamnose biosynthesis 3 [Source:UniProtKB/TrEMBL;Acc:A0A1I9LN83]
XLOC_103291	TraesCS5D02G390700	chr5D:459082090-459085766	0.747633	69.4579	6.53766	0.03435	transcription factor BHLH148	951	2	P:GO:0009414; F:GO:0046983	P:response to water deprivation; F:protein dimerization activity	0	0
XLOC_139023	TraesCS7B02G367700	chr7B:632336941-632338732	5.92357	69.0113	3.54229	0.02555	polyubiquitin-like	462	6	P:GO:0016567; P:GO:0019941; F:GO:0031386; F:GO:0031625; C:GO:0005634; C:GO:0005737	P:protein ubiquitination; P:modification-dependent protein catabolic process; F:protein tag; F:ubiquitin protein ligase binding; C:nucleus; C:cytoplasm	0	0
XLOC_139277	TraesCS7B02G418500	chr7B:686886912-686888542	1.05724	68.935	6.02686	0.04185	WRKY transcription factor WRKY28-like	990	19	P:GO:0002237; P:GO:0002238; P:GO:0009409; P:GO:0009414; P:GO:0009611; P:GO:0009651; P:GO:0009723; P:GO:0009737; P:GO:0009751; P:GO:0009753; P:GO:0009938; P:GO:0010200; P:GO:0031347; P:GO:0045892; P:GO:0050832; F:GO:0003700; F:GO:0043565; F:GO:1990841; C:GO:0005634	P:response to molecule of bacterial origin; P:response to molecule of fungal origin; P:response to cold; P:response to water deprivation; P:response to wounding; P:response to salt stress; P:response to ethylene; P:response to abscisic acid; P:response to salicylic acid; P:response to jasmonic acid; P:negative regulation of gibberellic acid mediated signaling pathway; P:response to chitin; P:regu…	0	0	0	AT3G32090	WRKY family transcription factor [Source:UniProtKB/TrEMBL;Acc:F4JA74]
XLOC_147453	TraesCS7D02G540700	chr7D:630526408-630530005	2.37988	68.0587	4.83782	0.00525	MYB-related protein	1404	2	F:GO:0003677; C:GO:0005634	F:DNA binding; C:nucleus	0	0	RVE7L	AT3G10113	Protein REVEILLE 7-like [Source:UniProtKB/Swiss-Prot;Acc:F4J2J6]
XLOC_076676	TraesCS4B02G342900	chr4B:636781856-636783655	2.75289	67.7602	4.62142	0.03805	nuclear receptor coactivator 2-like	948	2	C:GO:0009536; C:GO:0009579	C:plastid; C:thylakoid	0	0	TPR4	AT1G04530	Tetratricopeptide repeat (TPR)-like superfamily protein [Source:UniProtKB/TrEMBL;Acc:Q8VZ31]
XLOC_137785	TraesCS7B02G101500	chr7B:115559741-115564683	7.68675	67.5883	3.13633	0.0158
XLOC_075889	TraesCS4B02G175400	chr4B:385548452-385549452	4.7228	67.4885	3.83693	0.0159	---NA---	468	0	0	0	0	0
XLOC_145836	TraesCS7D02G197300	chr7D:153772266-153783298	6.63983	67.073	3.33651	0.04995
XLOC_056259	TraesCS3B02G208300	chr3B:244382831-244387132	3.18037	66.8029	4.39264	0.02045	NAC domain-containing protein 74	1446	3	P:GO:0006355; F:GO:0003677; C:GO:0016021	P:regulation of transcription, DNA-templated; F:DNA binding; C:integral component of membrane	0	0
XLOC_118379	TraesCS6B02G326000	chr6B:575330372-575331505	6.4761	66.4453	3.35897	0.0363	---NA---	234	0	0	0	0	0
XLOC_064397	TraesCS3D02G158600	chr3D:127329026-127329819	0.748131	66.1392	6.46607	0.02075	late embryogenesis abundant protein Lea14-A	456	2	P:GO:0009269; C:GO:0005829	P:response to desiccation; C:cytosol	0	0	0	AT2G46140	Desiccation-related protein At2g46140 [Source:UniProtKB/Swiss-Prot;Acc:O82355]
XLOC_020627	TraesCS2A02G194500	chr2A:163097512-163099735	7.45337	66.0473	3.14753	0.01035	LOB domain-containing protein 37	705	1	P:GO:0010468	P:regulation of gene expression	0	0	LBD38	AT3G49940	LOB domain-containing protein 38 [Source:UniProtKB/Swiss-Prot;Acc:Q9SN23]
XLOC_122411	TraesCS6D02G168900	chr6D:154359315-154360306	1.75988	65.8139	5.22484	0.04015	uncharacterized protein LOC109775952	441	2	P:GO:0032515; F:GO:0004865	P:negative regulation of phosphoprotein phosphatase activity; F:protein serine/threonine phosphatase inhibitor activity	0	0
XLOC_020691	TraesCS2A02G205100	chr2A:182569733-182571651	1.99371	65.5574	5.03923	0.0408	F-box domain-containing protein	495	0	0	0	0	0
XLOC_003630	TraesCS1A02G301100	chr1A:495578649-495580083	1.30978	65.4225	5.64239	0.03975	probable WRKY transcription factor 70	912	4	P:GO:0006355; F:GO:0003700; F:GO:0043565; C:GO:0005634	P:regulation of transcription, DNA-templated; F:DNA-binding transcription factor activity; F:sequence-specific DNA binding; C:nucleus	0	0
XLOC_101701	TraesCS5D02G068000	chr5D:64134187-64135063	3.54688	65.1404	4.19893	0.0106	Calmodulin-like protein 5	507	1	F:GO:0005509	F:calcium ion binding	0	0
XLOC_041741	TraesCS2D02G392300	chr2D:499751078-499751695	2.26285	65.0967	4.84637	0.04875	hypothetical protein CFC21_031054	198	0	0	0	0	0
XLOC_115323	TraesCS6B02G174500	chr6B:189124696-189134551	0.383308	64.4266	7.39301	0.0005
XLOC_128784	TraesCS7A02G361300	chr7A:535590721-535591966	7.52722	63.9301	3.08631	0.04325	pathogen-associated molecular patterns-induced protein A70-like	735	1	C:GO:0016021	C:integral component of membrane	0	0
XLOC_068849	TraesCS4A02G123100	chr4A:153779435-153780238	2.20192	62.9347	4.83702	0.0468	calcium-binding protein CP1	504	3	P:GO:0042538; F:GO:0005509; C:GO:0005829	P:hyperosmotic salinity response; F:calcium ion binding; C:cytosol	0	0	ATCP1	AT5G49480	Calcium-binding protein CP1 [Source:UniProtKB/Swiss-Prot;Acc:Q9FDX6]
XLOC_123011	TraesCS6D02G296200	chr6D:407522647-407524013	5.982	62.7861	3.39175	0.02745	protein PHOSPHATE-INDUCED 1-like	972	1	C:GO:0005615	C:extracellular space	0	0
XLOC_082765	TraesCS4D02G357900	chr4D:505998196-506005300	0.168811	62.1434	8.52405	0.00445	BAG family molecular chaperone regulator 6-like isoform X1	3963	1	F:GO:0051087	F:chaperone binding	0	0
XLOC_095406	TraesCS5B02G384500	chr5B:563149202-563153210	0.460279	62.0022	7.07367	0.02485	transcription factor BHLH148	849	2	P:GO:0009414; F:GO:0046983	P:response to water deprivation; F:protein dimerization activity	0	0
XLOC_045736	TraesCS3A02G176500	chr3A:197849344-197854160	2.88589	61.9024	4.42291	0.0211	NAC domain-containing protein 74	1503	3	P:GO:0006355; F:GO:0003677; C:GO:0016021	P:regulation of transcription, DNA-templated; F:DNA binding; C:integral component of membrane	0	0
XLOC_103403	TraesCS5D02G410700	chr5D:473939429-473941874	3.04604	60.9022	4.32149	0.0308	predicted protein	285	0	0	0	0	0
XLOC_072616	TraesCS4A02G405000	chr4A:678369660-678370278	1.12815	60.5121	5.74519	0.0213	unnamed protein product	348	0	0	0	0	0
XLOC_065690	TraesCS3D02G416400	chr3D:527674493-527675712	10.4038	60.1629	2.53176	0.0454	predicted protein	879	0	0	0	0	0	0	AT3G07350	F21O3.6 protein [Source:UniProtKB/TrEMBL;Acc:Q9SRT1]
XLOC_124674	TraesCS6D02G225500	chr6D:317105079-317106446	6.62743	60.0844	3.18047	0.0395	ethylene-responsive transcription factor 2	822	6	P:GO:0006355; P:GO:0009620; P:GO:0009873; F:GO:0003677; F:GO:0003700; C:GO:0005634	P:regulation of transcription, DNA-templated; P:response to fungus; P:ethylene-activated signaling pathway; F:DNA binding; F:DNA-binding transcription factor activity; C:nucleus	0	0	ERF1A	AT4G17500	Ethylene-responsive transcription factor 1A [Source:UniProtKB/Swiss-Prot;Acc:O80337]
XLOC_069987	TraesCS4A02G365700	chr4A:639055389-639056410	0.908425	59.5018	6.03342	0.0487	cell number regulator 10-like	474	0	0	0	0	0
XLOC_015462	TraesCS1D02G370100	chr1D:448657366-448658155	6.03158	59.2316	3.29576	0.03925	MAPK kinase substrate protein At1g80180-like	336	0	0	0	0	0
XLOC_071820	TraesCS4A02G247400	chr4A:558547017-558548189	3.67358	58.7581	3.99953	0.01325	Sorghum bicolor protein targeted either to mitochondria or chloroplast proteins T50848	720	0	0	0	0	0
XLOC_071188	TraesCS4A02G114000	chr4A:138313109-138314160	2.40621	58.5683	4.60529	0.0475	predicted protein	513	0	0	0	0	0	0	AT3G08890	At3g08890 [Source:UniProtKB/TrEMBL;Acc:Q9SR89]
XLOC_127801	TraesCS7A02G159600	chr7A:115903568-115905935	1.51062	57.9919	5.26264	0.0443	chaperone protein DnaJ-like	717	0	0	0	0	0	0	AT3G14200	Chaperone DnaJ-domain superfamily protein [Source:UniProtKB/TrEMBL;Acc:Q9LJG5]
XLOC_146888	TraesCS7D02G420500	chr7D:540366492-540370226	9.8282	57.9061	2.55872	0.03265	peroxidase 16	1026	7	P:GO:0006979; P:GO:0042744; P:GO:0098869; F:GO:0004601; F:GO:0020037; F:GO:0046872; C:GO:0005576	P:response to oxidative stress; P:hydrogen peroxide catabolic process; P:cellular oxidant detoxification; F:peroxidase activity; F:heme binding; F:metal ion binding; C:extracellular region	EC:1.11.1	Acting on a peroxide as acceptor	PER45	AT4G30170	Peroxidase 45 [Source:UniProtKB/Swiss-Prot;Acc:Q96522]
XLOC_103638	TraesCS5D02G455400	chr5D:502546056-502549209	3.19376	56.8538	4.15393	0.0407	protein transport protein sec31	990	0	0	0	0	0	0	AT1G69900	Actin cross-linking protein [Source:UniProtKB/TrEMBL;Acc:Q4PSX0]
XLOC_110142	TraesCS6A02G292300	chr6A:524304596-524315344	1.38082	56.4021	5.35215	0.0068	MADS-box transcription factor 57-like isoform X1	708	6	P:GO:0040008; P:GO:0045944; F:GO:0000978; F:GO:0000981; F:GO:0046983; C:GO:0005634	P:regulation of growth; P:positive regulation of transcription by RNA polymerase II; F:RNA polymerase II cis-regulatory region sequence-specific DNA binding; F:DNA-binding transcription factor activity, RNA polymerase II-specific; F:protein dimerization activity; C:nucleus	0	0	AGL17	AT2G22630	AGL17 [Source:UniProtKB/TrEMBL;Acc:A0A384L577]
XLOC_022205	TraesCS2A02G501300	chr2A:729687892-729689703	4.61427	55.7747	3.59544	0.0459	GTPase activating protein 1	513	12	P:GO:0009611; P:GO:0009738; P:GO:0043547; P:GO:1900426; P:GO:1901002; F:GO:0005096; F:GO:0005515; F:GO:0008289; F:GO:0046872; C:GO:0005634; C:GO:0005829; C:GO:0005886	P:response to wounding; P:abscisic acid-activated signaling pathway; P:positive regulation of GTPase activity; P:positive regulation of defense response to bacterium; P:positive regulation of response to salt stress; F:GTPase activator activity; F:protein binding; F:lipid binding; F:metal ion binding; C:nucleus; C:cytosol; C:plasma membrane	0	0	CAR9	AT1G70790	Protein C2-DOMAIN ABA-RELATED 9 [Source:UniProtKB/Swiss-Prot;Acc:Q9S7J9]
XLOC_112109	TraesCS6A02G270200	chr6A:496471732-496475947	1.63772	55.7476	5.08915	0.00985	trihelix transcription factor GT-3b-like	480	4	P:GO:0006355; F:GO:0003700; F:GO:0043565; C:GO:0005634	P:regulation of transcription, DNA-templated; F:DNA-binding transcription factor activity; F:sequence-specific DNA binding; C:nucleus	0	0
XLOC_098295	TraesCS5B02G404000	chr5B:580362932-580366884	4.7179	55.7129	3.56179	0.0194	probable protein phosphatase 2C 34	1131	4	P:GO:0006470; F:GO:0046872; F:GO:0106306; F:GO:0106307	P:protein dephosphorylation; F:metal ion binding; F:protein serine phosphatase activity; F:protein threonine phosphatase activity	EC:3.1.3.16	Protein-serine/threonine phosphatase	0	AT4G33920	Probable protein phosphatase 2C 63 [Source:UniProtKB/Swiss-Prot;Acc:O81760]
XLOC_033749	TraesCS2B02G582800	chr2B:770185304-770186709	8.17736	55.6857	2.7676	0.02825	protein BPS1, chloroplastic-like	978	0	0	0	0	0
XLOC_077515	TraesCS4B02G118400	chr4B:138615638-138618444	1.36509	55.4596	5.34437	0.0324	putative GPI-anchored protein pfl2	588	0	0	0	0	0
XLOC_118203	TraesCS6B02G288700	chr6B:519813377-519814290	3.84759	55.2099	3.8429	0.01565	RING-H2 finger protein ATL8-like	510	3	P:GO:0006511; F:GO:0061630; C:GO:0016021	P:ubiquitin-dependent protein catabolic process; F:ubiquitin protein ligase activity; C:integral component of membrane	EC:2	Transferases	ATL80	AT1G20823	RING-H2 finger protein ATL80 [Source:UniProtKB/Swiss-Prot;Acc:Q9LM69]
XLOC_082144	TraesCS4D02G228900	chr4D:388757640-388762176	2.4362	54.9034	4.49419	0.0287	protein EARLY-RESPONSIVE TO DEHYDRATION 7, chloroplastic	1440	1	C:GO:0005886	C:plasma membrane	0	0	ERD7	AT2G17840	Protein EARLY-RESPONSIVE TO DEHYDRATION 7, chloroplastic [Source:UniProtKB/Swiss-Prot;Acc:O48832]
XLOC_135873	TraesCS7B02G221700	chr7B:413579180-413581044	3.76854	54.9012	3.86476	0.01585	glycosyltransferase BC10-like	1218	2	F:GO:0016757; C:GO:0016021	F:glycosyltransferase activity; C:integral component of membrane	EC:2.4	Glycosyltransferases	0	AT1G10280	At1g10280 [Source:UniProtKB/TrEMBL;Acc:Q9SY70]
XLOC_106167	TraesCS5D02G413200	chr5D:476157368-476158895	5.67754	54.8992	3.27345	0.03285	allene oxide synthase 1, chloroplastic	1527	15	P:GO:0009611; P:GO:0009695; P:GO:0009753; P:GO:0016125; P:GO:0031407; P:GO:0050832; F:GO:0004497; F:GO:0005506; F:GO:0009978; F:GO:0016705; F:GO:0020037; C:GO:0005739; C:GO:0009535; C:GO:0009941; C:GO:0010287	P:response to wounding; P:jasmonic acid biosynthetic process; P:response to jasmonic acid; P:sterol metabolic process; P:oxylipin metabolic process; P:defense response to fungus; F:monooxygenase activity; F:iron ion binding; F:allene oxide synthase activity; F:oxidoreductase activity, acting on paired donors, with incorporation or reduction of molecular oxygen; F:heme binding; C:mitochondrion; C:…	EC:4.2.1; EC:1.14	Carbon-oxygen lyases; Acting on paired donors, with incorporation or reduction of molecular oxygen. The oxygen incorporated need not be derived from O(2)	CYP74A	AT5G42650	Allene oxide synthase, chloroplastic [Source:UniProtKB/Swiss-Prot;Acc:Q96242]
XLOC_082046	TraesCS4D02G210900	chr4D:363246627-363248494	1.91616	54.8121	4.8382	0.004	probable protein phosphatase 2C 30	1233	10	P:GO:0006470; P:GO:0009738; P:GO:0009845; F:GO:0005515; F:GO:0016491; F:GO:0046872; F:GO:0106306; F:GO:0106307; C:GO:0005634; C:GO:0005829	P:protein dephosphorylation; P:abscisic acid-activated signaling pathway; P:seed germination; F:protein binding; F:oxidoreductase activity; F:metal ion binding; F:protein serine phosphatase activity; F:protein threonine phosphatase activity; C:nucleus; C:cytosol	EC:3.1.3.16; EC:1	Protein-serine/threonine phosphatase; Oxidoreductases
XLOC_131074	TraesCS7A02G253900	chr7A:239758168-239762327	2.75968	54.6634	4.308	0.03795	oxysterol-binding protein-related protein 4C-like isoform X1	1191	6	P:GO:0015918; F:GO:0015248; F:GO:0032934; C:GO:0005829; C:GO:0016020; C:GO:0043231	P:sterol transport; F:sterol transporter activity; F:sterol binding; C:cytosol; C:membrane; C:intracellular membrane-bounded organelle	EC:7	Translocases
XLOC_002508	TraesCS1A02G070400	chr1A:53185944-53189465	3.86219	54.4302	3.81692	0.01655	WRKY transcription factor	1299	4	P:GO:0006355; F:GO:0003700; F:GO:0043565; C:GO:0005634	P:regulation of transcription, DNA-templated; F:DNA-binding transcription factor activity; F:sequence-specific DNA binding; C:nucleus	0	0
XLOC_016395	TraesCS1D02G103500	chr1D:93102755-93105441	0.723789	54.3895	6.23162	0.0466	phenylalanine ammonia-lyase-like	2127	4	P:GO:0006559; P:GO:0009800; F:GO:0045548; C:GO:0005737	P:L-phenylalanine catabolic process; P:cinnamic acid biosynthetic process; F:phenylalanine ammonia-lyase activity; C:cytoplasm	EC:4.3.1.24; EC:4.3.1.25	Phenylalanine ammonia-lyase; Phenylalanine/tyrosine ammonia-lyase	PAL4	AT3G10340	Phenylalanine ammonia-lyase 4 [Source:UniProtKB/Swiss-Prot;Acc:Q9SS45]
XLOC_014995	TraesCS1D02G273500	chr1D:367847619-367849526	3.73801	53.936	3.85091	0.0159	soluble inorganic pyrophosphatase	651	4	P:GO:0006796; F:GO:0000287; F:GO:0004427; C:GO:0005829	P:phosphate-containing compound metabolic process; F:magnesium ion binding; F:inorganic diphosphatase activity; C:cytosol	EC:3.6.1.1	Inorganic diphosphatase	PPA1	AT1G01050	Soluble inorganic pyrophosphatase 1 [Source:UniProtKB/Swiss-Prot;Acc:Q93V56]
XLOC_000591	TraesCS1A02G120100	chr1A:132480512-132491889	2.3523	53.9094	4.51839	0.0126	heat shock 70 kDa protein 14-like isoform X2	2298	2	F:GO:0005524; C:GO:0005788	F:ATP binding; C:endoplasmic reticulum lumen	0	0	0	AT1G79920	Heat shock protein 70 (Hsp 70) family protein [Source:TAIR;Acc:AT1G79920]
XLOC_101730	TraesCS5D02G074300	chr5D:73500722-73501758	4.25404	53.1118	3.64213	0.0216	HVA22-like protein e	471	1	C:GO:0016021	C:integral component of membrane	0	0	HVA22D	AT4G24960	HVA22D [Source:UniProtKB/TrEMBL;Acc:A0A384LBZ3]
XLOC_055770	TraesCS3B02G106900	chr3B:72476887-72478263	0.64559	52.5543	6.34705	0.0481	LOB domain-containing protein 42-like	888	1	P:GO:0010468	P:regulation of gene expression	0	0	LBD42	AT1G68510	LBD42 [Source:UniProtKB/TrEMBL;Acc:A0A178W6D5]
XLOC_007747	TraesCS1B02G281600	chr1B:489992988-489995076	3.01403	51.9427	4.10716	0.04775	predicted protein	777	1	C:GO:0016021	C:integral component of membrane	0	0
XLOC_056577	TraesCS3B02G278400	chr3B:448576862-448579349	2.58161	51.8401	4.32773	0.0087	glucan endo-1,3-beta-glucosidase 14-like	1176	4	P:GO:0005975; F:GO:0004553; C:GO:0016021; C:GO:0046658	P:carbohydrate metabolic process; F:hydrolase activity, hydrolyzing O-glycosyl compounds; C:integral component of membrane; C:anchored component of plasma membrane	EC:3.2.1	Glycosylases	0	AT2G27500	Glucan endo-1,3-beta-glucosidase 14 [Source:UniProtKB/Swiss-Prot;Acc:Q9ZQG9]
XLOC_086436	TraesCS5A02G063100	chr5A:68613204-68614255	1.38167	51.6815	5.22516	0.0453	HVA22-like protein e	459	1	C:GO:0016021	C:integral component of membrane	0	0	HVA22D	AT4G24960	HVA22D [Source:UniProtKB/TrEMBL;Acc:A0A384LBZ3]
XLOC_105234	TraesCS5D02G210600	chr5D:318932579-318934289	8.35402	51.5687	2.62595	0.03705	probable cinnamyl alcohol dehydrogenase 8D	1071	4	P:GO:0009809; F:GO:0008270; F:GO:0045551; F:GO:0052747	P:lignin biosynthetic process; F:zinc ion binding; F:cinnamyl-alcohol dehydrogenase activity; F:sinapyl alcohol dehydrogenase activity	EC:1.1.1.195	Cinnamyl-alcohol dehydrogenase	CAD8	AT4G37990	Cinnamyl alcohol dehydrogenase 8 [Source:UniProtKB/Swiss-Prot;Acc:Q02972]
XLOC_102268	TraesCS5D02G190800	chr5D:293162937-293168051	3.40665	51.566	3.91999	0.03755	probable WRKY transcription factor 41	1056	4	P:GO:0006355; F:GO:0003700; F:GO:0043565; C:GO:0005634	P:regulation of transcription, DNA-templated; F:DNA-binding transcription factor activity; F:sequence-specific DNA binding; C:nucleus	0	0	WRKY46	AT2G46400	Probable WRKY transcription factor 46 [Source:UniProtKB/Swiss-Prot;Acc:Q9SKD9]
XLOC_062235	TraesCS3D02G246800	chr3D:346059732-346063651	4.85312	51.2184	3.39968	0.0454	probable choline kinase 2 isoform X2	1089	2	P:GO:0016310; F:GO:0016301	P:phosphorylation; F:kinase activity	EC:2.7	Transferring phosphorus-containing groups	CK1	AT1G71697	Probable choline kinase 1 [Source:UniProtKB/Swiss-Prot;Acc:Q9M9H6]
XLOC_102406	TraesCS5D02G217400	chr5D:326402744-326405143	1.69114	50.9805	4.91388	0.03095	trimethyltridecatetraene synthase-like	1548	5	F:GO:0004497; F:GO:0005506; F:GO:0016705; F:GO:0020037; C:GO:0016021	F:monooxygenase activity; F:iron ion binding; F:oxidoreductase activity, acting on paired donors, with incorporation or reduction of molecular oxygen; F:heme binding; C:integral component of membrane	EC:1.14	Acting on paired donors, with incorporation or reduction of molecular oxygen. The oxygen incorporated need not be derived from O(2)
XLOC_049122	TraesCS3A02G339600	chr3A:586421734-586423333	6.22822	50.9594	3.03246	0.03015	NAC domain-containing protein 68	882	2	P:GO:0006355; F:GO:0003677	P:regulation of transcription, DNA-templated; F:DNA binding	0	0
XLOC_109919	TraesCS6A02G248400	chr6A:461143865-461147635	1.72272	50.8225	4.88271	0.00335	probable trehalose-phosphate phosphatase 1	1119	5	P:GO:0005992; P:GO:0009409; P:GO:0009651; P:GO:0016311; F:GO:0004805	P:trehalose biosynthetic process; P:response to cold; P:response to salt stress; P:dephosphorylation; F:trehalose-phosphatase activity	EC:3.1.3.12	Trehalose-phosphatase
XLOC_022281	TraesCS2A02G517000	chr2A:740346576-740347469	5.74897	50.6162	3.13822	0.0405	DNA-binding WRKY	636	1	C:GO:0005634	C:nucleus	0	0
XLOC_015707	TraesCS1D02G418400	chr1D:475913126-475914272	3.709	50.3798	3.76374	0.0218	WRKY transcription factor WRKY24-like	768	4	P:GO:0006355; F:GO:0000976; F:GO:0003700; C:GO:0005634	P:regulation of transcription, DNA-templated; F:transcription cis-regulatory region binding; F:DNA-binding transcription factor activity; C:nucleus	0	0	WRKY46	AT2G46400	Probable WRKY transcription factor 46 [Source:UniProtKB/Swiss-Prot;Acc:Q9SKD9]
XLOC_075980	TraesCS4B02G197800	chr4B:426767000-426769949	3.29434	50.0548	3.92545	0.0424	mitogen-activated protein kinase 5	1110	26	P:GO:0000165; P:GO:0006468; P:GO:0006979; P:GO:0009414; P:GO:0009555; P:GO:0009611; P:GO:0009875; P:GO:0010120; P:GO:0010183; P:GO:0010200; P:GO:0010224; P:GO:0010229; P:GO:0042742; P:GO:0048481; P:GO:0050826; P:GO:0050832; P:GO:0080136; P:GO:1901002; P:GO:1902065; F:GO:0004707; F:GO:0005515; F:GO:0005524; F:GO:0106310; F:GO:0106311; C:GO:0005634; C:GO:0005938	P:MAPK cascade; P:protein phosphorylation; P:response to oxidative stress; P:response to water deprivation; P:pollen development; P:response to wounding; P:pollen-pistil interaction; P:camalexin biosynthetic process; P:pollen tube guidance; P:response to chitin; P:response to UV-B; P:inflorescence development; P:defense response to bacterium; P:plant ovule development; P:response to freezing; P:d…	EC:2.7.11.24; EC:2.7.11.1	Mitogen-activated protein kinase; Non-specific serine/threonine protein kinase	MPK3	AT3G45640	MPK3 [Source:UniProtKB/TrEMBL;Acc:A0A384L050]
XLOC_007681	TraesCS1B02G268600	chr1B:471517259-471521949	4.15218	49.7841	3.58374	0.03815	Ubiquitin fusion degradation protein 1-like protein	1710	5	P:GO:0030433; P:GO:0071712; F:GO:0031593; C:GO:0016021; C:GO:0034098	P:ubiquitin-dependent ERAD pathway; P:ER-associated misfolded protein catabolic process; F:polyubiquitin modification-dependent protein binding; C:integral component of membrane; C:VCP-NPL4-UFD1 AAA ATPase complex	0	0	0	AT4G15420	Ubiquitin fusion degradation UFD1 family protein [Source:TAIR;Acc:AT4G15420]
XLOC_009351	TraesCS1B02G122800	chr1B:148413935-148416442	0.40539	49.6126	6.93525	0.04665	phenylalanine ammonia-lyase-like	2127	4	P:GO:0006559; P:GO:0009800; F:GO:0045548; C:GO:0005737	P:L-phenylalanine catabolic process; P:cinnamic acid biosynthetic process; F:phenylalanine ammonia-lyase activity; C:cytoplasm	EC:4.3.1.24; EC:4.3.1.25	Phenylalanine ammonia-lyase; Phenylalanine/tyrosine ammonia-lyase	PAL4	AT3G10340	Phenylalanine ammonia-lyase 4 [Source:UniProtKB/Swiss-Prot;Acc:Q9SS45]
XLOC_010127	TraesCS1B02G287500	chr1B:499591550-499593780	2.02399	49.3666	4.60826	0.03585	predicted protein	1440	1	P:GO:0006396	P:RNA processing	0	0
XLOC_022660	TraesCS2A02G591200	chr2A:778914462-778915949	3.38558	49.2169	3.86168	0.0145	predicted protein	645	3	P:GO:0006355; F:GO:0003677; C:GO:0005634	P:regulation of transcription, DNA-templated; F:DNA binding; C:nucleus	0	0	DOF1.6	AT1G47655	Dof zinc finger protein DOF1.6 [Source:UniProtKB/Swiss-Prot;Acc:Q9SX97]
XLOC_003935	TraesCS1A02G362100	chr1A:542825361-542826549	3.25539	49.0104	3.91219	0.01715	pathogen-associated molecular patterns-induced protein A70-like	1188	1	C:GO:0016021	C:integral component of membrane	0	0
XLOC_020500	TraesCS2A02G170400	chr2A:125607508-125608692	3.69619	48.8598	3.72454	0.02365	predicted protein	468	0	0	0	0	0
XLOC_127889	TraesCS7A02G177000	chr7A:130292633-130302298	6.19148	48.7938	2.97834	0.04325	zinc finger protein 579-like	462	0	0	0	0	0
XLOC_070086	TraesCS4A02G384100	chr4A:661969438-661970156	5.24723	48.5216	3.209	0.0449	predicted protein	333	0	0	0	0	0
XLOC_036960	TraesCS2D02G025400	chr2D:11037566-11040869	1.0325	48.2762	5.5471	0.02165	putative receptor-like protein kinase At4g00960	1458	3	P:GO:0006468; F:GO:0004674; F:GO:0005524	P:protein phosphorylation; F:protein serine/threonine kinase activity; F:ATP binding	EC:2.7.1	Transferring phosphorus-containing groups
XLOC_037672	TraesCS2D02G178000	chr2D:121359934-121361411	5.42979	48.1385	3.14822	0.0438	predicted protein	468	0	0	0	0	0
XLOC_002769	TraesCS1A02G122500	chr1A:138223000-138228965	5.2117	48.0787	3.20557	0.04985	NADP-dependent malic enzyme, chloroplastic-like	1713	7	P:GO:0006090; P:GO:0006108; F:GO:0004471; F:GO:0004473; F:GO:0046872; F:GO:0051287; C:GO:0009507	P:pyruvate metabolic process; P:malate metabolic process; F:malate dehydrogenase (decarboxylating) (NAD+) activity; F:malate dehydrogenase (decarboxylating) (NADP+) activity; F:metal ion binding; F:NAD binding; C:chloroplast	EC:1.1.1.38; EC:1.1.1.39; EC:1.1.1.40	Malate dehydrogenase (oxaloacetate-decarboxylating); Malate dehydrogenase (decarboxylating); Malate dehydrogenase (oxaloacetate-decarboxylating) (NADP(+))	NADP-ME3	AT5G25880	Malic enzyme [Source:UniProtKB/TrEMBL;Acc:A0A178UAR6]
XLOC_053742	TraesCS3B02G288100	chr3B:462866243-462867785	1.02006	47.9907	5.55603	0.04005	mitogen-activated protein kinase kinase kinase 18-like	1434	3	P:GO:0006468; F:GO:0004674; F:GO:0005524	P:protein phosphorylation; F:protein serine/threonine kinase activity; F:ATP binding	EC:2.7.1	Transferring phosphorus-containing groups	MAPKKK17	AT2G32510	Mitogen-activated protein kinase kinase kinase 17 [Source:UniProtKB/Swiss-Prot;Acc:O80888]
XLOC_109609	TraesCS6A02G181500	chr6A:207762775-207763916	3.17191	47.8595	3.91538	0.0152	unnamed protein product	447	2	P:GO:0032515; F:GO:0004865	P:negative regulation of phosphoprotein phosphatase activity; F:protein serine/threonine phosphatase inhibitor activity	0	0
XLOC_064856	TraesCS3D02G253700	chr3D:355317004-355321237	2.27177	47.8033	4.39522	0.0103	transcription factor MTB2-like	1197	5	P:GO:0006355; F:GO:0000976; F:GO:0003700; F:GO:0046983; C:GO:0005634	P:regulation of transcription, DNA-templated; F:transcription cis-regulatory region binding; F:DNA-binding transcription factor activity; F:protein dimerization activity; C:nucleus	0	0	BHLH13	AT1G01260	Transcription factor bHLH13 [Source:UniProtKB/Swiss-Prot;Acc:Q9LNJ5]
XLOC_103815	TraesCS5D02G491900	chr5D:525471414-525472578	4.87914	47.6909	3.28902	0.0345	actin depolymerization factor-like protein	708	3	P:GO:0030042; F:GO:0003779; C:GO:0015629	P:actin filament depolymerization; F:actin binding; C:actin cytoskeleton	0	0
XLOC_040212	TraesCS2D02G079200	chr2D:33903728-33907017	1.24453	47.4907	5.25397	0.03015	probable serine/threonine-protein kinase PBL7	1218	3	P:GO:0006468; F:GO:0004674; F:GO:0005524	P:protein phosphorylation; F:protein serine/threonine kinase activity; F:ATP binding	EC:2.7.1	Transferring phosphorus-containing groups	PBL6	AT2G28590	Probable serine/threonine-protein kinase PBL6 [Source:UniProtKB/Swiss-Prot;Acc:Q9SIB6]
XLOC_062664	TraesCS3D02G341100	chr3D:454508318-454511017	2.04008	47.1947	4.53193	0.03185	WRKY transcription factor WRKY24	1686	7	P:GO:0009753; P:GO:0009788; P:GO:0009938; P:GO:0045893; F:GO:0003700; F:GO:0043565; C:GO:0005634	P:response to jasmonic acid; P:negative regulation of abscisic acid-activated signaling pathway; P:negative regulation of gibberellic acid mediated signaling pathway; P:positive regulation of transcription, DNA-templated; F:DNA-binding transcription factor activity; F:sequence-specific DNA binding; C:nucleus	0	0	WRKY33	AT2G38470	WRKY33 [Source:UniProtKB/TrEMBL;Acc:A0A384L4W4]
XLOC_142856	TraesCS7D02G160400	chr7D:110791656-110793544	2.09911	47.0593	4.48663	0.00775	chaperone protein DnaJ-like	735	0	0	0	0	0	0	AT3G14200	Chaperone DnaJ-domain superfamily protein [Source:UniProtKB/TrEMBL;Acc:Q9LJG5]
XLOC_056546	TraesCS3B02G272300	chr3B:438536754-438538431	5.49392	46.9226	3.09438	0.04735	ras-related protein RABA1f	1041	4	P:GO:0006886; F:GO:0003924; F:GO:0005525; C:GO:0012505	P:intracellular protein transport; F:GTPase activity; F:GTP binding; C:endomembrane system	EC:3.6.1	Acting on acid anhydrides	RABA1E	AT4G18430	Ras-related protein RABA1e [Source:UniProtKB/Swiss-Prot;Acc:O49513]
XLOC_054799	TraesCS3B02G515100	chr3B:757708018-757709531	2.97526	46.693	3.97212	0.01305	xylanase inhibitor	1230	4	P:GO:0006508; P:GO:0045493; F:GO:0004190; F:GO:0016798	P:proteolysis; P:xylan catabolic process; F:aspartic-type endopeptidase activity; F:hydrolase activity, acting on glycosyl bonds	EC:3.2; EC:3.4.23	Glycosylases; Acting on peptide bonds (peptidases)	0	AT5G48430	At5g48430 [Source:UniProtKB/TrEMBL;Acc:Q9LV70]
XLOC_117687	TraesCS6B02G184400	chr6B:207154366-207155776	3.87141	46.5675	3.58839	0.0233	predicted protein	681	0	0	0	0	0
XLOC_131597	TraesCS7A02G363500	chr7A:538246301-538248375	4.94499	46.396	3.22996	0.0396	tetraspanin-2	825	4	P:GO:0009734; C:GO:0005886; C:GO:0009506; C:GO:0016021	P:auxin-activated signaling pathway; C:plasma membrane; C:plasmodesma; C:integral component of membrane	0	0	TET2	AT2G19580	Tetraspanin-2 [Source:UniProtKB/Swiss-Prot;Acc:Q9ZUN5]
XLOC_083718	TraesCS4D02G182800	chr4D:319701505-319702344	1.60338	46.3748	4.85415	0.04765	---NA---	504	0	0	0	0	0	ATCP1	AT5G49480	Calcium-binding protein CP1 [Source:UniProtKB/Swiss-Prot;Acc:Q9FDX6]
XLOC_065452	TraesCS3D02G368800	chr3D:482183566-482184765	3.00687	46.2127	3.94195	0.01345	NDR1/HIN1-like protein 10	717	4	P:GO:0098542; C:GO:0009506; C:GO:0016021; C:GO:0046658	P:defense response to other organism; C:plasmodesma; C:integral component of membrane; C:anchored component of plasma membrane	0	0
XLOC_131087	TraesCS7A02G257200	chr7A:246599962-246603499	3.35991	46.1457	3.7797	0.0499	RPM1-interacting protein 4	735	1	C:GO:0005886	C:plasma membrane	0	0	RIN4	AT3G25070	RPM1 interacting protein 4 [Source:UniProtKB/TrEMBL;Acc:A0A1I9LMJ4]
XLOC_130787	TraesCS7A02G195800	chr7A:155645303-155646696	2.7165	45.9345	4.07976	0.0127	metalloendoproteinase 2-MMP-like	1104	6	P:GO:0006508; P:GO:0030198; P:GO:0030574; F:GO:0004222; F:GO:0008270; C:GO:0031012	P:proteolysis; P:extracellular matrix organization; P:collagen catabolic process; F:metalloendopeptidase activity; F:zinc ion binding; C:extracellular matrix	EC:3.4.24	Acting on peptide bonds (peptidases)	5MMP	AT1G59970	Metalloendoproteinase 5-MMP [Source:UniProtKB/Swiss-Prot;Acc:Q9ZUJ5]
XLOC_008356	TraesCS1B02G404000	chr1B:633296605-633302150	4.0846	45.6718	3.48304	0.0208	CDP-diacylglycerol--serine O-phosphatidyltransferase 2	1257	4	P:GO:0006659; F:GO:0106245; C:GO:0005789; C:GO:0016021	P:phosphatidylserine biosynthetic process; F:L-serine-phosphatidylethanolamine phosphatidyltransferase activity; C:endoplasmic reticulum membrane; C:integral component of membrane	EC:2.7.8.29	L-serine-phosphatidylethanolamine phosphatidyltransferase	0	AT1G15110	Phosphatidyl serine synthase family protein [Source:UniProtKB/TrEMBL;Acc:F4HXY6]
XLOC_071158	TraesCS4A02G106400	chr4A:120604138-120608133	3.7892	45.0216	3.57065	0.0464	mitogen-activated protein kinase 5	1110	26	P:GO:0000165; P:GO:0006468; P:GO:0006979; P:GO:0009414; P:GO:0009555; P:GO:0009611; P:GO:0009875; P:GO:0010120; P:GO:0010183; P:GO:0010200; P:GO:0010224; P:GO:0010229; P:GO:0042742; P:GO:0048481; P:GO:0050826; P:GO:0050832; P:GO:0080136; P:GO:1901002; P:GO:1902065; F:GO:0004707; F:GO:0005515; F:GO:0005524; F:GO:0106310; F:GO:0106311; C:GO:0005634; C:GO:0005938	P:MAPK cascade; P:protein phosphorylation; P:response to oxidative stress; P:response to water deprivation; P:pollen development; P:response to wounding; P:pollen-pistil interaction; P:camalexin biosynthetic process; P:pollen tube guidance; P:response to chitin; P:response to UV-B; P:inflorescence development; P:defense response to bacterium; P:plant ovule development; P:response to freezing; P:d…	EC:2.7.11.24; EC:2.7.11.1	Mitogen-activated protein kinase; Non-specific serine/threonine protein kinase	MPK3	AT3G45640	MPK3 [Source:UniProtKB/TrEMBL;Acc:A0A384L050]
XLOC_130678	TraesCS7A02G174700	chr7A:128509816-128511499	0.724803	44.5496	5.94168	0.03935	12-oxophytodienoate reductase 1-like	1110	4	P:GO:0006633; P:GO:0031408; F:GO:0010181; F:GO:0016491	P:fatty acid biosynthetic process; P:oxylipin biosynthetic process; F:FMN binding; F:oxidoreductase activity	EC:1	Oxidoreductases
XLOC_048132	TraesCS3A02G131200	chr3A:107755821-107757335	1.82544	44.3865	4.6038	0.00435	probable carboxylesterase 15	1020	1	F:GO:0016787	F:hydrolase activity	EC:3	Hydrolases
XLOC_041787	TraesCS2D02G402500	chr2D:517262720-517265196	0.810038	44.3756	5.77563	0.0363	predicted protein	1047	0	0	0	0	0
XLOC_033796	TraesCS2B02G592700	chr2B:777548468-777549764	1.16978	44.2621	5.24176	0.0401	dof zinc finger protein 3	669	3	P:GO:0006355; F:GO:0003677; C:GO:0005634	P:regulation of transcription, DNA-templated; F:DNA binding; C:nucleus	0	0	DOF1.6	AT1G47655	Dof zinc finger protein DOF1.6 [Source:UniProtKB/Swiss-Prot;Acc:Q9SX97]
XLOC_103192	TraesCS5D02G373100	chr5D:446569793-446572546	1.53843	44.0718	4.84033	0.04915	CASP-like protein 5A3	783	2	C:GO:0005886; C:GO:0016021	C:plasma membrane; C:integral component of membrane	0	0	0	AT2G28370	CASP-like protein 5A2 [Source:UniProtKB/Swiss-Prot;Acc:Q9SKN3]
XLOC_135106	TraesCS7B02G064100	chr7B:69786199-69787529	0.745222	44.0681	5.88592	0.04705	chaperone protein DnaJ-like	660	0	0	0	0	0
XLOC_109326	TraesCS6A02G123300	chr6A:96813278-96814653	2.8215	44.0038	3.96309	0.0144	predicted protein	615	4	P:GO:0098542; C:GO:0009506; C:GO:0016021; C:GO:0046658	P:defense response to other organism; C:plasmodesma; C:integral component of membrane; C:anchored component of plasma membrane	0	0	0	AT2G35460	Late embryogenesis abundant (LEA) hydroxyproline-rich glycoprotein family [Source:UniProtKB/TrEMBL;Acc:O82294]
XLOC_031968	TraesCS2B02G212400	chr2B:196540501-196541707	4.60922	44.0014	3.25495	0.03905	LOB domain-containing protein 37	714	1	P:GO:0010468	P:regulation of gene expression	0	0	LBD38	AT3G49940	LOB domain-containing protein 38 [Source:UniProtKB/Swiss-Prot;Acc:Q9SN23]
XLOC_003112	TraesCS1A02G192800	chr1A:348398565-348400900	3.9125	43.7139	3.48193	0.02755	protein RGF1 INDUCIBLE TRANSCRIPTION FACTOR 1-like	813	0	0	0	0	0	0	AT4G17900	At4g17900 [Source:UniProtKB/TrEMBL;Acc:Q0WUB8]
XLOC_118116	TraesCS6B02G271500	chr6B:489712561-489715246	2.65499	43.6962	4.04073	0.04925	amino acid transporter AVT3B-like	1266	5	P:GO:0003333; F:GO:0015171; C:GO:0005774; C:GO:0005886; C:GO:0016021	P:amino acid transmembrane transport; F:amino acid transmembrane transporter activity; C:vacuolar membrane; C:plasma membrane; C:integral component of membrane	EC:7	Translocases	AVT3B	AT2G42005	Amino acid transporter AVT3B [Source:UniProtKB/Swiss-Prot;Acc:F4ILY9]
XLOC_116151	TraesCS6B02G347400	chr6B:611698226-611699819	4.2166	43.648	3.37176	0.0318	protein PHOSPHATE-INDUCED 1-like	933	1	C:GO:0005615	C:extracellular space	0	0
XLOC_136881	TraesCS7B02G422600	chr7B:692012167-692018253	4.41427	43.3746	3.2966	0.0327	predicted protein	762	0	0	0	0	0
XLOC_109950	TraesCS6A02G254100	chr6A:470212655-470215375	2.80158	43.0629	3.94213	0.0242	amino acid transporter AVT3B-like	1266	5	P:GO:0003333; F:GO:0015171; C:GO:0005774; C:GO:0005886; C:GO:0016021	P:amino acid transmembrane transport; F:amino acid transmembrane transporter activity; C:vacuolar membrane; C:plasma membrane; C:integral component of membrane	EC:7	Translocases	AVT3B	AT2G42005	Amino acid transporter AVT3B [Source:UniProtKB/Swiss-Prot;Acc:F4ILY9]
XLOC_077375	TraesCS4B02G092200	chr4B:95106658-95109728	3.84911	42.8468	3.47659	0.01715	cysteine-rich receptor-like protein kinase 37	954	3	P:GO:0006468; F:GO:0004674; F:GO:0005524	P:protein phosphorylation; F:protein serine/threonine kinase activity; F:ATP binding	EC:2.7.1	Transferring phosphorus-containing groups
XLOC_028388	TraesCS2B02G101800	chr2B:62983812-62985849	5.63434	42.8232	2.92607	0.0212	probable protein phosphatase 2C 32	1158	4	P:GO:0006470; F:GO:0046872; F:GO:0106306; F:GO:0106307	P:protein dephosphorylation; F:metal ion binding; F:protein serine phosphatase activity; F:protein threonine phosphatase activity	EC:3.1.3.16	Protein-serine/threonine phosphatase	0	AT2G05050	Protein phosphatase 2C family protein [Source:UniProtKB/TrEMBL;Acc:F4IG99]
XLOC_015605	TraesCS1D02G398700	chr1D:465583167-465584115	4.96876	42.7636	3.10543	0.04885	cell number regulator 2-like	558	1	C:GO:0016021	C:integral component of membrane	0	0
XLOC_145148	TraesCS7D02G061400	chr7D:33155704-33157008	3.49077	42.7244	3.61344	0.0226	histone H1-like	726	9	P:GO:0006334; P:GO:0016584; P:GO:0030261; P:GO:0031936; P:GO:0045910; F:GO:0003690; F:GO:0031492; C:GO:0000786; C:GO:0005634	P:nucleosome assembly; P:nucleosome positioning; P:chromosome condensation; P:negative regulation of chromatin silencing; P:negative regulation of DNA recombination; F:double-stranded DNA binding; F:nucleosomal DNA binding; C:nucleosome; C:nucleus	0	0
XLOC_095301	TraesCS5B02G366100	chr5B:544763158-544766049	1.33732	42.6819	4.99621	0.04465	CASP-like protein 5A3	789	2	C:GO:0005886; C:GO:0016021	C:plasma membrane; C:integral component of membrane	0	0	0	AT2G28370	CASP-like protein 5A2 [Source:UniProtKB/Swiss-Prot;Acc:Q9SKN3]
XLOC_023671	TraesCS2A02G199700	chr2A:172214474-172218294	4.73727	42.6386	3.17003	0.0282	calcium-dependent protein kinase 20	1632	11	P:GO:0018105; P:GO:0035556; P:GO:0046777; F:GO:0004683; F:GO:0005509; F:GO:0005516; F:GO:0005524; F:GO:0106310; F:GO:0106311; C:GO:0005634; C:GO:0005886	P:peptidyl-serine phosphorylation; P:intracellular signal transduction; P:protein autophosphorylation; F:calmodulin-dependent protein kinase activity; F:calcium ion binding; F:calmodulin binding; F:ATP binding; F:protein serine kinase activity; F:protein threonine kinase activity; C:nucleus; C:plasma membrane	EC:2.7.11.17	Calcium/calmodulin-dependent protein kinase	CPK32	AT3G57530	Calcium-dependent protein kinase 32 [Source:UniProtKB/Swiss-Prot;Acc:Q6NLQ6]
XLOC_088242	TraesCS5A02G427400	chr5A:612158054-612159662	1.16349	42.5427	5.19238	0.04365	probable carboxylesterase 15	1005	1	F:GO:0016787	F:hydrolase activity	EC:3	Hydrolases
XLOC_058163	TraesCS3B02G597700	chr3B:819854075-819862357	1.87576	42.4422	4.49995	0.003	suppressor of disruption of TFIIS	849	0	0	0	0	0	0	AT5G02230	Haloacid dehalogenase-like hydrolase (HAD) superfamily protein [Source:TAIR;Acc:AT5G02230]
XLOC_064873	TraesCS3D02G256500	chr3D:358502894-358504777	0.763613	42.2678	5.79057	0.03555	mitogen-activated protein kinase kinase kinase 18	1290	4	P:GO:0006468; F:GO:0004674; F:GO:0005524; C:GO:0016020	P:protein phosphorylation; F:protein serine/threonine kinase activity; F:ATP binding; C:membrane	EC:2.7.1	Transferring phosphorus-containing groups	MAPKKK17	AT2G32510	Mitogen-activated protein kinase kinase kinase 17 [Source:UniProtKB/Swiss-Prot;Acc:O80888]
XLOC_030662	TraesCS2B02G569400	chr2B:760015312-760016750	2.50157	42.2106	4.0767	0.01185	heavy metal-associated isoprenylated plant protein 39-like	717	1	F:GO:0046872	F:metal ion binding	0	0
XLOC_078178	TraesCS4B02G251900	chr4B:517959221-517965656	2.21419	42.0623	4.24768	0.04145	cp protein, putative	522	0	0	0	0	0	0	AT2G03350	At2g03350 [Source:UniProtKB/TrEMBL;Acc:Q9ZQ71]
XLOC_010022	TraesCS1B02G266200	chr1B:467930155-467934458	1.28606	42.0297	5.03038	0.02185	lipase-like	1404	1	C:GO:0016021	C:integral component of membrane	0	0
XLOC_142951	TraesCS7D02G179300	chr7D:132741196-132749067	1.76611	42.0193	4.57241	0.0397	26.2 kDa heat shock protein, mitochondrial-like	639	0	0	0	0	0	HSP23.6	AT4G25200	HSP23.6-MITO [Source:UniProtKB/TrEMBL;Acc:A0A178USN5]
XLOC_129272	TraesCS7A02G454600	chr7A:649421302-649422688	1.01557	41.7	5.35969	0.0391	early nodulin-like protein 1	966	4	P:GO:0022900; F:GO:0009055; C:GO:0016021; C:GO:0046658	P:electron transport chain; F:electron transfer activity; C:integral component of membrane; C:anchored component of plasma membrane	EC:1	Oxidoreductases
XLOC_082375	TraesCS4D02G276500	chr4D:447638790-447641580	1.13009	41.5563	5.20056	0.04195	heat stress transcription factor A-2d	1026	6	P:GO:0006357; P:GO:0034605; F:GO:0000978; F:GO:0003700; C:GO:0005634; C:GO:0005737	P:regulation of transcription by RNA polymerase II; P:cellular response to heat; F:RNA polymerase II cis-regulatory region sequence-specific DNA binding; F:DNA-binding transcription factor activity; C:nucleus; C:cytoplasm	0	0	HSFA7B	AT3G63350	Heat stress transcription factor A-7b [Source:UniProtKB/Swiss-Prot;Acc:Q9M1V5]
XLOC_115161	TraesCS6B02G143000	chr6B:142612472-142614053	1.59466	41.4138	4.69879	0.0493	protein SRC2 homolog	888	2	P:GO:0006952; C:GO:0016021	P:defense response; C:integral component of membrane	0	0	0	AT5G23950	Calcium-dependent lipid-binding (CaLB domain) family protein [Source:UniProtKB/TrEMBL;Acc:Q9FF85]
XLOC_102486	TraesCS5D02G232400	chr5D:339352407-339356153	5.44933	41.2701	2.92095	0.0312	cinnamoyl CoA reductase	1056	2	F:GO:0016616; F:GO:0016621	F:oxidoreductase activity, acting on the CH-OH group of donors, NAD or NADP as acceptor; F:cinnamoyl-CoA reductase activity	EC:1.2.1.44; EC:1.1.1	Cinnamoyl-CoA reductase; Acting on the CH-OH group of donors	CCR1	AT1G15950	Cinnamoyl-CoA reductase 1 [Source:UniProtKB/Swiss-Prot;Acc:Q9S9N9]
XLOC_128597	TraesCS7A02G320800	chr7A:462984542-462986387	3.6315	41.1977	3.50393	0.0279	glycosyltransferase BC10-like	1218	2	F:GO:0016757; C:GO:0016021	F:glycosyltransferase activity; C:integral component of membrane	EC:2.4	Glycosyltransferases	0	AT1G10280	At1g10280 [Source:UniProtKB/TrEMBL;Acc:Q9SY70]
XLOC_040905	TraesCS2D02G220200	chr2D:187527998-187531557	2.29427	41.1603	4.16515	0.0164	chitin-inducible gibberellin-responsive protein 1	1713	4	P:GO:0006355; F:GO:0003700; F:GO:0043565; C:GO:0005634	P:regulation of transcription, DNA-templated; F:DNA-binding transcription factor activity; F:sequence-specific DNA binding; C:nucleus	0	0	SCL21	AT2G04890	SCL21 [Source:UniProtKB/TrEMBL;Acc:A0A178VWV4]
XLOC_047290	TraesCS3A02G489300	chr3A:716878199-716879218	1.64987	40.9374	4.633	0.04705	predicted protein	729	0	0	0	0	0
XLOC_007040	TraesCS1B02G144700	chr1B:197427920-197429504	7.10889	40.9088	2.52472	0.04645	NDR1/HIN1-like protein 13	849	2	C:GO:0005886; C:GO:0016021	C:plasma membrane; C:integral component of membrane	0	0
XLOC_087283	TraesCS5A02G237900	chr5A:454396715-454401580	2.56336	40.8304	3.99354	0.01395	heat stress transcription factor B-1	897	7	P:GO:0006357; P:GO:0009408; P:GO:0045892; F:GO:0000978; F:GO:0003700; C:GO:0005634; C:GO:0005737	P:regulation of transcription by RNA polymerase II; P:response to heat; P:negative regulation of transcription, DNA-templated; F:RNA polymerase II cis-regulatory region sequence-specific DNA binding; F:DNA-binding transcription factor activity; C:nucleus; C:cytoplasm	0	0	HSFB1	AT4G36990	Heat stress transcription factor B-1 [Source:UniProtKB/Swiss-Prot;Acc:Q96320]
XLOC_061113	TraesCS3D02G019700	chr3D:6661699-6666999	2.14763	40.7674	4.2466	0.02245	predicted protein	1464	1	C:GO:0016021	C:integral component of membrane	0	0	0	AT1G71110	unknown protein; FUNCTIONS IN: molecular_function unknown; INVOLVED IN: biological_process unknown; LOCATED IN: endomembrane system; BEST Arabidopsis thaliana protein match is: unknown protein (TAIR:AT2G12400.1); Ha. [Source:TAIR;Acc:AT1G71110]
XLOC_041517	TraesCS2D02G347700	chr2D:445740400-445744146	2.53726	40.335	3.99069	0.044	histidine protein methyltransferase 1 homolog	1035	0	0	0	0	0	0	AT2G43320	At2g43320/T1O24.6 [Source:UniProtKB/TrEMBL;Acc:O22847]
XLOC_078069	TraesCS4B02G230600	chr4B:481637503-481641254	0.836763	40.2666	5.58862	0.01275	protein OPI10	543	6	P:GO:0006606; P:GO:0010286; F:GO:0061608; F:GO:1990837; C:GO:0005634; C:GO:0005829	P:protein import into nucleus; P:heat acclimation; F:nuclear import signal receptor activity; F:sequence-specific double-stranded DNA binding; C:nucleus; C:cytosol	0	0	0	AT1G66080	At1g66080 [Source:UniProtKB/TrEMBL;Acc:Q9C8D7]
XLOC_116033	TraesCS6B02G322700	chr6B:571729604-571739159	1.19164	40.2182	5.07683	0.0155	MADS-box transcription factor 57-like isoform X1	726	6	P:GO:0040008; P:GO:0045944; F:GO:0000978; F:GO:0000981; F:GO:0046983; C:GO:0005634	P:regulation of growth; P:positive regulation of transcription by RNA polymerase II; F:RNA polymerase II cis-regulatory region sequence-specific DNA binding; F:DNA-binding transcription factor activity, RNA polymerase II-specific; F:protein dimerization activity; C:nucleus	0	0	AGL17	AT2G22630	AGL17 [Source:UniProtKB/TrEMBL;Acc:A0A384L577]
XLOC_017537	TraesCS1D02G340900	chr1D:430480127-430482347	3.29659	40.1661	3.60693	0.0469	VQ motif-containing protein 4-like	729	1	C:GO:0005634	C:nucleus	0	0
XLOC_137139	TraesCS7B02G478200	chr7B:733527122-733530917	1.82101	40.1236	4.46164	0.02595	MYB-related protein	1176	2	F:GO:0003677; C:GO:0005634	F:DNA binding; C:nucleus	0	0	RVE7L	AT3G10113	Protein REVEILLE 7-like [Source:UniProtKB/Swiss-Prot;Acc:F4J2J6]
XLOC_040348	TraesCS2D02G107100	chr2D:59449621-59453054	2.51633	39.8359	3.98468	0.0417	CBL-interacting protein kinase 29	1311	5	P:GO:0006468; P:GO:0007165; F:GO:0005524; F:GO:0106310; F:GO:0106311	P:protein phosphorylation; P:signal transduction; F:ATP binding; F:protein serine kinase activity; F:protein threonine kinase activity	EC:2.7.11.1	Non-specific serine/threonine protein kinase	CIPK4	AT4G14580	CBL-interacting serine/threonine-protein kinase 4 [Source:UniProtKB/Swiss-Prot;Acc:Q9SUL7]
XLOC_124586	TraesCS6D02G210500	chr6D:296992598-296993662	3.02976	39.6968	3.71175	0.0216	transcription factor MYB30-like	723	0	0	0	0	0
XLOC_014042	TraesCS1D02G084500	chr1D:68885313-68887403	2.6641	39.4841	3.88955	0.016	hypothetical protein CFC21_010525	924	0	0	0	0	0	0	AT4G01670	AT4G01670 protein [Source:UniProtKB/TrEMBL;Acc:Q8GXD3]
XLOC_052577	TraesCS3B02G045900	chr3B:23182496-23193752	2.09759	39.4269	4.23238	0.0094	calmodulin-binding protein 60 B-like	1329	6	P:GO:0006355; P:GO:0080142; F:GO:0003700; F:GO:0005516; F:GO:0043565; C:GO:0005634	P:regulation of transcription, DNA-templated; P:regulation of salicylic acid biosynthetic process; F:DNA-binding transcription factor activity; F:calmodulin binding; F:sequence-specific DNA binding; C:nucleus	0	0	SARD1	AT1G73805	Protein SAR DEFICIENT 1 [Source:UniProtKB/Swiss-Prot;Acc:Q9C9T2]
XLOC_127382	TraesCS7A02G073100	chr7A:38717585-38718785	1.18748	38.959	5.03598	0.0346	predicted protein	261	0	0	0	0	0
XLOC_023073	TraesCS2A02G081400	chr2A:36808548-36811924	1.32347	38.8486	4.87547	0.0177	probable serine/threonine-protein kinase PBL7	1218	3	P:GO:0006468; F:GO:0004674; F:GO:0005524	P:protein phosphorylation; F:protein serine/threonine kinase activity; F:ATP binding	EC:2.7.1	Transferring phosphorus-containing groups	PBL6	AT2G28590	Probable serine/threonine-protein kinase PBL6 [Source:UniProtKB/Swiss-Prot;Acc:Q9SIB6]
XLOC_075394	TraesCS4B02G067500	chr4B:60176518-60177748	2.63868	38.6212	3.8715	0.0171	predicted protein	711	0	0	0	0	0
XLOC_065111	TraesCS3D02G301200	chr3D:415652338-415655366	1.51594	38.34	4.66057	0.00915	hypothetical protein CFC21_048185	1845	1	C:GO:0016021	C:integral component of membrane	0	0
XLOC_014048	TraesCS1D02G085900	chr1D:70337036-70349525	2.47541	38.2615	3.95015	0.02125	phosphoglycerate mutase-like protein AT74H	1173	2	P:GO:0016311; F:GO:0016791	P:dephosphorylation; F:phosphatase activity	EC:3.1.3	Acting on ester bonds	0	AT1G08940	Phosphoglycerate mutase-like protein AT74H [Source:UniProtKB/Swiss-Prot;Acc:O04035]
XLOC_054151	TraesCS3B02G379200	chr3B:597087814-597090601	2.67733	38.0355	3.82848	0.0162	WRKY transcription factor WRKY24	1680	7	P:GO:0009753; P:GO:0009788; P:GO:0009938; P:GO:0045893; F:GO:0003700; F:GO:0043565; C:GO:0005634	P:response to jasmonic acid; P:negative regulation of abscisic acid-activated signaling pathway; P:negative regulation of gibberellic acid mediated signaling pathway; P:positive regulation of transcription, DNA-templated; F:DNA-binding transcription factor activity; F:sequence-specific DNA binding; C:nucleus	0	0	WRKY33	AT2G38470	WRKY33 [Source:UniProtKB/TrEMBL;Acc:A0A384L4W4]
XLOC_075954	TraesCS4B02G190100	chr4B:413013508-413014654	3.67268	37.5596	3.35428	0.035	predicted protein	513	0	0	0	0	0	0	AT3G08890	At3g08890 [Source:UniProtKB/TrEMBL;Acc:Q9SR89]
XLOC_122231	TraesCS6D02G135600	chr6D:104056737-104063081	0.703672	37.3204	5.72892	0.00555	chaperone protein ClpB3, mitochondrial	2976	4	P:GO:0034605; P:GO:0042026; F:GO:0005524; C:GO:0005739	P:cellular response to heat; P:protein refolding; F:ATP binding; C:mitochondrion	0	0	CLPB4	AT2G25140	Chaperone protein ClpB4, mitochondrial [Source:UniProtKB/Swiss-Prot;Acc:Q8VYJ7]
XLOC_083786	TraesCS4D02G194900	chr4D:337934002-337936757	1.60077	37.2833	4.54169	0.0241	probable protein phosphatase 2C 32	1158	5	P:GO:0006470; F:GO:0046872; F:GO:0106306; F:GO:0106307; C:GO:0016021	P:protein dephosphorylation; F:metal ion binding; F:protein serine phosphatase activity; F:protein threonine phosphatase activity; C:integral component of membrane	EC:3.1.3.16	Protein-serine/threonine phosphatase	0	AT2G05050	Protein phosphatase 2C family protein [Source:UniProtKB/TrEMBL;Acc:F4IG99]
XLOC_102549	TraesCS5D02G244800	chr5D:353477641-353482958	1.53658	37.2814	4.60066	0.0048	heat stress transcription factor B-1	897	7	P:GO:0006357; P:GO:0009408; P:GO:0045892; F:GO:0000978; F:GO:0003700; C:GO:0005634; C:GO:0005737	P:regulation of transcription by RNA polymerase II; P:response to heat; P:negative regulation of transcription, DNA-templated; F:RNA polymerase II cis-regulatory region sequence-specific DNA binding; F:DNA-binding transcription factor activity; C:nucleus; C:cytoplasm	0	0	HSFB1	AT4G36990	Heat stress transcription factor B-1 [Source:UniProtKB/Swiss-Prot;Acc:Q96320]
XLOC_104438	TraesCS5D02G046600	chr5D:45250145-45253781	0.750004	37.2643	5.63475	0.0157	hypothetical protein CFC21_075857	3153	1	C:GO:0110165	C:cellular anatomical entity	0	0
XLOC_102415	TraesCS5D02G219300	chr5D:328608576-328610258	1.35151	37.1819	4.78196	0.04635	protein TIFY 10c	693	4	P:GO:0009611; P:GO:0031347; P:GO:2000022; C:GO:0005634	P:response to wounding; P:regulation of defense response; P:regulation of jasmonic acid mediated signaling pathway; C:nucleus	0	0
XLOC_000415	TraesCS1A02G083300	chr1A:67467267-67469443	2.70259	36.8482	3.76918	0.0207	uncharacterized protein LOC119364279	924	0	0	0	0	0	0	AT4G01670	AT4G01670 protein [Source:UniProtKB/TrEMBL;Acc:Q8GXD3]
XLOC_146752	TraesCS7D02G390300	chr7D:505599928-505604509	2.69253	36.7813	3.77194	0.0202	protein RGF1 INDUCIBLE TRANSCRIPTION FACTOR 1-like	729	0	0	0	0	0	0	AT1G21000	At1g21000/F9H16_1 [Source:UniProtKB/TrEMBL;Acc:Q93V70]
XLOC_144133	TraesCS7D02G420400	chr7D:540234101-540238701	1.59444	36.6724	4.52357	0.02755	probable E3 ubiquitin-protein ligase RHG1A	1722	3	P:GO:0016567; F:GO:0016874; F:GO:0061630	P:protein ubiquitination; F:ligase activity; F:ubiquitin protein ligase activity	EC:2; EC:6	Transferases; Ligases	0	AT5G10650	At5g10650 [Source:UniProtKB/TrEMBL;Acc:Q5XEP8]
XLOC_115438	TraesCS6B02G196500	chr6B:233013820-233014711	1.36326	36.6272	4.74778	0.04695	uncharacterized protein LOC119324162	573	0	0	0	0	0
XLOC_124209	TraesCS6D02G129900	chr6D:95722994-95727530	1.94337	36.5702	4.23404	0.0073	cold-responsive protein kinase 1-like isoform X1	1206	4	P:GO:0046777; F:GO:0004674; F:GO:0005524; C:GO:0005886	P:protein autophosphorylation; F:protein serine/threonine kinase activity; F:ATP binding; C:plasma membrane	EC:2.7.1	Transferring phosphorus-containing groups	CRPK1	AT1G16670	Cold-responsive protein kinase 1 [Source:UniProtKB/Swiss-Prot;Acc:Q93YN1]
XLOC_122957	TraesCS6D02G285000	chr6D:392617955-392620335	4.51865	36.1678	3.00074	0.017	predicted protein	1137	1	F:GO:0097573	F:glutathione oxidoreductase activity	EC:1.8	Acting on a sulfur group of donors	0	AT5G39865	Uncharacterized protein At5g39865 [Source:UniProtKB/Swiss-Prot;Acc:Q9FLE8]
XLOC_048723	TraesCS3A02G256300	chr3A:478240527-478243602	1.02845	35.9077	5.12575	0.0324	mitogen-activated protein kinase kinase kinase 17-like	1446	3	P:GO:0006468; F:GO:0004674; F:GO:0005524	P:protein phosphorylation; F:protein serine/threonine kinase activity; F:ATP binding	EC:2.7.1	Transferring phosphorus-containing groups	MAPKKK17	AT2G32510	Mitogen-activated protein kinase kinase kinase 17 [Source:UniProtKB/Swiss-Prot;Acc:O80888]
XLOC_000418	TraesCS1A02G084500	chr1A:70695359-70705174	2.0558	35.8918	4.12588	0.04505	phosphoglycerate mutase-like protein AT74H	1170	2	P:GO:0016311; F:GO:0016791	P:dephosphorylation; F:phosphatase activity	EC:3.1.3	Acting on ester bonds	0	AT1G08940	Phosphoglycerate mutase-like protein AT74H [Source:UniProtKB/Swiss-Prot;Acc:O04035]
XLOC_083244	TraesCS4D02G089600	chr4D:65074143-65076366	4.07451	35.8602	3.13769	0.0451	cysteine-rich receptor-like protein kinase 6	966	4	P:GO:0046777; F:GO:0004674; F:GO:0005524; C:GO:0005886	P:protein autophosphorylation; F:protein serine/threonine kinase activity; F:ATP binding; C:plasma membrane	EC:2.7.1	Transferring phosphorus-containing groups
XLOC_048817	TraesCS3A02G277100	chr3A:507126629-507130063	4.93989	35.5608	2.84774	0.02205	Glucan endo-1,3-beta-glucosidase 13	1482	3	P:GO:0005975; F:GO:0042973; C:GO:0046658	P:carbohydrate metabolic process; F:glucan endo-1,3-beta-D-glucosidase activity; C:anchored component of plasma membrane	EC:3.2.1.21; EC:3.2.1.39	Beta-glucosidase; Glucan endo-1,3-beta-D-glucosidase	0	AT5G56590	Glucan endo-1,3-beta-glucosidase 13 [Source:UniProtKB/Swiss-Prot;Acc:Q9FJU9]
XLOC_142839	TraesCS7D02G157300	chr7D:105210302-105211274	3.05867	35.5328	3.53818	0.02575	RING-H2 finger protein ATL3-like	972	8	P:GO:0006511; P:GO:0006623; P:GO:0006896; F:GO:0061630; C:GO:0005768; C:GO:0005802; C:GO:0016021; C:GO:0017119	P:ubiquitin-dependent protein catabolic process; P:protein targeting to vacuole; P:Golgi to vacuole transport; F:ubiquitin protein ligase activity; C:endosome; C:trans-Golgi network; C:integral component of membrane; C:Golgi transport complex	EC:2	Transferases	ATL60	AT1G53820	RING-H2 finger protein ATL60 [Source:UniProtKB/Swiss-Prot;Acc:P0C035]
XLOC_046571	TraesCS3A02G347500	chr3A:596513728-596516427	2.18498	35.456	4.02034	0.01255	WRKY transcription factor WRKY24	1689	7	P:GO:0009753; P:GO:0009788; P:GO:0009938; P:GO:0045893; F:GO:0003700; F:GO:0043565; C:GO:0005634	P:response to jasmonic acid; P:negative regulation of abscisic acid-activated signaling pathway; P:negative regulation of gibberellic acid mediated signaling pathway; P:positive regulation of transcription, DNA-templated; F:DNA-binding transcription factor activity; F:sequence-specific DNA binding; C:nucleus	0	0	WRKY33	AT2G38470	WRKY33 [Source:UniProtKB/TrEMBL;Acc:A0A384L4W4]
XLOC_003918	TraesCS1A02G358400	chr1A:540286426-540287431	0.884994	35.4247	5.32294	0.04755	probable WRKY transcription factor 57	663	4	P:GO:0006355; F:GO:0003700; F:GO:0043565; C:GO:0005634	P:regulation of transcription, DNA-templated; F:DNA-binding transcription factor activity; F:sequence-specific DNA binding; C:nucleus	0	0	WRKY50	AT5G26170	Probable WRKY transcription factor 50 [Source:UniProtKB/Swiss-Prot;Acc:Q8VWQ5]
XLOC_062426	TraesCS3D02G289000	chr3D:398299633-398302022	3.27255	35.2463	3.42898	0.0294	heat stress transcription factor A-4b	1251	6	P:GO:0006357; P:GO:0034605; F:GO:0000978; F:GO:0003700; C:GO:0005634; C:GO:0005737	P:regulation of transcription by RNA polymerase II; P:cellular response to heat; F:RNA polymerase II cis-regulatory region sequence-specific DNA binding; F:DNA-binding transcription factor activity; C:nucleus; C:cytoplasm	0	0
XLOC_118429	TraesCS6B02G334800	chr6B:588906134-588909575	3.73258	35.1888	3.23687	0.03695	HVA22-like protein a	567	1	C:GO:0016021	C:integral component of membrane	0	0	HVA22A	AT1G74520	HVA22-like protein a [Source:UniProtKB/Swiss-Prot;Acc:Q9S7V4]
XLOC_077591	TraesCS4B02G132800	chr4B:172520451-172524230	4.13321	35.1261	3.08721	0.02905	calcium-binding protein CBP-like	987	2	P:GO:0009610; F:GO:0005509	P:response to symbiotic fungus; F:calcium ion binding	0	0	CML50	AT5G04170	Probable calcium-binding protein CML50 [Source:UniProtKB/Swiss-Prot;Acc:Q9FYE4]
XLOC_075341	TraesCS4B02G056600	chr4B:46221024-46223484	0.552666	34.9645	5.98334	0.041	transcription factor bHLH18-like	1032	5	P:GO:0006355; F:GO:0003700; F:GO:0043565; F:GO:0046983; C:GO:0005634	P:regulation of transcription, DNA-templated; F:DNA-binding transcription factor activity; F:sequence-specific DNA binding; F:protein dimerization activity; C:nucleus	0	0
XLOC_084053	TraesCS4D02G251000	chr4D:419337272-419341150	4.05749	34.9123	3.10508	0.04435	glucan endo-1,3-beta-glucosidase 1	1410	2	P:GO:0005975; F:GO:0042973	P:carbohydrate metabolic process; F:glucan endo-1,3-beta-D-glucosidase activity	EC:3.2.1.21; EC:3.2.1.39	Beta-glucosidase; Glucan endo-1,3-beta-D-glucosidase
XLOC_068454	TraesCS4A02G046800	chr4A:38362567-38370665	1.93359	34.8854	4.17327	0.047	calcium-transporting ATPase 10, plasma membrane-type-like	2274	5	P:GO:0070588; F:GO:0005388; F:GO:0005516; F:GO:0005524; C:GO:0016021	P:calcium ion transmembrane transport; F:P-type calcium transporter activity; F:calmodulin binding; F:ATP binding; C:integral component of membrane	EC:7.2.2.10	P-type Ca(2+) transporter	ACA1	AT1G27770	Calcium-transporting ATPase [Source:UniProtKB/TrEMBL;Acc:A0A178WD16]
XLOC_075156	TraesCS4B02G018900	chr4B:13943929-13948172	3.75818	34.7612	3.20937	0.03135	BTB/POZ domain and ankyrin repeat-containing protein NPR3-like	1383	6	P:GO:0009862; P:GO:0042742; P:GO:0050832; P:GO:2000022; P:GO:2000031; C:GO:0005634	P:systemic acquired resistance, salicylic acid mediated signaling pathway; P:defense response to bacterium; P:defense response to fungus; P:regulation of jasmonic acid mediated signaling pathway; P:regulation of salicylic acid mediated signaling pathway; C:nucleus	0	0	NPR3	AT5G45110	NPR3 [Source:UniProtKB/TrEMBL;Acc:A0A178UGU4]
XLOC_056888	TraesCS3B02G335900	chr3B:542162180-542165376	1.6138	34.7347	4.42784	0.03165	hypothetical protein CFC21_042321	1836	1	C:GO:0016021	C:integral component of membrane	0	0
XLOC_061236	TraesCS3D02G041800	chr3D:16032111-16034372	1.97054	34.3411	4.12327	0.00695	calmodulin-binding protein 60 B-like	1344	6	P:GO:0006355; P:GO:0080142; F:GO:0003700; F:GO:0005516; F:GO:0043565; C:GO:0005634	P:regulation of transcription, DNA-templated; P:regulation of salicylic acid biosynthetic process; F:DNA-binding transcription factor activity; F:calmodulin binding; F:sequence-specific DNA binding; C:nucleus	0	0	SARD1	AT1G73805	Protein SAR DEFICIENT 1 [Source:UniProtKB/Swiss-Prot;Acc:Q9C9T2]
XLOC_024177	TraesCS2A02G306100	chr2A:526344387-526346178	1.16548	34.1982	4.87492	0.04295	glutathione S-transferase TCHQD	798	3	P:GO:0006749; F:GO:0004364; C:GO:0005886	P:glutathione metabolic process; F:glutathione transferase activity; C:plasma membrane	EC:2.5.1.18	Glutathione transferase	TCHQD	AT1G77290	Glutathione S-transferase TCHQD [Source:UniProtKB/Swiss-Prot;Acc:O80662]
XLOC_062645	TraesCS3D02G337600	chr3D:449737326-449738655	3.08744	34.1801	3.46867	0.02815	putative WRKY transcription factor 46	816	4	P:GO:0006355; F:GO:0003700; F:GO:0043565; C:GO:0005634	P:regulation of transcription, DNA-templated; F:DNA-binding transcription factor activity; F:sequence-specific DNA binding; C:nucleus	0	0
XLOC_077903	TraesCS4B02G194000	chr4B:417136574-417139597	1.16367	34.1317	4.87436	0.025	probable protein phosphatase 2C 32	1158	5	P:GO:0006470; F:GO:0046872; F:GO:0106306; F:GO:0106307; C:GO:0016021	P:protein dephosphorylation; F:metal ion binding; F:protein serine phosphatase activity; F:protein threonine phosphatase activity; C:integral component of membrane	EC:3.1.3.16	Protein-serine/threonine phosphatase	0	AT2G05050	Protein phosphatase 2C family protein [Source:UniProtKB/TrEMBL;Acc:F4IG99]
XLOC_081051	TraesCS4D02G000500	chr4D:475404-480303	1.85645	33.9793	4.19404	0.0088	ABC transporter F family member 1-like	1788	1	F:GO:0005524	F:ATP binding	0	0	ABCF1	AT5G60790	ABC transporter F family member 1 [Source:UniProtKB/Swiss-Prot;Acc:Q9FJH6]
XLOC_146140	TraesCS7D02G258000	chr7D:233867048-233870283	5.18995	33.8838	2.7068	0.0438	RPM1-interacting protein 4-like isoform X2	735	1	C:GO:0005886	C:plasma membrane	0	0	RIN4	AT3G25070	RPM1 interacting protein 4 [Source:UniProtKB/TrEMBL;Acc:A0A1I9LMJ4]
XLOC_083807	TraesCS4D02G198600	chr4D:344940375-344943564	3.20264	33.7423	3.39722	0.0219	---NA---	1110	0	0	0	0	0	MPK3	AT3G45640	MPK3 [Source:UniProtKB/TrEMBL;Acc:A0A384L050]
XLOC_138956	TraesCS7B02G354800	chr7B:613176303-613179047	2.58417	33.4645	3.69486	0.01165	carbonic anhydrase, chloroplastic	609	4	P:GO:0015976; F:GO:0004089; F:GO:0008270; C:GO:0009570	P:carbon utilization; F:carbonate dehydratase activity; F:zinc ion binding; C:chloroplast stroma	EC:4.2.1.1	Carbonic anhydrase	BCA4	AT1G70410	Beta carbonic anhydrase 4 [Source:UniProtKB/Swiss-Prot;Acc:Q94CE4]
XLOC_037389	TraesCS2D02G119100	chr2D:68731974-68734491	4.39577	33.3599	2.92393	0.04695	transcription factor NIGT1	1209	4	P:GO:0045892; F:GO:0003700; F:GO:0043565; C:GO:0005634	P:negative regulation of transcription, DNA-templated; F:DNA-binding transcription factor activity; F:sequence-specific DNA binding; C:nucleus	0	0	HRS1	AT1G13300	Transcription factor HRS1 [Source:UniProtKB/Swiss-Prot;Acc:Q9FX67]
XLOC_104660	TraesCS5D02G095200	chr5D:104479574-104480915	3.8575	33.3409	3.11155	0.0453	CASP-like protein 4C1	549	3	F:GO:0051539; C:GO:0005886; C:GO:0016021	F:4 iron, 4 sulfur cluster binding; C:plasma membrane; C:integral component of membrane	0	0	0	AT3G55390	CASP-like protein 4C1 [Source:UniProtKB/Swiss-Prot;Acc:Q9M2U0]
XLOC_049471	TraesCS3A02G414400	chr3A:657943216-657949641	3.95011	33.3262	3.07669	0.0425	E3 ubiquitin-protein ligase RGLG2	1182	0	0	0	0	0	0	AT1G67800	Copine (Calcium-dependent phospholipid-binding protein) family [Source:UniProtKB/TrEMBL;Acc:F4HTR6]
XLOC_112803	TraesCS6A02G418300	chr6A:616248834-616250977	2.28321	33.1596	3.86029	0.0136	low-temperature-induced 65 kDa protein-like isoform X1	1575	1	P:GO:0009737	P:response to abscisic acid	0	0
XLOC_056611	TraesCS3B02G284800	chr3B:456322042-456325429	0.789236	33.1209	5.39114	0.01875	transcription factor MTB2-like	1428	5	P:GO:0006355; F:GO:0000976; F:GO:0003700; F:GO:0046983; C:GO:0005634	P:regulation of transcription, DNA-templated; F:transcription cis-regulatory region binding; F:DNA-binding transcription factor activity; F:protein dimerization activity; C:nucleus	0	0	BHLH13	AT1G01260	Transcription factor bHLH13 [Source:UniProtKB/Swiss-Prot;Acc:Q9LNJ5]
XLOC_098299	TraesCS5B02G404600	chr5B:580513186-580515481	3.55142	33.1096	3.22078	0.03555	subtilisin-like protease SBT1.7	2295	2	P:GO:0006508; F:GO:0004252	P:proteolysis; F:serine-type endopeptidase activity	EC:3.4.21	Acting on peptide bonds (peptidases)	SBT1.7	AT5G67360	Subtilisin-like protease SBT1.7 [Source:UniProtKB/Swiss-Prot;Acc:O65351]
XLOC_091135	TraesCS5A02G477400	chr5A:651578710-651579685	0.727094	32.8555	5.49785	0.0217	zinc finger protein ZAT12-like	531	0	0	0	0	0
XLOC_105525	TraesCS5D02G276100	chr5D:378889959-378893091	2.91234	32.8523	3.49574	0.02465	heat shock 70 kDa protein, mitochondrial	2055	14	P:GO:0009408; P:GO:0009615; P:GO:0034620; P:GO:0042026; P:GO:0046686; P:GO:0051085; F:GO:0005524; F:GO:0031072; F:GO:0044183; F:GO:0051082; F:GO:0051787; C:GO:0005618; C:GO:0005739; C:GO:0005774	P:response to heat; P:response to virus; P:cellular response to unfolded protein; P:protein refolding; P:response to cadmium ion; P:chaperone cofactor-dependent protein refolding; F:ATP binding; F:heat shock protein binding; F:protein folding chaperone; F:unfolded protein binding; F:misfolded protein binding; C:cell wall; C:mitochondrion; C:vacuolar membrane	0	0	HSP70-10	AT5G09590	Heat shock 70 kDa protein 10, mitochondrial [Source:UniProtKB/Swiss-Prot;Acc:Q9LDZ0]
XLOC_071592	TraesCS4A02G202100	chr4A:491715397-491719432	5.02695	32.7847	2.70527	0.0389	alcohol dehydrogenase 1 isoform X2	1134	5	P:GO:0046294; F:GO:0004024; F:GO:0008270; F:GO:0051903; C:GO:0005829	P:formaldehyde catabolic process; F:alcohol dehydrogenase activity, zinc-dependent; F:zinc ion binding; F:S-(hydroxymethyl)glutathione dehydrogenase activity; C:cytosol	EC:1.1.1.284; EC:1.1.1.1; EC:1.1.1.71	S-(hydroxymethyl)glutathione dehydrogenase; Alcohol dehydrogenase; Alcohol dehydrogenase (NAD(P)(+))	ADH1	AT1G77120	Alcohol dehydrogenase class-P [Source:UniProtKB/Swiss-Prot;Acc:P06525]
XLOC_142894	TraesCS7D02G167500	chr7D:117773719-117778248	3.14569	32.7792	3.38133	0.0295	predicted protein	561	1	C:GO:0016020	C:membrane	0	0	0	AT2G41945	unknown protein; BEST Arabidopsis thaliana protein match is: unknown protein (TAIR:AT3G04040.1); Ha. [Source:TAIR;Acc:AT2G41945]
XLOC_093901	TraesCS5B02G076400	chr5B:91532579-91533696	0.920804	32.7673	5.15322	0.0457	zinc finger protein 1-like	720	2	P:GO:0006355; F:GO:0003700	P:regulation of transcription, DNA-templated; F:DNA-binding transcription factor activity	0	0	AZF2	AT3G19580	ZF2 [Source:UniProtKB/TrEMBL;Acc:A0A178VJ97]
XLOC_127381	TraesCS7A02G073000	chr7A:38689143-38690498	1.19661	32.5477	4.76553	0.0391	predicted protein	261	0	0	0	0	0
XLOC_076622	TraesCS4B02G333800	chr4B:624871165-624871803	5.68727	32.3007	2.50576	0.0496	predicted protein	432	2	F:GO:0033743; C:GO:0005886	F:peptide-methionine (R)-S-oxide reductase activity; C:plasma membrane	EC:1.8.4.12	Peptide-methionine (R)-S-oxide reductase	0	AT2G17705	Methionine-S-oxide reductase [Source:UniProtKB/TrEMBL;Acc:Q6RF46]
XLOC_076193	TraesCS4B02G239400	chr4B:496524017-496525321	3.95607	32.2888	3.02889	0.0492	mitogen-activated protein kinase kinase 9-like	996	3	P:GO:0006468; F:GO:0004674; F:GO:0005524	P:protein phosphorylation; F:protein serine/threonine kinase activity; F:ATP binding	EC:2.7.1	Transferring phosphorus-containing groups	MKK10	AT1G32320	Mitogen-activated protein kinase kinase 10 [Source:UniProtKB/Swiss-Prot;Acc:Q9LQM8]
XLOC_147279	TraesCS7D02G501800	chr7D:607545458-607546863	2.45893	32.1545	3.70892	0.02185	predicted protein	315	0	0	0	0	0
XLOC_028897	TraesCS2B02G210600	chr2B:194378549-194380852	1.47493	31.8708	4.43352	0.00755	probable indole-3-acetic acid-amido synthetase GH3.8	1845	6	P:GO:0009555; P:GO:0010252; P:GO:1900424; F:GO:0010279; F:GO:0016208; C:GO:0005737	P:pollen development; P:auxin homeostasis; P:regulation of defense response to bacterium; F:indole-3-acetic acid amido synthetase activity; F:AMP binding; C:cytoplasm	EC:6.3.2	Forming carbon-nitrogen bonds	GH3.3	AT2G23170	Indole-3-acetic acid-amido synthetase GH3.3 [Source:UniProtKB/Swiss-Prot;Acc:O22190]
XLOC_088385	TraesCS5A02G456300	chr5A:636429038-636430749	2.71937	31.8583	3.55032	0.04955	hypothetical protein CFC21_068353	684	1	C:GO:0016021	C:integral component of membrane	0	0
XLOC_024048	TraesCS2A02G276000	chr2A:455492814-455494985	0.170434	31.7457	7.5412	0.04425	predicted protein	1827	3	P:GO:0006887; P:GO:0015031; C:GO:0000145	P:exocytosis; P:protein transport; C:exocyst	0	0
XLOC_057304	TraesCS3B02G421200	chr3B:658062268-658065391	2.27415	31.7004	3.8011	0.0169	extradiol ring-cleavage dioxygenase	924	5	P:GO:0006725; F:GO:0008198; F:GO:0008270; F:GO:0016701; F:GO:0051213	P:cellular aromatic compound metabolic process; F:ferrous iron binding; F:zinc ion binding; F:oxidoreductase activity, acting on single donors with incorporation of molecular oxygen; F:dioxygenase activity	EC:1.13	Acting on single donors with incorporation of molecular oxygen (oxygenases). The oxygen incorporated need not be derived from O(2)	LIGB	AT4G15093	Extradiol ring-cleavage dioxygenase [Source:UniProtKB/Swiss-Prot;Acc:Q949R4]
XLOC_127872	TraesCS7A02G173100	chr7A:127666326-127667849	3.31388	31.4795	3.24782	0.0384	uncharacterized protein LOC119334367	1233	0	0	0	0	0
XLOC_045386	TraesCS3A02G105700	chr3A:69638979-69642947	3.87972	31.4454	3.01882	0.04935	predicted protein	1806	0	0	0	0	0	0	AT2G25460	CONTAINS InterPro DOMAIN/s: C2 calcium-dependent membrane targeting (InterPro:IPR000008); BEST Arabidopsis thaliana protein match is: unknown protein (TAIR:AT5G04860.1); Ha. [Source:TAIR;Acc:AT2G25460]
XLOC_009686	TraesCS1B02G197000	chr1B:354239073-354240785	2.71935	31.282	3.524	0.0256	predicted protein	1074	1	F:GO:0016787	F:hydrolase activity	EC:3	Hydrolases
XLOC_138411	TraesCS7B02G233800	chr7B:437669162-437673247	3.73059	31.2202	3.065	0.02955	GDSL esterase/lipase At5g45910-like	1122	1	F:GO:0016788	F:hydrolase activity, acting on ester bonds	EC:3.1	Acting on ester bonds
XLOC_078165	TraesCS4B02G250100	chr4B:516502448-516507646	2.09213	31.1958	3.89831	0.03855	hypothetical protein CFC21_058469	1830	0	0	0	0	0
XLOC_032099	TraesCS2B02G239400	chr2B:243568835-243573541	2.71912	31.1041	3.51589	0.02525	chitin-inducible gibberellin-responsive protein 1	1713	4	P:GO:0006355; F:GO:0003700; F:GO:0043565; C:GO:0005634	P:regulation of transcription, DNA-templated; F:DNA-binding transcription factor activity; F:sequence-specific DNA binding; C:nucleus	0	0	SCL21	AT2G04890	SCL21 [Source:UniProtKB/TrEMBL;Acc:A0A178VWV4]
XLOC_053746	TraesCS3B02G288900	chr3B:463251241-463257214	1.55511	30.8387	4.30965	0.049	hypothetical protein CFC21_041833	3459	1	P:GO:0015031	P:protein transport	0	0
XLOC_105205	TraesCS5D02G205100	chr5D:310694404-310697096	2.81634	30.8196	3.45195	0.02575	putative endo-1,3(4)-beta-glucanase 2	2247	3	P:GO:0008152; F:GO:0052861; F:GO:0052862	P:metabolic process; F:glucan endo-1,3-beta-glucanase activity, C-3 substituted reducing group; F:glucan endo-1,4-beta-glucanase activity, C-3 substituted reducing group	EC:3.2.1.6	Endo-1,3(4)-beta-glucanase	0	AT1G18310	Glycosyl hydrolase family 81 protein [Source:UniProtKB/TrEMBL;Acc:F4IAQ0]
XLOC_142276	TraesCS7D02G036800	chr7D:18801606-18802969	3.14772	30.7196	3.28678	0.03635	predicted protein	912	1	P:GO:0006952	P:defense response	0	0
XLOC_130615	TraesCS7A02G160700	chr7A:116774157-116775320	2.54662	30.4575	3.58014	0.0253	zinc finger protein 36-like	468	6	P:GO:0006355; P:GO:0006979; P:GO:0009414; F:GO:0003677; F:GO:0003700; F:GO:0046872	P:regulation of transcription, DNA-templated; P:response to oxidative stress; P:response to water deprivation; F:DNA binding; F:DNA-binding transcription factor activity; F:metal ion binding	0	0	AZF1	AT5G67450	ZF1 [Source:UniProtKB/TrEMBL;Acc:A0A178UTI6]
XLOC_057434	TraesCS3B02G448100	chr3B:688083762-688087598	3.50827	30.145	3.10309	0.0312	BTB/POZ and TAZ domain-containing protein 2	1059	2	F:GO:0046872; C:GO:0005634	F:metal ion binding; C:nucleus	0	0	BT2	AT3G48360	BTB/POZ and TAZ domain-containing protein 2 [Source:UniProtKB/Swiss-Prot;Acc:Q94BN0]
XLOC_068542	TraesCS4A02G062600	chr4A:59268840-59270127	3.51171	29.9707	3.09331	0.04465	mitogen-activated protein kinase kinase 9-like	1008	3	P:GO:0006468; F:GO:0004674; F:GO:0005524	P:protein phosphorylation; F:protein serine/threonine kinase activity; F:ATP binding	EC:2.7.1	Transferring phosphorus-containing groups	MKK10	AT1G32320	Mitogen-activated protein kinase kinase 10 [Source:UniProtKB/Swiss-Prot;Acc:Q9LQM8]
XLOC_143285	TraesCS7D02G252300	chr7D:227543902-227546261	1.46082	29.8581	4.35327	0.00625	RING-H2 finger protein ATL16-like	891	3	P:GO:0016567; F:GO:0016740; C:GO:0016021	P:protein ubiquitination; F:transferase activity; C:integral component of membrane	EC:2	Transferases	ATL16	AT5G43420	RING-H2 finger protein ATL16 [Source:UniProtKB/Swiss-Prot;Acc:Q9LSW9]
XLOC_057880	TraesCS3B02G538300	chr3B:777996529-777997838	3.49951	29.823	3.0912	0.04875	probable calcium-binding protein CML10	573	1	F:GO:0005509	F:calcium ion binding	0	0
XLOC_111543	TraesCS6A02G156200	chr6A:145133201-145134498	2.90834	29.6828	3.35136	0.03485	predicted protein	666	0	0	0	0	0
XLOC_138189	TraesCS7B02G187600	chr7B:316002500-316006994	2.82618	29.5911	3.38824	0.0386	protein NTM1-like 9 isoform X1	2106	3	P:GO:0006355; F:GO:0003677; C:GO:0016021	P:regulation of transcription, DNA-templated; F:DNA binding; C:integral component of membrane	0	0	NAC014	AT1G33060	NAC014 [Source:UniProtKB/TrEMBL;Acc:A0A178WRQ2]
XLOC_090137	TraesCS5A02G268100	chr5A:478895294-478899843	3.4607	29.514	3.09226	0.01735	heat shock 70 kDa protein, mitochondrial	2055	14	P:GO:0009408; P:GO:0009615; P:GO:0034620; P:GO:0042026; P:GO:0046686; P:GO:0051085; F:GO:0005524; F:GO:0031072; F:GO:0044183; F:GO:0051082; F:GO:0051787; C:GO:0005618; C:GO:0005739; C:GO:0005774	P:response to heat; P:response to virus; P:cellular response to unfolded protein; P:protein refolding; P:response to cadmium ion; P:chaperone cofactor-dependent protein refolding; F:ATP binding; F:heat shock protein binding; F:protein folding chaperone; F:unfolded protein binding; F:misfolded protein binding; C:cell wall; C:mitochondrion; C:vacuolar membrane	0	0	HSP70-10	AT5G09590	Heat shock 70 kDa protein 10, mitochondrial [Source:UniProtKB/Swiss-Prot;Acc:Q9LDZ0]
XLOC_103340	TraesCS5D02G399900	chr5D:465198293-465199839	3.20309	29.4862	3.2025	0.0417	---NA---	465	0	0	0	0	0
XLOC_137598	TraesCS7B02G065700	chr7B:71275337-71276584	1.26304	29.401	4.54089	0.04885	zinc finger protein 36-like	642	4	P:GO:0006355; P:GO:0006979; P:GO:0009414; F:GO:0003700	P:regulation of transcription, DNA-templated; P:response to oxidative stress; P:response to water deprivation; F:DNA-binding transcription factor activity	0	0	AZF1	AT5G67450	ZF1 [Source:UniProtKB/TrEMBL;Acc:A0A178UTI6]
XLOC_064594	TraesCS3D02G201900	chr3D:242599451-242602754	2.465	29.2476	3.56866	0.02235	Ubiquitin fusion degradation protein 1-like protein	1710	5	P:GO:0030433; P:GO:0071712; F:GO:0031593; C:GO:0016021; C:GO:0034098	P:ubiquitin-dependent ERAD pathway; P:ER-associated misfolded protein catabolic process; F:polyubiquitin modification-dependent protein binding; C:integral component of membrane; C:VCP-NPL4-UFD1 AAA ATPase complex	0	0	0	AT4G15420	Ubiquitin fusion degradation UFD1 family protein [Source:TAIR;Acc:AT4G15420]
XLOC_020570	TraesCS2A02G183900	chr2A:144261156-144264096	1.26383	29.2065	4.53042	0.0064	probable indole-3-acetic acid-amido synthetase GH3.8	1848	6	P:GO:0009555; P:GO:0010252; P:GO:1900424; F:GO:0010279; F:GO:0016208; C:GO:0005737	P:pollen development; P:auxin homeostasis; P:regulation of defense response to bacterium; F:indole-3-acetic acid amido synthetase activity; F:AMP binding; C:cytoplasm	EC:6.3.2	Forming carbon-nitrogen bonds	GH3.3	AT2G23170	Indole-3-acetic acid-amido synthetase GH3.3 [Source:UniProtKB/Swiss-Prot;Acc:O22190]
XLOC_086924	TraesCS5A02G164600	chr5A:353189082-353192372	3.96491	29.1359	2.87744	0.0423	probable plastid-lipid-associated protein 2, chloroplastic	945	1	C:GO:0009507	C:chloroplast	0	0	PAP1	AT4G04020	Probable plastid-lipid-associated protein 1, chloroplastic [Source:UniProtKB/Swiss-Prot;Acc:O81439]
XLOC_046553	TraesCS3A02G343900	chr3A:593339816-593341255	0.674466	29.0488	5.42859	0.0474	putative WRKY transcription factor 46	822	4	P:GO:0006355; F:GO:0003700; F:GO:0043565; C:GO:0005634	P:regulation of transcription, DNA-templated; F:DNA-binding transcription factor activity; F:sequence-specific DNA binding; C:nucleus	0	0
XLOC_031993	TraesCS2B02G216800	chr2B:202919275-202921526	1.12159	29.0226	4.69356	0.04895	probable serine/threonine-protein kinase WNK5	969	6	P:GO:0006468; P:GO:0035556; F:GO:0005524; F:GO:0106310; F:GO:0106311; C:GO:0005737	P:protein phosphorylation; P:intracellular signal transduction; F:ATP binding; F:protein serine kinase activity; F:protein threonine kinase activity; C:cytoplasm	EC:2.7.11.1	Non-specific serine/threonine protein kinase	WNK11	AT5G55560	Probable serine/threonine-protein kinase WNK11 [Source:UniProtKB/Swiss-Prot;Acc:Q6ICW6]
XLOC_040515	TraesCS2D02G139500	chr2D:82185541-82190522	4.43018	29.0194	2.71158	0.03365	protein SSUH2 homolog	1401	0	0	0	0	0	0	AT2G38000	Chaperone protein dnaJ-like protein [Source:UniProtKB/TrEMBL;Acc:Q9SH87]
XLOC_142709	TraesCS7D02G128300	chr7D:80505664-80520459	2.3023	28.9173	3.65079	0.01355	PTI1-like tyrosine-protein kinase At3g15890	1101	4	P:GO:0006468; F:GO:0004672; F:GO:0005524; C:GO:0005886	P:protein phosphorylation; F:protein kinase activity; F:ATP binding; C:plasma membrane	EC:2.7.1	Transferring phosphorus-containing groups	0	AT3G15890	PTI1-like tyrosine-protein kinase At3g15890 [Source:UniProtKB/Swiss-Prot;Acc:Q9LSC2]
XLOC_087904	TraesCS5A02G364200	chr5A:564531057-564533802	0.928748	28.8345	4.95636	0.0445	CASP-like protein 5A3	801	2	C:GO:0005886; C:GO:0016021	C:plasma membrane; C:integral component of membrane	0	0	0	AT2G28370	CASP-like protein 5A2 [Source:UniProtKB/Swiss-Prot;Acc:Q9SKN3]
XLOC_082467	TraesCS4D02G295900	chr4D:465605203-465607041	1.86549	28.6838	3.94261	0.01445	protein TIFY 11c	633	4	P:GO:0009611; P:GO:0031347; P:GO:2000022; C:GO:0005634	P:response to wounding; P:regulation of defense response; P:regulation of jasmonic acid mediated signaling pathway; C:nucleus	0	0
XLOC_089983	TraesCS5A02G235300	chr5A:451454752-451458817	1.40828	28.4956	4.33873	0.03425	Beta-1,3-galactosyltransferase 7	1278	5	P:GO:0006486; F:GO:0008194; F:GO:0048531; C:GO:0000139; C:GO:0016021	P:protein glycosylation; F:UDP-glycosyltransferase activity; F:beta-1,3-galactosyltransferase activity; C:Golgi membrane; C:integral component of membrane	EC:2.4.1	Glycosyltransferases	0	AT1G77810	Hexosyltransferase (Fragment) [Source:UniProtKB/TrEMBL;Acc:W8QP14]
XLOC_144595	TraesCS7D02G516100	chr7D:615941989-615944238	1.28338	28.4388	4.46984	0.03505	aspartic proteinase nepenthesin-2-like	1482	2	P:GO:0006508; F:GO:0004190	P:proteolysis; F:aspartic-type endopeptidase activity	EC:3.4.23	Acting on peptide bonds (peptidases)	0	AT2G42980	Eukaryotic aspartyl protease family protein [Source:UniProtKB/TrEMBL;Acc:Q9SJG1]
XLOC_014909	TraesCS1D02G256400	chr1D:348984761-348985838	1.20838	28.3296	4.55116	0.04865	probable carboxylesterase 15	1077	1	F:GO:0016787	F:hydrolase activity	EC:3	Hydrolases
XLOC_017869	TraesCS1D02G410100	chr1D:471618810-471624754	4.02366	28.2777	2.81308	0.04615	mitogen-activated protein kinase 7	1668	8	P:GO:0000165; P:GO:0006468; F:GO:0004707; F:GO:0005524; F:GO:0106310; F:GO:0106311; C:GO:0005634; C:GO:0005737	P:MAPK cascade; P:protein phosphorylation; F:MAP kinase activity; F:ATP binding; F:protein serine kinase activity; F:protein threonine kinase activity; C:nucleus; C:cytoplasm	EC:2.7.11.24; EC:2.7.11.1	Mitogen-activated protein kinase; Non-specific serine/threonine protein kinase
XLOC_001336	TraesCS1A02G271700	chr1A:465281933-465284203	1.86619	28.1813	3.91657	0.04465	predicted protein	786	1	C:GO:0016021	C:integral component of membrane	0	0
XLOC_000032	TraesCS1A02G005900	chr1A:3446930-3450200	3.94682	27.821	2.81741	0.0413	vacuolar protein sorting-associated protein 60.1-like	699	3	P:GO:0006900; P:GO:0032511; C:GO:0005771	P:vesicle budding from membrane; P:late endosome to vacuole transport via multivesicular body sorting pathway; C:multivesicular body	0	0	VPS60.2	AT5G04850	SNF7 family protein [Source:UniProtKB/TrEMBL;Acc:F4JXR3]
XLOC_147388	TraesCS7D02G525000	chr7D:620983543-620986465	2.81555	27.6762	3.29716	0.03735	cysteine-rich receptor-like protein kinase 6	1086	3	P:GO:0006468; F:GO:0004672; F:GO:0005524	P:protein phosphorylation; F:protein kinase activity; F:ATP binding	EC:2.7.1	Transferring phosphorus-containing groups
XLOC_137661	TraesCS7B02G079500	chr7B:89655917-89657599	0.52821	27.5892	5.70685	0.0483	12-oxophytodienoate reductase 1-like	1107	4	P:GO:0006633; P:GO:0031408; F:GO:0010181; F:GO:0016491	P:fatty acid biosynthetic process; P:oxylipin biosynthetic process; F:FMN binding; F:oxidoreductase activity	EC:1	Oxidoreductases
XLOC_144500	TraesCS7D02G497300	chr7D:603847756-603849551	1.55587	27.5836	4.14802	0.0427	WRKY transcription factor WRKY28-like	1119	4	P:GO:0006355; F:GO:0003700; F:GO:0043565; C:GO:0005634	P:regulation of transcription, DNA-templated; F:DNA-binding transcription factor activity; F:sequence-specific DNA binding; C:nucleus	0	0		AT3G32090	WRKY family transcription factor [Source:UniProtKB/TrEMBL;Acc:F4JA74]
XLOC_054206	TraesCS3B02G390800	chr3B:615772066-615774592	0.366266	27.5364	6.2323	0.048	Heat shock 70 kDa protein	1863	9	P:GO:0034620; P:GO:0042026; P:GO:0051085; F:GO:0005524; F:GO:0031072; F:GO:0044183; F:GO:0051082; F:GO:0051787; C:GO:0005737	P:cellular response to unfolded protein; P:protein refolding; P:chaperone cofactor-dependent protein refolding; F:ATP binding; F:heat shock protein binding; F:protein folding chaperone; F:unfolded protein binding; F:misfolded protein binding; C:cytoplasm	0	0		AT3G12580	Probable mediator of RNA polymerase II transcription subunit 37c [Source:UniProtKB/Swiss-Prot;Acc:Q9LHA8]
XLOC_032038	TraesCS2B02G226000	chr2B:216853375-216856470	2.83937	27.4302	3.27212	0.03755	zinc finger AN1 and C2H2 domain-containing stress-associated protein 16-like	864	2	F:GO:0008270; C:GO:0005737	F:zinc ion binding; C:cytoplasm	0	0		AT3G57480	Zinc finger AN1 and C2H2 domain-containing stress-associated protein 13 [Source:UniProtKB/Swiss-Prot;Acc:Q9SCM4]
XLOC_078390	TraesCS4B02G296900	chr4B:582552787-582553702	0.605617	27.1389	5.48581	0.02215	---NA---	492	0	0	0	0	0
XLOC_033003	TraesCS2B02G423600	chr2B:609200957-609202417	0.599843	27.0592	5.49539	0.049	predicted protein	1038	0	0	0	0	0
XLOC_114695	TraesCS6B02G047900	chr6B:28063314-28064620	0.376038	26.9493	6.16323	0.02085	predicted protein	978	1	F:GO:0016787	F:hydrolase activity	EC:3	Hydrolases
XLOC_064969	TraesCS3D02G277300	chr3D:384574471-384578029	1.9964	26.9459	3.75459	0.0312	glucan endo-1,3-beta-glucosidase 13	1593	3	P:GO:0005975; F:GO:0042973; C:GO:0046658	P:carbohydrate metabolic process; F:glucan endo-1,3-beta-D-glucosidase activity; C:anchored component of plasma membrane	EC:3.2.1.21; EC:3.2.1.39	Beta-glucosidase; Glucan endo-1,3-beta-D-glucosidase		AT5G56590	Glucan endo-1,3-beta-glucosidase 13 [Source:UniProtKB/Swiss-Prot;Acc:Q9FJU9]
XLOC_071959	TraesCS4A02G272300	chr4A:583864654-583867884	2.04076	26.834	3.71688	0.01815	hypothetical protein CFC21_019382	333	0	0	0	0	0
XLOC_123318	TraesCS6D02G354100	chr6D:449807020-449811053	1.03667	26.7126	4.68749	0.0229	putative clathrin assembly protein At5g35200	1758	12	P:GO:0006900; P:GO:0017196; P:GO:0048268; P:GO:0072583; F:GO:0000149; F:GO:0005545; F:GO:0005546; F:GO:0032050; C:GO:0005794; C:GO:0005905; C:GO:0030136; C:GO:0031417	P:vesicle budding from membrane; P:N-terminal peptidyl-methionine acetylation; P:clathrin coat assembly; P:clathrin-dependent endocytosis; F:SNARE binding; F:1-phosphatidylinositol binding; F:phosphatidylinositol-4,5-bisphosphate binding; F:clathrin heavy chain binding; C:Golgi apparatus; C:clathrin-coated pit; C:clathrin-coated vesicle; C:NatC complex	0	0		AT5G35200	Putative clathrin assembly protein At5g35200 [Source:UniProtKB/Swiss-Prot;Acc:Q9LHS0]
XLOC_003516	TraesCS1A02G278600	chr1A:474291360-474293659	3.07915	26.6976	3.11611	0.0462	predicted protein	1413	1	P:GO:0006396	P:RNA processing	0	0
XLOC_127822	TraesCS7A02G163700	chr7A:120171812-120177037	1.0692	26.6386	4.63891	0.0266	fatty-acid-binding protein 2-like	1254	3	F:GO:0005504; F:GO:0016872; C:GO:0009570	F:fatty acid binding; F:intramolecular lyase activity; C:chloroplast stroma	EC:5.5.1	Intramolecular lyases
XLOC_046080	TraesCS3A02G247000	chr3A:464913913-464915666	1.93066	26.4997	3.77881	0.0165	ras-related protein RABA1f	657	4	P:GO:0006886; F:GO:0003924; F:GO:0005525; C:GO:0012505	P:intracellular protein transport; F:GTPase activity; F:GTP binding; C:endomembrane system	EC:3.6.1	Acting on acid anhydrides
XLOC_008443	TraesCS1B02G422400	chr1B:645510938-645514664	1.59234	26.4905	4.05625	0.01395	RNA polymerase II degradation factor 1-like isoform X1	1587	0	0	0	0	0		AT4G28300	Formin-like protein (DUF1421) [Source:UniProtKB/TrEMBL;Acc:Q8VZR8]
XLOC_048841	TraesCS3A02G280800	chr3A:509797994-509799114	2.94843	26.4866	3.16724	0.04665	heat stress transcription factor C-1b	711	7	P:GO:0006357; P:GO:0006970; P:GO:0009737; P:GO:0034605; F:GO:0000978; F:GO:0003700; C:GO:0005634	P:regulation of transcription by RNA polymerase II; P:response to osmotic stress; P:response to abscisic acid; P:cellular response to heat; F:RNA polymerase II cis-regulatory region sequence-specific DNA binding; F:DNA-binding transcription factor activity; C:nucleus	0	0		AT3G24520	Heat stress transcription factor C-1 [Source:UniProtKB/Swiss-Prot;Acc:Q9LV52]
XLOC_062734	TraesCS3D02G355900	chr3D:467748832-467750781	2.52158	26.3427	3.385	0.033	---NA---	1194	0	0	0	0	0		AT1G07430	Protein phosphatase 2C 3 [Source:UniProtKB/Swiss-Prot;Acc:Q9LNW3]
XLOC_024799	TraesCS2A02G438200	chr2A:689630217-689631640	2.53296	26.3342	3.37804	0.03245	ubiquinol oxidase 1b, mitochondrial-like	993	5	F:GO:0009916; F:GO:0046872; F:GO:0102721; C:GO:0016021; C:GO:0070469	F:alternative oxidase activity; F:metal ion binding; F:ubiquinol:oxygen oxidoreductase activity; C:integral component of membrane; C:respirasome	EC:1.10.3.11	Ubiquinol oxidase (non-electrogenic)		AT5G64210	Ubiquinol oxidase 2, mitochondrial [Source:UniProtKB/Swiss-Prot;Acc:O22049]
XLOC_117650	TraesCS6B02G176900	chr6B:194423977-194426279	1.53045	26.1426	4.09437	0.0121	predicted protein	1947	0	0	0	0	0
XLOC_071975	TraesCS4A02G275000	chr4A:584516673-584517978	2.57209	26.0145	3.3383	0.0386	predicted protein	171	1	C:GO:0016021	C:integral component of membrane	0	0
XLOC_076370	TraesCS4B02G278100	chr4B:560012593-560015080	1.93609	25.7231	3.73185	0.0177	heat stress transcription factor A-2d	1026	6	P:GO:0006357; P:GO:0034605; F:GO:0000978; F:GO:0003700; C:GO:0005634; C:GO:0005737	P:regulation of transcription by RNA polymerase II; P:cellular response to heat; F:RNA polymerase II cis-regulatory region sequence-specific DNA binding; F:DNA-binding transcription factor activity; C:nucleus; C:cytoplasm	0	0		AT3G63350	Heat stress transcription factor A-7b [Source:UniProtKB/Swiss-Prot;Acc:Q9M1V5]
XLOC_144788	TraesCS7D02G549400	chr7D:634175262-634178119	3.55517	25.1859	2.82463	0.04905	LysM and putative peptidoglycan-binding domain-containing protein 1	987	4	P:GO:0006400; P:GO:0009691; F:GO:0005524; F:GO:0052381	P:tRNA modification; P:cytokinin biosynthetic process; F:ATP binding; F:tRNA dimethylallyltransferase activity	EC:2.5.1.75	tRNA dimethylallyltransferase		AT5G08200	At5g08200 [Source:UniProtKB/TrEMBL;Acc:Q8L708]
XLOC_024960	TraesCS2A02G476000	chr2A:716182500-716183321	0.591497	25.115	5.40803	0.04625	hypothetical protein CFC21_019129	540	0	0	0	0	0
XLOC_106363	TraesCS5D02G456100	chr5D:503126454-503128182	0.919028	25.0973	4.77128	0.0447	putative serine/threonine-protein kinase-like protein CCR3	1317	5	P:GO:0006468; P:GO:0007166; F:GO:0004674; F:GO:0005524; C:GO:0016020	P:protein phosphorylation; P:cell surface receptor signaling pathway; F:protein serine/threonine kinase activity; F:ATP binding; C:membrane	EC:2.7.1	Transferring phosphorus-containing groups		AT3G55950	Putative serine/threonine-protein kinase-like protein CCR3 [Source:UniProtKB/Swiss-Prot;Acc:Q9LY50]
XLOC_071050	TraesCS4A02G084200	chr4A:88704172-88705244	0.448017	24.9627	5.80008	0.04545	predicted protein	624	1	C:GO:0016021	C:integral component of membrane	0	0
XLOC_031384	TraesCS2B02G096000	chr2B:56038857-56042012	0.455736	24.8338	5.76796	0.03625	probable serine/threonine-protein kinase PBL7	1215	3	P:GO:0006468; F:GO:0004674; F:GO:0005524	P:protein phosphorylation; F:protein serine/threonine kinase activity; F:ATP binding	EC:2.7.1	Transferring phosphorus-containing groups		AT2G28590	Probable serine/threonine-protein kinase PBL6 [Source:UniProtKB/Swiss-Prot;Acc:Q9SIB6]
XLOC_032387	TraesCS2B02G293700	chr2B:409662502-409664758	0.326245	24.6867	6.24163	0.0464	predicted protein	1833	3	P:GO:0006887; P:GO:0015031; C:GO:0000145	P:exocytosis; P:protein transport; C:exocyst	0	0
XLOC_014986	TraesCS1D02G271800	chr1D:366018500-366020509	1.31219	24.6726	4.23286	0.00955	predicted protein	738	1	C:GO:0016021	C:integral component of membrane	0	0
XLOC_000383	TraesCS1A02G076200	chr1A:58946262-58947945	0.339205	24.6409	6.18275	0.0205	transcription factor MYB2-like	975	4	P:GO:0006355; F:GO:0003700; F:GO:0043565; C:GO:0005634	P:regulation of transcription, DNA-templated; F:DNA-binding transcription factor activity; F:sequence-specific DNA binding; C:nucleus	0	0		AT3G06490	Transcription factor MYB108 [Source:UniProtKB/Swiss-Prot;Acc:Q9LDE1]
XLOC_015113	TraesCS1D02G299400	chr1D:397284919-397288727	0.80554	24.5043	4.92693	0.0326	U-box domain-containing protein 16-like	2004	5	P:GO:0007166; P:GO:0051865; F:GO:0004842; C:GO:0005634; C:GO:0005737	P:cell surface receptor signaling pathway; P:protein autoubiquitination; F:ubiquitin-protein transferase activity; C:nucleus; C:cytoplasm	EC:2	Transferases		AT5G01830	RING-type E3 ubiquitin transferase [Source:UniProtKB/TrEMBL;Acc:A0A178UNI7]
XLOC_076690	TraesCS4B02G346900	chr4B:640532916-640537151	3.17713	24.4588	2.94456	0.0414	flavanone 3-dioxygenase 2-like	1011	9	P:GO:0002229; P:GO:0009620; P:GO:0009751; P:GO:0010150; P:GO:0042742; P:GO:0051553; F:GO:0033759; F:GO:0034785; F:GO:0046872	P:defense response to oomycetes; P:response to fungus; P:response to salicylic acid; P:leaf senescence; P:defense response to bacterium; P:flavone biosynthetic process; F:flavone synthase activity; F:salicylate 5-hydroxylase activity; F:metal ion binding	EC:1.14.11; EC:1.14.13.172; EC:1.14.20.5	Acting on paired donors, with incorporation or reduction of molecular oxygen. The oxygen incorporated need not be derived from O(2); Salicylate 5-hydroxylase; Flavone synthase I		AT5G24530	Protein DOWNY MILDEW RESISTANCE 6 [Source:UniProtKB/Swiss-Prot;Acc:Q9FLV0]
XLOC_062277	TraesCS3D02G256400	chr3D:358187812-358189631	0.627834	24.175	5.26699	0.0403	mitogen-activated protein kinase kinase kinase 18	1401	3	P:GO:0006468; F:GO:0004674; F:GO:0005524	P:protein phosphorylation; F:protein serine/threonine kinase activity; F:ATP binding	EC:2.7.1	Transferring phosphorus-containing groups		AT2G32510	Mitogen-activated protein kinase kinase kinase 17 [Source:UniProtKB/Swiss-Prot;Acc:O80888]
XLOC_139446	TraesCS7B02G453400	chr7B:714502787-714507477	0.544855	24.1417	5.46951	0.04025	disease resistance protein RGA5-like	2709	3	P:GO:0006952; F:GO:0005524; F:GO:0043531	P:defense response; F:ATP binding; F:ADP binding	0	0
XLOC_014979	TraesCS1D02G271100	chr1D:365790509-365792723	0.939352	24.1139	4.68206	0.042	predicted protein	807	1	C:GO:0016021	C:integral component of membrane	0	0
XLOC_041298	TraesCS2D02G304500	chr2D:390394924-390396808	1.22338	24.0906	4.29953	0.0433	glutathione S-transferase TCHQD	798	3	P:GO:0006749; F:GO:0004364; C:GO:0005886	P:glutathione metabolic process; F:glutathione transferase activity; C:plasma membrane	EC:2.5.1.18	Glutathione transferase		AT1G77290	Glutathione S-transferase TCHQD [Source:UniProtKB/Swiss-Prot;Acc:O80662]
XLOC_109402	TraesCS6A02G139400	chr6A:113509827-113517963	1.48656	24	4.01298	0.0091	cold-responsive protein kinase 1-like isoform X1	1170	4	P:GO:0046777; F:GO:0004674; F:GO:0005524; C:GO:0005886	P:protein autophosphorylation; F:protein serine/threonine kinase activity; F:ATP binding; C:plasma membrane	EC:2.7.1	Transferring phosphorus-containing groups		AT1G16670	Cold-responsive protein kinase 1 [Source:UniProtKB/Swiss-Prot;Acc:Q93YN1]
XLOC_032758	TraesCS2B02G373000	chr2B:531549291-531552720	2.65174	23.9491	3.17496	0.04355	peroxidase 46-like	1488	9	P:GO:0006979; P:GO:0042744; P:GO:0098869; F:GO:0004601; F:GO:0020037; F:GO:0046872; C:GO:0005576; C:GO:0009505; C:GO:0009506	P:response to oxidative stress; P:hydrogen peroxide catabolic process; P:cellular oxidant detoxification; F:peroxidase activity; F:heme binding; F:metal ion binding; C:extracellular region; C:plant-type cell wall; C:plasmodesma	EC:1.11.1	Acting on a peroxide as acceptor		AT2G24800	Peroxidase 18 [Source:UniProtKB/Swiss-Prot;Acc:Q9SK52]
XLOC_000154	TraesCS1A02G029300	chr1A:13762565-13768572	4.18937	23.9213	2.51349	0.0415	CSC1-like protein At3g21620	2295	5	P:GO:0098655; F:GO:0005227; F:GO:0042802; C:GO:0005886; C:GO:0016021	P:cation transmembrane transport; F:calcium activated cation channel activity; F:identical protein binding; C:plasma membrane; C:integral component of membrane	EC:7	Translocases		AT4G22120	Hyperosmolality-gated Ca2+ permeable channel 1.2 [Source:UniProtKB/TrEMBL;Acc:A0A097NUP4]
XLOC_122906	TraesCS6D02G273500	chr6D:382345158-382355057	0.530576	23.9133	5.49411	0.019	MADS-box transcription factor 57-like isoform X1	708	6	P:GO:0040008; P:GO:0045944; F:GO:0000978; F:GO:0000981; F:GO:0046983; C:GO:0005634	P:regulation of growth; P:positive regulation of transcription by RNA polymerase II; F:RNA polymerase II cis-regulatory region sequence-specific DNA binding; F:DNA-binding transcription factor activity, RNA polymerase II-specific; F:protein dimerization activity; C:nucleus	0	0
XLOC_145877	TraesCS7D02G206200	chr7D:163373208-163377373	1.86823	23.9081	3.67776	0.0186	probable peroxygenase 5	639	3	F:GO:0004497; F:GO:0005509; C:GO:0016021	F:monooxygenase activity; F:calcium ion binding; C:integral component of membrane	EC:1	Oxidoreductases		AT1G23250	Probable inactive peroxygenase-like protein [Source:UniProtKB/Swiss-Prot;Acc:F4I4P8]
XLOC_041172	TraesCS2D02G275000	chr2D:344337308-344339495	1.45347	23.6989	4.02725	0.01225	predicted protein	1818	3	P:GO:0006887; P:GO:0015031; C:GO:0000145	P:exocytosis; P:protein transport; C:exocyst	0	0
XLOC_057818	TraesCS3B02G525200	chr3B:766832280-766836031	1.2851	23.6447	4.20156	0.0473	protein LIFEGUARD 2-like	741	5	P:GO:0006355; F:GO:0003677; F:GO:0003700; C:GO:0005634; C:GO:0016021	P:regulation of transcription, DNA-templated; F:DNA binding; F:DNA-binding transcription factor activity; C:nucleus; C:integral component of membrane	0	0		AT3G63310	Protein LIFEGUARD 2 [Source:UniProtKB/Swiss-Prot;Acc:Q9M1V9]
XLOC_028409	TraesCS2B02G106400	chr2B:67464523-67465790	0.640429	23.4599	5.19501	0.0495	sex determination protein tasselseed-2-like	882	1	F:GO:0016491	F:oxidoreductase activity	EC:1	Oxidoreductases		AT3G51680	Short-chain dehydrogenase reductase 2a [Source:UniProtKB/Swiss-Prot;Acc:Q9SCU0]
XLOC_037833	TraesCS2D02G210300	chr2D:166136590-166138285	2.45751	23.2822	3.24396	0.0364	unnamed protein product	219	0	0	0	0	0
XLOC_111231	TraesCS6A02G089400	chr6A:57724201-57732746	3.56466	22.873	2.68181	0.03365	calcium-dependent protein kinase 4 isoform X2	1320	8	P:GO:0018105; P:GO:0035556; P:GO:0046777; F:GO:0004683; F:GO:0005509; F:GO:0005516; F:GO:0005524; C:GO:0005634	P:peptidyl-serine phosphorylation; P:intracellular signal transduction; P:protein autophosphorylation; F:calmodulin-dependent protein kinase activity; F:calcium ion binding; F:calmodulin binding; F:ATP binding; C:nucleus	EC:2.7.11.17	Calcium/calmodulin-dependent protein kinase		AT5G66210	Calcium-dependent protein kinase 28 [Source:UniProtKB/Swiss-Prot;Acc:Q9FKW4]
XLOC_053474	TraesCS3B02G229900	chr3B:342494889-342504167	1.44366	22.2827	3.94812	0.018	Ubiquitin fusion degradation protein 1-like protein	1710	5	P:GO:0030433; P:GO:0071712; F:GO:0031593; C:GO:0016021; C:GO:0034098	P:ubiquitin-dependent ERAD pathway; P:ER-associated misfolded protein catabolic process; F:polyubiquitin modification-dependent protein binding; C:integral component of membrane; C:VCP-NPL4-UFD1 AAA ATPase complex	0	0		AT4G15420	Ubiquitin fusion degradation UFD1 family protein [Source:TAIR;Acc:AT4G15420]
XLOC_117659	TraesCS6B02G179000	chr6B:198984565-198986312	1.70441	22.2115	3.70396	0.01845	CONSTANS-like protein CO7	1125	3	P:GO:0009909; F:GO:0008270; C:GO:0005634	P:regulation of flower development; F:zinc ion binding; C:nucleus	0	0
XLOC_000163	TraesCS1A02G031100	chr1A:14467958-14469389	0.298325	22.1728	6.21576	0.0447	papain-like cysteine proteinase	1119	2	P:GO:0006508; F:GO:0008234	P:proteolysis; F:cysteine-type peptidase activity	EC:3.4	Acting on peptide bonds (peptidases)
XLOC_082691	TraesCS4D02G342800	chr4D:499107393-499109505	0.779114	22.058	4.82332	0.0438	pore-forming toxin-like protein Hfr-2	1482	1	C:GO:0005576	C:extracellular region	0	0
XLOC_069679	TraesCS4A02G298400	chr4A:597052266-597054777	1.38742	21.8213	3.97526	0.0154	cation/calcium exchanger 1-like	1749	3	P:GO:0098655; F:GO:0008324; C:GO:0016021	P:cation transmembrane transport; F:cation transmembrane transporter activity; C:integral component of membrane	EC:7	Translocases		AT5G17850	Cation/calcium exchanger 2 [Source:UniProtKB/Swiss-Prot;Acc:Q9FKP2]
XLOC_042515	TraesCS2D02G564800	chr2D:635092282-635094004	2.48153	21.7861	3.13411	0.04375	putative E3 ubiquitin-protein ligase SINA-like 9	1128	5	P:GO:0006511; P:GO:0016567; F:GO:0008270; F:GO:0016740; C:GO:0005737	P:ubiquitin-dependent protein catabolic process; P:protein ubiquitination; F:zinc ion binding; F:transferase activity; C:cytoplasm	EC:2	Transferases
XLOC_062406	TraesCS3D02G283600	chr3D:392040837-392042665	1.37323	21.7297	3.98402	0.01935	uncharacterized protein LOC109761512	294	0	0	0	0	0
XLOC_023440	TraesCS2A02G152400	chr2A:100631162-100633268	1.81507	21.7233	3.58115	0.0258	cytochrome P450 709B1-like	1545	5	F:GO:0004497; F:GO:0005506; F:GO:0016705; F:GO:0020037; C:GO:0016021	F:monooxygenase activity; F:iron ion binding; F:oxidoreductase activity, acting on paired donors, with incorporation or reduction of molecular oxygen; F:heme binding; C:integral component of membrane	EC:1.14	Acting on paired donors, with incorporation or reduction of molecular oxygen. The oxygen incorporated need not be derived from O(2)		AT2G46950	Cytochrome P450 709B2 [Source:UniProtKB/Swiss-Prot;Acc:F4IK45]
XLOC_046879	TraesCS3A02G406900	chr3A:651962189-651963834	2.26831	21.5046	3.24496	0.0391	amino acid permease 3-like	1443	3	P:GO:0006865; C:GO:0005886; C:GO:0016021	P:amino acid transport; C:plasma membrane; C:integral component of membrane	0	0		AT5G09220	Amino acid permease 2 [Source:UniProtKB/Swiss-Prot;Acc:Q38967]
XLOC_055285	TraesCS3B02G002300	chr3B:2115064-2116840	0.377135	21.4929	5.83264	0.021	transcription factor bHLH168-like	651	5	P:GO:0006357; F:GO:0000977; F:GO:0000981; F:GO:0046983; C:GO:0090575	P:regulation of transcription by RNA polymerase II; F:RNA polymerase II transcription regulatory region sequence-specific DNA binding; F:DNA-binding transcription factor activity, RNA polymerase II-specific; F:protein dimerization activity; C:RNA polymerase II transcription regulator complex	0	0
XLOC_065272	TraesCS3D02G332500	chr3D:444712769-444714612	1.34425	21.4509	3.99616	0.03855	uncharacterized protein LOC109787014	312	0	0	0	0	0
XLOC_037804	TraesCS2D02G204700	chr2D:156707283-156713900	1.03679	21.4432	4.37032	0.00825	phenylalanine ammonia-lyase-like	2124	4	P:GO:0006559; P:GO:0009800; F:GO:0045548; C:GO:0005737	P:L-phenylalanine catabolic process; P:cinnamic acid biosynthetic process; F:phenylalanine ammonia-lyase activity; C:cytoplasm	EC:4.3.1.24; EC:4.3.1.25	Phenylalanine ammonia-lyase; Phenylalanine/tyrosine ammonia-lyase		AT3G10340	Phenylalanine ammonia-lyase 4 [Source:UniProtKB/Swiss-Prot;Acc:Q9SS45]
XLOC_038338	TraesCS2D02G313400	chr2D:403209298-403213734	0.675471	21.3397	4.9815	0.0023	putative lipoxygenase 5	2733	5	P:GO:0006633; P:GO:0031408; P:GO:0034440; F:GO:0016165; F:GO:0046872	P:fatty acid biosynthetic process; P:oxylipin biosynthetic process; P:lipid oxidation; F:linoleate 13S-lipoxygenase activity; F:metal ion binding	EC:1.13.11.12	Linoleate 13S-lipoxygenase		AT1G72520	Lipoxygenase 4, chloroplastic [Source:UniProtKB/Swiss-Prot;Acc:Q9FNX8]
XLOC_118145	TraesCS6B02G276300	chr6B:500209289-500213722	1.32865	21.3278	4.0047	0.0108	probable trehalose-phosphate phosphatase 1	1119	5	P:GO:0005992; P:GO:0009409; P:GO:0009651; P:GO:0016311; F:GO:0004805	P:trehalose biosynthetic process; P:response to cold; P:response to salt stress; P:dephosphorylation; F:trehalose-phosphatase activity	EC:3.1.3.12	Trehalose-phosphatase
XLOC_045616	TraesCS3A02G152200	chr3A:142890246-142895328	2.32321	21.2684	3.19452	0.02935	proline-rich receptor-like protein kinase PERK1	1893	4	P:GO:0006468; F:GO:0004674; F:GO:0005524; C:GO:0016021	P:protein phosphorylation; F:protein serine/threonine kinase activity; F:ATP binding; C:integral component of membrane	EC:2.7.1	Transferring phosphorus-containing groups		AT1G52290	Proline-rich receptor-like protein kinase PERK15 [Source:UniProtKB/Swiss-Prot;Acc:Q9C821]
XLOC_076170	TraesCS4B02G235000	chr4B:490667275-490670037	2.32093	20.9914	3.17702	0.03615	probable inactive poly [ADP-ribose] polymerase SRO3	1320	1	F:GO:0003950	F:NAD+ ADP-ribosyltransferase activity	EC:2.4.2.30	NAD(+) ADP-ribosyltransferase
XLOC_054931	TraesCS3B02G540700	chr3B:779524965-779525961	0.606564	20.9274	5.10859	0.02325	glutathione transferase GST 23-like	597	3	P:GO:0006749; F:GO:0004364; C:GO:0005737	P:glutathione metabolic process; F:glutathione transferase activity; C:cytoplasm	EC:2.5.1.18	Glutathione transferase		AT2G29460	Glutathione S-transferase U4 [Source:UniProtKB/Swiss-Prot;Acc:Q9ZW27]
XLOC_129309	TraesCS7A02G462400	chr7A:658929745-658930495	0.815758	20.9056	4.6796	0.02045	KNR4/SMI1 homolog	750	0	0	0	0	0
XLOC_024373	TraesCS2A02G349300	chr2A:588378028-588380792	2.00144	20.5644	3.36104	0.02765	histidine protein methyltransferase 1 homolog	1035	0	0	0	0	0		AT2G43320	At2g43320/T1O24.6 [Source:UniProtKB/TrEMBL;Acc:O22847]
XLOC_144504	TraesCS7D02G497800	chr7D:604530875-604532716	2.32235	20.5051	3.14233	0.0471	WRKY transcription factor WRKY28-like	981	4	P:GO:0006355; F:GO:0003700; F:GO:0043565; C:GO:0005634	P:regulation of transcription, DNA-templated; F:DNA-binding transcription factor activity; F:sequence-specific DNA binding; C:nucleus	0	0		AT3G32090	WRKY family transcription factor [Source:UniProtKB/TrEMBL;Acc:F4JA74]
XLOC_078100	TraesCS4B02G237600	chr4B:495354513-495356737	2.18856	20.4374	3.22316	0.04165	allene oxide synthase	1449	5	P:GO:0016125; F:GO:0004497; F:GO:0005506; F:GO:0016705; F:GO:0020037	P:sterol metabolic process; F:monooxygenase activity; F:iron ion binding; F:oxidoreductase activity, acting on paired donors, with incorporation or reduction of molecular oxygen; F:heme binding	EC:1.14	Acting on paired donors, with incorporation or reduction of molecular oxygen. The oxygen incorporated need not be derived from O(2)
XLOC_132294	TraesCS7A02G511600	chr7A:699153799-699159126	2.96988	20.3537	2.77681	0.049	predicted protein	786	0	0	0	0	0
XLOC_077819	TraesCS4B02G179300	chr4B:392657697-392659357	0.701731	20.3194	4.8558	0.0484	galactinol synthase 2-like	1011	1	F:GO:0016757	F:glycosyltransferase activity	EC:2.4	Glycosyltransferases		AT4G26250	Galactinol synthase 6 [Source:UniProtKB/Swiss-Prot;Acc:Q8H1S1]
XLOC_083751	TraesCS4D02G188600	chr4D:327844754-327847400	0.926811	20.307	4.45356	0.00665	COBRA-like protein 7	2022	3	P:GO:0010215; C:GO:0016021; C:GO:0031225	P:cellulose microfibril organization; C:integral component of membrane; C:anchored component of membrane	0	0		AT4G16120	COBRA-like protein 7 [Source:UniProtKB/Swiss-Prot;Acc:Q8GZ17]
XLOC_142504	TraesCS7D02G086800	chr7D:53410462-53411874	0.360653	20.1091	5.80109	0.02125	probable receptor-like protein kinase At5g20050	1350	4	P:GO:0006468; F:GO:0004672; F:GO:0005524; C:GO:0016021	P:protein phosphorylation; F:protein kinase activity; F:ATP binding; C:integral component of membrane	EC:2.7.1	Transferring phosphorus-containing groups		AT5G20050	Probable receptor-like protein kinase At5g20050 [Source:UniProtKB/Swiss-Prot;Acc:Q94C25]
XLOC_001052	TraesCS1A02G217100	chr1A:385271360-385272314	0.570854	19.9688	5.12848	0.02285	PRA1 family protein	612	1	C:GO:0016021	C:integral component of membrane	0	0
XLOC_070124	TraesCS4A02G392300	chr4A:668318995-668319863	0.838118	19.9475	4.57291	0.0497	early nodulin-93-like	312	1	C:GO:0016021	C:integral component of membrane	0	0
XLOC_061166	TraesCS3D02G028900	chr3D:10453762-10456881	2.26198	19.9244	3.13888	0.02275	beta-1,2-xylosyltransferease XAX1-like	1695	4	P:GO:0009664; F:GO:0035252; C:GO:0000139; C:GO:0016021	P:plant-type cell wall organization; F:UDP-xylosyltransferase activity; C:Golgi membrane; C:integral component of membrane	EC:2.4.2	Glycosyltransferases		AT3G18180	Glycosyltransferase [Source:UniProtKB/TrEMBL;Acc:Q9LV22]
XLOC_090429	TraesCS5A02G328600	chr5A:537631954-537635831	1.8183	19.5447	3.42612	0.0311	protein NUCLEAR FUSION DEFECTIVE 4-like	1647	1	C:GO:0016021	C:integral component of membrane	0	0		AT4G34950	Major facilitator superfamily protein [Source:UniProtKB/TrEMBL;Acc:Q9SW40]
XLOC_017688	TraesCS1D02G372700	chr1D:451034313-451035823	0.837188	19.4852	4.54068	0.04855	mitogen-activated protein kinase kinase kinase 17-like	1392	3	P:GO:0006468; F:GO:0004672; F:GO:0005524	P:protein phosphorylation; F:protein kinase activity; F:ATP binding	EC:2.7.1	Transferring phosphorus-containing groups		AT2G32510	Mitogen-activated protein kinase kinase kinase 17 [Source:UniProtKB/Swiss-Prot;Acc:O80888]
XLOC_135309	TraesCS7B02G105600	chr7B:121883584-121885287	0.58831	19.4396	5.04628	0.0427	U-box domain-containing protein 21	1341	2	P:GO:0016567; F:GO:0004842	P:protein ubiquitination; F:ubiquitin-protein transferase activity	EC:2	Transferases		AT3G02840	ARM repeat superfamily protein [Source:UniProtKB/TrEMBL;Acc:Q9M8S5]
XLOC_128732	TraesCS7A02G348900	chr7A:511713739-511717519	1.78065	19.4257	3.44749	0.01565	GDSL esterase/lipase At5g45910-like	1119	1	F:GO:0016788	F:hydrolase activity, acting on ester bonds	EC:3.1	Acting on ester bonds
XLOC_115156	TraesCS6B02G141700	chr6B:141016985-141021496	2.65604	19.3966	2.86846	0.0443	predicted protein	687	0	0	0	0	0
XLOC_082685	TraesCS4D02G341800	chr4D:498572885-498577247	1.40345	19.3883	3.78814	0.0253	flavanone 3-dioxygenase 2-like	1011	9	P:GO:0002229; P:GO:0009620; P:GO:0009751; P:GO:0010150; P:GO:0042742; P:GO:0051553; F:GO:0033759; F:GO:0034785; F:GO:0046872	P:defense response to oomycetes; P:response to fungus; P:response to salicylic acid; P:leaf senescence; P:defense response to bacterium; P:flavone biosynthetic process; F:flavone synthase activity; F:salicylate 5-hydroxylase activity; F:metal ion binding	EC:1.14.11; EC:1.14.13.172; EC:1.14.20.5	Acting on paired donors, with incorporation or reduction of molecular oxygen. The oxygen incorporated need not be derived from O(2); Salicylate 5-hydroxylase; Flavone synthase I		AT5G24530	Protein DOWNY MILDEW RESISTANCE 6 [Source:UniProtKB/Swiss-Prot;Acc:Q9FLV0]
XLOC_046630	TraesCS3A02G360300	chr3A:608188985-608192470	3.35601	19.3671	2.52879	0.04665	scarecrow-like protein 9	2373	4	P:GO:0006355; F:GO:0003700; F:GO:0043565; C:GO:0005634	P:regulation of transcription, DNA-templated; F:DNA-binding transcription factor activity; F:sequence-specific DNA binding; C:nucleus	0	0		AT2G29060	Scarecrow-like protein 33 [Source:UniProtKB/Swiss-Prot;Acc:P0C883]
XLOC_089880	TraesCS5A02G212800	chr5A:427893872-427895620	2.00033	19.3472	3.27381	0.0391	---NA---	891	0	0	0	0	0
XLOC_029470	TraesCS2B02G333600	chr2B:477327979-477332460	0.835439	19.341	4.53298	0.00525	putative lipoxygenase 5	2754	5	P:GO:0006633; P:GO:0031408; P:GO:0034440; F:GO:0016165; F:GO:0046872	P:fatty acid biosynthetic process; P:oxylipin biosynthetic process; P:lipid oxidation; F:linoleate 13S-lipoxygenase activity; F:metal ion binding	EC:1.13.11.12	Linoleate 13S-lipoxygenase		AT1G72520	Lipoxygenase 4, chloroplastic [Source:UniProtKB/Swiss-Prot;Acc:Q9FNX8]
XLOC_037323	TraesCS2D02G104300	chr2D:56232184-56235547	0.293378	19.1354	6.02734	0.03885	predicted protein	2214	1	P:GO:1900150	P:regulation of defense response to fungus	0	0		AT3G56410	Uncharacterized protein T5P19_60 [Source:UniProtKB/TrEMBL;Acc:Q9LXZ9]
XLOC_048699	TraesCS3A02G252800	chr3A:473713300-473718995	1.48898	19.09	3.68042	0.0193	hypothetical protein CFC21_035817	3357	1	P:GO:0015031	P:protein transport	0	0		AT4G29440	Regulator of Vps4 activity in the MVB pathway protein [Source:UniProtKB/TrEMBL;Acc:F4JNM2]
XLOC_003051	TraesCS1A02G182300	chr1A:329246840-329249014	2.11004	19.0439	3.17399	0.0421	AAA-ATPase At2g46620-like	1506	2	F:GO:0005524; C:GO:0016021	F:ATP binding; C:integral component of membrane	0	0		AT2G46620	AAA-ATPase At2g46620 [Source:UniProtKB/Swiss-Prot;Acc:F4IJ77]
XLOC_139082	TraesCS7B02G378900	chr7B:643350212-643356059	2.19476	18.9979	3.1137	0.0255	probable ubiquitin conjugation factor E4	3012	6	P:GO:0000209; P:GO:0030433; F:GO:0034450; C:GO:0000151; C:GO:0005634; C:GO:0005829	P:protein polyubiquitination; P:ubiquitin-dependent ERAD pathway; F:ubiquitin-ubiquitin ligase activity; C:ubiquitin ligase complex; C:nucleus; C:cytosol	EC:2	Transferases		AT5G15400	Probable ubiquitin conjugation factor E4 [Source:UniProtKB/Swiss-Prot;Acc:Q9LF41]
XLOC_142883	TraesCS7D02G165800	chr7D:115418261-115423064	1.32333	18.8649	3.83346	0.0407	fatty-acid-binding protein 2-like	1254	3	F:GO:0005504; F:GO:0016872; C:GO:0009570	F:fatty acid binding; F:intramolecular lyase activity; C:chloroplast stroma	EC:5.5.1	Intramolecular lyases
XLOC_136942	TraesCS7B02G436500	chr7B:702622596-702626489	3.15519	18.8346	2.57759	0.0369	ESCRT-related protein CHMP1	615	5	P:GO:0015031; P:GO:0032509; P:GO:0045324; C:GO:0000815; C:GO:0005771	P:protein transport; P:endosome transport via multivesicular body sorting pathway; P:late endosome to vacuole transport; C:ESCRT III complex; C:multivesicular body	0	0		AT1G17730	ESCRT-related protein CHMP1A [Source:UniProtKB/Swiss-Prot;Acc:Q8LE58]
XLOC_028476	TraesCS2B02G121600	chr2B:88975754-88979009	0.401594	18.7444	5.54458	0.0378	predicted protein	2292	1	P:GO:1900150	P:regulation of defense response to fungus	0	0		AT3G56410	Uncharacterized protein T5P19_60 [Source:UniProtKB/TrEMBL;Acc:Q9LXZ9]
XLOC_112166	TraesCS6A02G284000	chr6A:515060578-515063782	0.286869	18.613	6.01977	0.0348	hypothetical protein TRIUR3_06503	306	0	0	0	0	0
XLOC_021220	TraesCS2A02G315100	chr2A:540451940-540455732	1.47527	18.6005	3.65629	0.0324	putative lipoxygenase 5	2823	5	P:GO:0006633; P:GO:0031408; P:GO:0034440; F:GO:0016702; F:GO:0046872	P:fatty acid biosynthetic process; P:oxylipin biosynthetic process; P:lipid oxidation; F:oxidoreductase activity, acting on single donors with incorporation of molecular oxygen, incorporation of two atoms of oxygen; F:metal ion binding	EC:1.13.11	Acting on single donors with incorporation of molecular oxygen (oxygenases). The oxygen incorporated need not be derived from O(2)		AT1G72520	Lipoxygenase 4, chloroplastic [Source:UniProtKB/Swiss-Prot;Acc:Q9FNX8]
XLOC_118076	TraesCS6B02G263800	chr6B:474748331-474750083	1.35636	18.41	3.76268	0.0162	ethylene-responsive transcription factor ERF054-like	1365	4	P:GO:0006355; F:GO:0003700; F:GO:0043565; C:GO:0005634	P:regulation of transcription, DNA-templated; F:DNA-binding transcription factor activity; F:sequence-specific DNA binding; C:nucleus	0	0		AT2G46310	Ethylene-responsive transcription factor CRF5 [Source:UniProtKB/Swiss-Prot;Acc:O82339]
XLOC_105510	TraesCS5D02G273100	chr5D:375800240-375803466	1.98908	18.3858	3.20842	0.0412	IRK-interacting protein	1851	0	0	0	0	0		AT5G12900	IRK-interacting protein [Source:UniProtKB/Swiss-Prot;Acc:Q9LXU9]
XLOC_097882	TaCBFIIIc-3.1	chr5B:494032898-494033794	0.624133	18.2361	4.8688	0.02045
XLOC_102381	TraesCS5D02G212900	chr5D:322000976-322006727	2.07852	18.2199	3.13189	0.03975	putative receptor-like protein kinase At4g00960	1323	4	P:GO:0046777; F:GO:0004674; F:GO:0005524; C:GO:0005886	P:protein autophosphorylation; F:protein serine/threonine kinase activity; F:ATP binding; C:plasma membrane	EC:2.7.1	Transferring phosphorus-containing groups		AT1G70740	At1g70740 [Source:UniProtKB/TrEMBL;Acc:B4F7N6]
XLOC_038761	TraesCS2D02G401500	chr2D:516367037-516371676	1.03243	18.167	4.1372	0.0393	probable serine/threonine-protein kinase PIX13 isoform X2	1371	3	P:GO:0006468; F:GO:0004674; F:GO:0005524	P:protein phosphorylation; F:protein serine/threonine kinase activity; F:ATP binding	EC:2.7.1	Transferring phosphorus-containing groups		AT2G17220	Probable serine/threonine-protein kinase PIX13 [Source:UniProtKB/Swiss-Prot;Acc:Q9SII6]
XLOC_094518	TraesCS5B02G209200	chr5B:378903274-378905582	1.32585	18.1656	3.77622	0.01625	trimethyltridecatetraene synthase-like	1548	5	F:GO:0004497; F:GO:0005506; F:GO:0016705; F:GO:0020037; C:GO:0016021	F:monooxygenase activity; F:iron ion binding; F:oxidoreductase activity, acting on paired donors, with incorporation or reduction of molecular oxygen; F:heme binding; C:integral component of membrane	EC:1.14	Acting on paired donors, with incorporation or reduction of molecular oxygen. The oxygen incorporated need not be derived from O(2)
XLOC_106753	TraesCS5D02G536500	chr5D:549770350-549774158	2.0265	18.1381	3.16196	0.0278	predicted protein	1116	1	C:GO:0016021	C:integral component of membrane	0	0		AT5G40900	Glycosyltransferase [Source:UniProtKB/TrEMBL;Acc:F4KIT4]
XLOC_040602	TraesCS2D02G157800	chr2D:101363122-101365233	0.415596	18.1379	5.44768	0.0477	cytochrome P450 709B1	1545	5	F:GO:0004497; F:GO:0005506; F:GO:0016705; F:GO:0020037; C:GO:0016021	F:monooxygenase activity; F:iron ion binding; F:oxidoreductase activity, acting on paired donors, with incorporation or reduction of molecular oxygen; F:heme binding; C:integral component of membrane	EC:1.14	Acting on paired donors, with incorporation or reduction of molecular oxygen. The oxygen incorporated need not be derived from O(2)		AT2G46950	Cytochrome P450 709B2 [Source:UniProtKB/Swiss-Prot;Acc:F4IK45]
XLOC_010596	TraesCS1B02G385300	chr1B:618906729-618908049	0.371003	18.0718	5.60617	0.0214	mitogen-activated protein kinase kinase kinase 17-like	1320	3	P:GO:0006468; F:GO:0004672; F:GO:0005524	P:protein phosphorylation; F:protein kinase activity; F:ATP binding	EC:2.7.1	Transferring phosphorus-containing groups		AT2G32510	Mitogen-activated protein kinase kinase kinase 17 [Source:UniProtKB/Swiss-Prot;Acc:O80888]
XLOC_076654	TraesCS4B02G339400	chr4B:632660932-632662797	0.741543	18.0658	4.60659	0.04325	GDSL esterase/lipase At5g55050-like	1050	1	F:GO:0016788	F:hydrolase activity, acting on ester bonds	EC:3.1	Acting on ester bonds
XLOC_102050	TraesCS5D02G140600	chr5D:224313205-224316322	0.260617	18.0653	6.11515	0.048	predicted protein	2607	1	C:GO:0016021	C:integral component of membrane	0	0
XLOC_089284	TraesCS5A02G090000	chr5A:121113312-121119263	1.39469	17.889	3.68106	0.02095	calmodulin-binding protein	1929	6	P:GO:0006355; P:GO:0080142; F:GO:0003700; F:GO:0005516; F:GO:0043565; C:GO:0005634	P:regulation of transcription, DNA-templated; P:regulation of salicylic acid biosynthetic process; F:DNA-binding transcription factor activity; F:calmodulin binding; F:sequence-specific DNA binding; C:nucleus	0	0
XLOC_040861	TraesCS2D02G211800	chr2D:169986283-169989281	1.99035	17.8888	3.16796	0.0419	translation initiation factor IF-2	978	1	C:GO:0016021	C:integral component of membrane	0	0
XLOC_068814	TraesCS4A02G117100	chr4A:142795822-142798519	0.96067	17.7844	4.21043	0.00915	COBRA-like protein 7	2022	3	P:GO:0010215; C:GO:0016021; C:GO:0031225	P:cellulose microfibril organization; C:integral component of membrane; C:anchored component of membrane	0	0		AT4G16120	COBRA-like protein 7 [Source:UniProtKB/Swiss-Prot;Acc:Q8GZ17]
XLOC_094964	TraesCS5B02G299000	chr5B:482288011-482291300	0.51467	17.5246	5.08959	0.04565	respiratory burst oxidase homolog protein B-like	2757	6	P:GO:0098869; F:GO:0004601; F:GO:0005509; F:GO:0016174; C:GO:0005886; C:GO:0016021	P:cellular oxidant detoxification; F:peroxidase activity; F:calcium ion binding; F:NAD(P)H oxidase H2O2-forming activity; C:plasma membrane; C:integral component of membrane	EC:1.6.3.1; EC:1.11.1	NAD(P)H oxidase (H(2)O(2)-forming); Acting on a peroxide as acceptor		AT5G47910	Respiratory burst oxidase homolog protein D [Source:UniProtKB/Swiss-Prot;Acc:Q9FIJ0]
XLOC_102324	TraesCS5D02G201200	chr5D:304876445-304878659	1.26939	17.4174	3.77832	0.01815	protein alan shepard-like	1722	0	0	0	0	0
XLOC_038735	TraesCS2D02G397500	chr2D:509229162-509232020	0.731907	17.4062	4.5718	0.04655	protein DETOXIFICATION 49	1671	4	P:GO:1990961; F:GO:0015297; F:GO:0042910; C:GO:0016021	P:xenobiotic detoxification by transmembrane export across the plasma membrane; F:antiporter activity; F:xenobiotic transmembrane transporter activity; C:integral component of membrane	EC:7	Translocases		AT4G23030	Protein DETOXIFICATION 49 [Source:UniProtKB/Swiss-Prot;Acc:O82752]
XLOC_070430	TraesCS4A02G456300	chr4A:721380649-721386377	1.68268	17.3089	3.36268	0.029	cellulose synthase-like protein D2	3579	10	P:GO:0006486; P:GO:0009833; P:GO:0030244; P:GO:0097502; F:GO:0016760; F:GO:0051753; C:GO:0005802; C:GO:0005886; C:GO:0008250; C:GO:0016021	P:protein glycosylation; P:plant-type primary cell wall biogenesis; P:cellulose biosynthetic process; P:mannosylation; F:cellulose synthase (UDP-forming) activity; F:mannan synthase activity; C:trans-Golgi network; C:plasma membrane; C:oligosaccharyltransferase complex; C:integral component of membrane	EC:2.4.1.12	Cellulose synthase (UDP-forming)		AT5G16910	CSLD2 [Source:UniProtKB/TrEMBL;Acc:A0A178UAL6]
XLOC_014559	TraesCS1D02G187100	chr1D:258553098-258554750	2.01295	17.1766	3.09306	0.0498	predicted protein	1074	1	F:GO:0016787	F:hydrolase activity	EC:3	Hydrolases
XLOC_037310	TraesCS2D02G100900	chr2D:53648854-53650859	1.57618	16.9756	3.42896	0.0243	NAC domain-containing protein 92-like	1062	3	P:GO:0006355; F:GO:0003677; C:GO:0009536	P:regulation of transcription, DNA-templated; F:DNA binding; C:plastid	0	0		AT1G76420	Protein CUP-SHAPED COTYLEDON 3 [Source:UniProtKB/Swiss-Prot;Acc:Q9S851]
XLOC_062211	TraesCS3D02G241300	chr3D:335206332-335227040	2.00755	16.9442	3.07728	0.04035	mannan endo-1,4-beta-mannosidase 1	1278	8	P:GO:0005975; P:GO:0009828; P:GO:0009845; P:GO:0010047; P:GO:1990059; F:GO:0016985; C:GO:0005576; C:GO:0071944	P:carbohydrate metabolic process; P:plant-type cell wall loosening; P:seed germination; P:fruit dehiscence; P:fruit valve development; F:mannan endo-1,4-beta-mannosidase activity; C:extracellular region; C:cell periphery	EC:3.2.1.25; EC:3.2.1.78	Beta-mannosidase; Mannan endo-1,4-beta-mannosidase		AT5G66460	MAN7 [Source:UniProtKB/TrEMBL;Acc:A0A178UNQ8]
XLOC_020437	TraesCS2A02G154900	chr2A:102130188-102132879	1.06247	16.9324	3.99429	0.01375	IQ domain-containing protein IQM2-like	1695	1	C:GO:0005634	C:nucleus	0	0		AT3G58480	IQ domain-containing protein IQM6 [Source:UniProtKB/Swiss-Prot;Acc:Q9M2G8]
XLOC_038725	TraesCS2D02G394200	chr2D:505814182-505817056	0.485143	16.8626	5.11927	0.0376	1-aminocyclopropane-1-carboxylate synthase-like	1461	3	P:GO:0042218; F:GO:0016847; F:GO:0030170	P:1-aminocyclopropane-1-carboxylate biosynthetic process; F:1-aminocyclopropane-1-carboxylate synthase activity; F:pyridoxal phosphate binding	EC:4.4.1.14	1-aminocyclopropane-1-carboxylate synthase		AT4G11280	1-aminocyclopropane-1-carboxylate synthase 6 [Source:UniProtKB/Swiss-Prot;Acc:Q9SAR0]
XLOC_049053	TraesCS3A02G325100	chr3A:569639310-569641113	0.963821	16.8261	4.12579	0.03405	Peroxidase 56	954	9	P:GO:0006979; P:GO:0042744; P:GO:0098869; F:GO:0004601; F:GO:0020037; F:GO:0046872; C:GO:0005576; C:GO:0009505; C:GO:0009506	P:response to oxidative stress; P:hydrogen peroxide catabolic process; P:cellular oxidant detoxification; F:peroxidase activity; F:heme binding; F:metal ion binding; C:extracellular region; C:plant-type cell wall; C:plasmodesma	EC:1.11.1	Acting on a peroxide as acceptor
XLOC_028956	TraesCS2B02G224300	chr2B:214312778-214315434	0.597183	16.7937	4.8136	0.0476	phenylalanine ammonia-lyase-like	2121	4	P:GO:0006559; P:GO:0009800; F:GO:0045548; C:GO:0005737	P:L-phenylalanine catabolic process; P:cinnamic acid biosynthetic process; F:phenylalanine ammonia-lyase activity; C:cytoplasm	EC:4.3.1.24; EC:4.3.1.25	Phenylalanine ammonia-lyase; Phenylalanine/tyrosine ammonia-lyase		AT3G10340	Phenylalanine ammonia-lyase 4 [Source:UniProtKB/Swiss-Prot;Acc:Q9SS45]
XLOC_132122	TraesCS7A02G477300	chr7A:670958923-670962901	2.47861	16.7622	2.75761	0.0318	probable ubiquitin conjugation factor E4	3300	6	P:GO:0000209; P:GO:0030433; F:GO:0034450; C:GO:0000151; C:GO:0005634; C:GO:0005829	P:protein polyubiquitination; P:ubiquitin-dependent ERAD pathway; F:ubiquitin-ubiquitin ligase activity; C:ubiquitin ligase complex; C:nucleus; C:cytosol	EC:2	Transferases		AT5G15400	Probable ubiquitin conjugation factor E4 [Source:UniProtKB/Swiss-Prot;Acc:Q9LF41]
XLOC_040835	TraesCS2D02G206400	chr2D:159686982-159690208	1.64902	16.7539	3.34482	0.0325	zinc finger AN1 and C2H2 domain-containing stress-associated protein 16	864	2	F:GO:0008270; C:GO:0005737	F:zinc ion binding; C:cytoplasm	0	0		AT3G57480	Zinc finger AN1 and C2H2 domain-containing stress-associated protein 13 [Source:UniProtKB/Swiss-Prot;Acc:Q9SCM4]
XLOC_116194	TraesCS6B02G355500	chr6B:623724864-623730582	2.06755	16.6892	3.01292	0.0355	hypothetical protein CFC21_089417	1968	1	C:GO:0016021	C:integral component of membrane	0	0
XLOC_041845	TraesCS2D02G417000	chr2D:531347545-531352821	1.89717	16.5996	3.12923	0.0417	protein argonaute 2	3147	2	P:GO:0031047; F:GO:0003676	P:gene silencing by RNA; F:nucleic acid binding	0	0		AT1G31280	Protein argonaute 2 [Source:UniProtKB/Swiss-Prot;Acc:Q9SHF3]
XLOC_143043	TraesCS7D02G201600	chr7D:160628828-160630593	0.390349	16.5821	5.40872	0.0492	U-box domain-containing protein 21	1329	2	P:GO:0016567; F:GO:0004842	P:protein ubiquitination; F:ubiquitin-protein transferase activity	EC:2	Transferases		AT3G02840	ARM repeat superfamily protein [Source:UniProtKB/TrEMBL;Acc:Q9M8S5]
XLOC_075161	TraesCS4B02G019800	chr4B:14108913-14110130	2.77128	16.5736	2.58026	0.0421	deoxyuridine 5'-triphosphate nucleotidohydrolase	669	4	P:GO:0006226; P:GO:0046081; F:GO:0000287; F:GO:0004170	P:dUMP biosynthetic process; P:dUTP catabolic process; F:magnesium ion binding; F:dUTP diphosphatase activity	EC:3.6.1.23; EC:3.6.1.9	dUTP diphosphatase; Nucleotide diphosphatase		AT3G46940	dUTP-PYROPHOSPHATASE-LIKE 1 [Source:UniProtKB/TrEMBL;Acc:A0A1I9LM85]
XLOC_064703	TraesCS3D02G225100	chr3D:306073243-306073932	0.935586	16.4805	4.13875	0.0306	predicted protein	393	1	C:GO:0016021	C:integral component of membrane	0	0
XLOC_062118	TraesCS3D02G220100	chr3D:300500315-300503814	2.01562	16.4794	3.03137	0.0278	DELLA protein GAI-like	1368	2	P:GO:0009740; C:GO:0005634	P:gibberellic acid mediated signaling pathway; C:nucleus	0	0
XLOC_150903	TraesCSU02G246000	chrUn:371634625-371635876	0.440531	16.3449	5.21345	0.0222	acetylserotonin O-methyltransferase 1-like	885	4	P:GO:0032259; F:GO:0008171; F:GO:0046983; C:GO:0016021	P:methylation; F:O-methyltransferase activity; F:protein dimerization activity; C:integral component of membrane	EC:2.1.1	Transferring one-carbon groups
XLOC_046433	TraesCS3A02G321100	chr3A:564437511-564442094	0.790889	16.2459	4.36046	0.0428	Cytokinin dehydrogenase 5	1593	4	P:GO:0009690; F:GO:0019139; F:GO:0071949; C:GO:0005615	P:cytokinin metabolic process; F:cytokinin dehydrogenase activity; F:FAD binding; C:extracellular space	EC:1.5.99.12	Cytokinin dehydrogenase		AT1G75450	Cytokinin dehydrogenase 5 [Source:UniProtKB/Swiss-Prot;Acc:Q67YU0]
XLOC_142990	TraesCS7D02G190600	chr7D:146090650-146092518	0.486822	16.1998	5.05644	0.04585	predicted protein	1590	1	F:GO:0008194	F:UDP-glycosyltransferase activity	EC:2.4	Glycosyltransferases
XLOC_124631	TraesCS6D02G217800	chr6D:307516345-307518312	0.458345	16.1458	5.13858	0.04525	ethylene-responsive transcription factor ERF054-like	1374	4	P:GO:0006355; F:GO:0003700; F:GO:0043565; C:GO:0005634	P:regulation of transcription, DNA-templated; F:DNA-binding transcription factor activity; F:sequence-specific DNA binding; C:nucleus	0	0		AT2G46310	Ethylene-responsive transcription factor CRF5 [Source:UniProtKB/Swiss-Prot;Acc:O82339]
XLOC_116455	TraesCS6B02G407500	chr6B:681918545-681924319	0.982409	15.9949	4.02514	0.0214	putative clathrin assembly protein At5g35200	1776	12	P:GO:0006900; P:GO:0017196; P:GO:0048268; P:GO:0072583; F:GO:0000149; F:GO:0005545; F:GO:0005546; F:GO:0032050; C:GO:0005794; C:GO:0005905; C:GO:0030136; C:GO:0031417	P:vesicle budding from membrane; P:N-terminal peptidyl-methionine acetylation; P:clathrin coat assembly; P:clathrin-dependent endocytosis; F:SNARE binding; F:1-phosphatidylinositol binding; F:phosphatidylinositol-4,5-bisphosphate binding; F:clathrin heavy chain binding; C:Golgi apparatus; C:clathrin-coated pit; C:clathrin-coated vesicle; C:NatC complex	0	0		AT5G35200	Putative clathrin assembly protein At5g35200 [Source:UniProtKB/Swiss-Prot;Acc:Q9LHS0]
XLOC_095772	TraesCS5B02G453600	chr5B:626193945-626198136	1.53039	15.8071	3.3686	0.0317	protein transport protein sec31	1029	0	0	0	0	0		AT1G69900	Actin cross-linking protein [Source:UniProtKB/TrEMBL;Acc:Q4PSX0]
XLOC_014923	BST_chr1D_nlr_42	chr1D:352191047-352195208	0.415827	15.7187	5.24035	0.04105
XLOC_021449	TraesCS2A02G355300	chr2A:598152499-598156203	1.58527	15.6374	3.3022	0.03775	peroxidase 46-like	1467	9	P:GO:0006979; P:GO:0042744; P:GO:0098869; F:GO:0004601; F:GO:0020037; F:GO:0046872; C:GO:0005576; C:GO:0009505; C:GO:0009506	P:response to oxidative stress; P:hydrogen peroxide catabolic process; P:cellular oxidant detoxification; F:peroxidase activity; F:heme binding; F:metal ion binding; C:extracellular region; C:plant-type cell wall; C:plasmodesma	EC:1.11.1	Acting on a peroxide as acceptor		AT2G24800	Peroxidase 18 [Source:UniProtKB/Swiss-Prot;Acc:Q9SK52]
XLOC_064855	TraesCS3D02G253500	chr3D:355163252-355169160	2.10144	15.3871	2.87227	0.02655	uncharacterized protein LOC109732770	3354	1	P:GO:0015031	P:protein transport	0	0		AT4G29440	Regulator of Vps4 activity in the MVB pathway protein [Source:UniProtKB/TrEMBL;Acc:F4JNM2]
XLOC_088054	TraesCS5A02G391400	chr5A:586599935-586606472	1.44074	15.2549	3.40439	0.02125	initiator of meiotic double stranded breaks SPO11-1	1164	8	P:GO:0006259; P:GO:0042138; F:GO:0003677; F:GO:0003918; F:GO:0005524; F:GO:0016787; F:GO:0046872; C:GO:0005694	P:DNA metabolic process; P:meiotic DNA double-strand break formation; F:DNA binding; F:DNA topoisomerase type II (double strand cut, ATP-hydrolyzing) activity; F:ATP binding; F:hydrolase activity; F:metal ion binding; C:chromosome	EC:3; EC:5.6.2.2	Hydrolases; DNA topoisomerase (ATP-hydrolyzing)		AT3G13170	Meiotic recombination protein SPO11-1 [Source:UniProtKB/Swiss-Prot;Acc:Q9M4A2]
XLOC_143965	TraesCS7D02G386600	chr7D:500887773-500894684	0.684068	15.2428	4.47784	0.00665	ABC transporter G family member 44	4338	4	P:GO:0055085; F:GO:0005524; F:GO:0140359; C:GO:0016021	P:transmembrane transport; F:ATP binding; F:ABC-type transporter activity; C:integral component of membrane	EC:7	Translocases
XLOC_095647	TraesCS5B02G431600	chr5B:606300413-606304696	1.10952	15.2308	3.77898	0.04865	glucan endo-1,3-beta-glucosidase 8	1476	4	P:GO:0005975; F:GO:0042973; C:GO:0016021; C:GO:0046658	P:carbohydrate metabolic process; F:glucan endo-1,3-beta-D-glucosidase activity; C:integral component of membrane; C:anchored component of plasma membrane	EC:3.2.1.21; EC:3.2.1.39	Beta-glucosidase; Glucan endo-1,3-beta-D-glucosidase		AT1G64760	Glucan endo-1,3-beta-glucosidase 8 [Source:UniProtKB/Swiss-Prot;Acc:Q6NKW9]
XLOC_010536	TraesCS1B02G371900	chr1B:602002881-602004696	1.63661	15.1885	3.2142	0.0415	cytochrome P450 94B3-like	1662	5	F:GO:0004497; F:GO:0005506; F:GO:0016705; F:GO:0020037; C:GO:0016021	F:monooxygenase activity; F:iron ion binding; F:oxidoreductase activity, acting on paired donors, with incorporation or reduction of molecular oxygen; F:heme binding; C:integral component of membrane	EC:1.14	Acting on paired donors, with incorporation or reduction of molecular oxygen. The oxygen incorporated need not be derived from O(2)		AT3G48520	CYP94B3 [Source:UniProtKB/TrEMBL;Acc:A0A178V8H3]
XLOC_135798	TraesCS7B02G206900	chr7B:379410583-379416080	1.28927	15.1007	3.54999	0.02595	external alternative NAD(P)H-ubiquinone oxidoreductase B2, mitochondrial-like	1731	6	P:GO:0006116; F:GO:0005509; F:GO:0050136; C:GO:0005743; C:GO:0005777; C:GO:0016021	P:NADH oxidation; F:calcium ion binding; F:NADH dehydrogenase (quinone) activity; C:mitochondrial inner membrane; C:peroxisome; C:integral component of membrane	EC:1.6.5.11; EC:1.6.5.2	NADH dehydrogenase (quinone); NAD(P)H dehydrogenase (quinone)		AT4G05020	NAD(P)H dehydrogenase B2 [Source:UniProtKB/TrEMBL;Acc:F4JGL5]
XLOC_014720	TraesCS1D02G218900	chr1D:306630918-306631945	0.515471	15.0289	4.8657	0.02045	PRA1 family protein	597	1	C:GO:0016021	C:integral component of membrane	0	0
XLOC_106627	TraesCS5D02G507600	chr5D:532818938-532819976	0.493884	14.9715	4.9219	0.04425	cell number regulator 10-like	528	0	0	0	0	0
XLOC_111614	TraesCS6A02G168900	chr6A:176291827-176294160	1.69582	14.837	3.12914	0.04895	protein LYK5	2046	9	P:GO:0006468; P:GO:0045087; P:GO:0071323; F:GO:0004672; F:GO:0005524; F:GO:0008061; F:GO:0042803; C:GO:0005886; C:GO:0016021	P:protein phosphorylation; P:innate immune response; P:cellular response to chitin; F:protein kinase activity; F:ATP binding; F:chitin binding; F:protein homodimerization activity; C:plasma membrane; C:integral component of membrane	EC:2.7.1	Transferring phosphorus-containing groups		AT2G33580	Protein LYK5 [Source:UniProtKB/Swiss-Prot;Acc:O22808]
XLOC_033238	TraesCS2B02G474600	chr2B:671750725-671752704	0.227559	14.815	6.02467	0.0209	receptor-like protein kinase FERONIA	1623	1	C:GO:0016021	C:integral component of membrane	0	0
XLOC_004220	TraesCS1A02G424000	chr1A:578939457-578941241	1.67022	14.7823	3.14576	0.04445	Anthocyanidin 5,3-O-glucosyltransferase	1440	1	F:GO:0008194	F:UDP-glycosyltransferase activity	EC:2.4	Glycosyltransferases
XLOC_007476	TraesCS1B02G230200	chr1B:413979280-413980621	0.303081	14.7039	5.60035	0.046	PRA1 family protein	612	1	C:GO:0016021	C:integral component of membrane	0	0
XLOC_055838	TraesCS3B02G120600	chr3B:90469041-90473802	0.729663	14.269	4.28951	0.0354	E3 ubiquitin-protein ligase MBR2 isoform X1	1497	2	F:GO:0008270; F:GO:0016874	F:zinc ion binding; F:ligase activity	EC:6	Ligases		AT2G37150	RING/U-box superfamily protein [Source:UniProtKB/TrEMBL;Acc:F4IQ07]
XLOC_130674	TraesCS7A02G173900	chr7A:127995267-128000602	1.27529	14.075	3.46424	0.03105	probable L-type lectin-domain containing receptor kinase S.5	1998	6	P:GO:0006468; P:GO:0098542; F:GO:0004674; F:GO:0005524; F:GO:0030246; C:GO:0016021	P:protein phosphorylation; P:defense response to other organism; F:protein serine/threonine kinase activity; F:ATP binding; F:carbohydrate binding; C:integral component of membrane	EC:2.7.1	Transferring phosphorus-containing groups
XLOC_053770	TraesCS3B02G295400	chr3B:474002443-474028602	2.32625	13.9267	2.58178	0.0486	LEAF RUST 10 DISEASE-RESISTANCE LOCUS RECEPTOR-LIKE PROTEIN KINASE-like 1.2 isoform X1	2112	5	P:GO:0006468; F:GO:0004672; F:GO:0005524; F:GO:0030247; C:GO:0016021	P:protein phosphorylation; F:protein kinase activity; F:ATP binding; F:polysaccharide binding; C:integral component of membrane	EC:2.7.1	Transferring phosphorus-containing groups		AT1G18390	Protein kinase superfamily protein [Source:TAIR;Acc:AT1G18390]
XLOC_001272	TraesCS1A02G259500	chr1A:452753435-452757351	0.569206	13.6732	4.58626	0.02755	NBS-LRR-like resistance protein	3333	3	P:GO:0006952; F:GO:0005524; F:GO:0043531	P:defense response; F:ATP binding; F:ADP binding	0	0
XLOC_084166	TraesCS4D02G274400	chr4D:444521785-444531684	2.32057	13.5846	2.54942	0.02675	serine/threonine-protein kinase EDR1	3243	6	P:GO:0006468; P:GO:0007165; F:GO:0004674; F:GO:0005524; F:GO:0016788; C:GO:0005737	P:protein phosphorylation; P:signal transduction; F:protein serine/threonine kinase activity; F:ATP binding; F:hydrolase activity, acting on ester bonds; C:cytoplasm	EC:2.7.1; EC:3.1	Transferring phosphorus-containing groups; Acting on ester bonds		AT1G08720	Serine/threonine-protein kinase EDR1 [Source:UniProtKB/Swiss-Prot;Acc:Q9FPR3]
XLOC_002630	TraesCS1A02G094900	chr1A:90161072-90163618	0.227674	13.5303	5.89308	0.04205	phenylalanine ammonia-lyase-like	1497	4	P:GO:0006559; P:GO:0009800; F:GO:0045548; C:GO:0005737	P:L-phenylalanine catabolic process; P:cinnamic acid biosynthetic process; F:phenylalanine ammonia-lyase activity; C:cytoplasm	EC:4.3.1.24; EC:4.3.1.25	Phenylalanine ammonia-lyase; Phenylalanine/tyrosine ammonia-lyase		AT3G10340	Phenylalanine ammonia-lyase 4 [Source:UniProtKB/Swiss-Prot;Acc:Q9SS45]
XLOC_105740	TaCBFIIIc-D3	chr5D:411784721-411785684	0.563391	13.4202	4.57413	0.02045
XLOC_023480	TraesCS2A02G161300	chr2A:113594622-113600560	1.02118	13.3241	3.70573	0.0326	UMP-CMP kinase 3	504	12	P:GO:0006207; P:GO:0006225; P:GO:0016310; P:GO:0046705; P:GO:0046940; F:GO:0004017; F:GO:0005524; F:GO:0033862; F:GO:0036430; F:GO:0036431; C:GO:0005634; C:GO:0005737	P:'de novo' pyrimidine nucleobase biosynthetic process; P:UDP biosynthetic process; P:phosphorylation; P:CDP biosynthetic process; P:nucleoside monophosphate phosphorylation; F:adenylate kinase activity; F:ATP binding; F:UMP kinase activity; F:CMP kinase activity; F:dCMP kinase activity; C:nucleus; C:cytoplasm	EC:2.7.4.4; EC:2.7.4.3; EC:2.7.4.22; EC:2.7.4.14	Nucleoside-phosphate kinase; Adenylate kinase; UMP kinase; UMP/CMP kinase
XLOC_068801	TraesCS4A02G113900	chr4A:138170710-138172141	0.279493	13.2204	5.56381	0.046	predicted protein	1179	0	0	0	0	0		AT1G13470	Protein of unknown function (DUF1262) [Source:TAIR;Acc:AT1G13470]
XLOC_023335	TraesCS2A02G131300	chr2A:78803600-78806813	1.52693	12.8954	3.07815	0.0375	CASP-like protein 5A3	744	2	C:GO:0005886; C:GO:0016021	C:plasma membrane; C:integral component of membrane	0	0		AT2G28370	CASP-like protein 5A2 [Source:UniProtKB/Swiss-Prot;Acc:Q9SKN3]
XLOC_147387	TraesCS7D02G524300	chr7D:620255731-620258600	0.636186	12.7986	4.33039	0.0462	aspartyl protease family protein 1-like	1575	2	P:GO:0006508; F:GO:0004190	P:proteolysis; F:aspartic-type endopeptidase activity	EC:3.4.23	Acting on peptide bonds (peptidases)		AT4G35880	AT4G35880 protein [Source:UniProtKB/TrEMBL;Acc:B3LF45]
XLOC_131157	TraesCS7A02G271300	chr7A:284723614-284724783	0.549814	12.4093	4.49633	0.02735	actin cytoskeleton-regulatory complex protein pan1-like	429	0	0	0	0	0
XLOC_008261	TraesCS1B02G384900	chr1B:618196914-618198486	0.298943	12.3144	5.36433	0.02315	mitogen-activated protein kinase kinase kinase 18-like	1344	3	P:GO:0006468; F:GO:0004672; F:GO:0005524	P:protein phosphorylation; F:protein kinase activity; F:ATP binding	EC:2.7.1	Transferring phosphorus-containing groups		AT2G32510	Mitogen-activated protein kinase kinase kinase 17 [Source:UniProtKB/Swiss-Prot;Acc:O80888]
XLOC_105377	TraesCS5D02G242400	chr5D:350985563-350989187	0.877702	12.2179	3.79912	0.0317	beta-1,3-galactosyltransferase 7	1083	5	P:GO:0006486; F:GO:0008194; F:GO:0048531; C:GO:0000139; C:GO:0016021	P:protein glycosylation; F:UDP-glycosyltransferase activity; F:beta-1,3-galactosyltransferase activity; C:Golgi membrane; C:integral component of membrane	EC:2.4.1	Glycosyltransferases
XLOC_065294	TraesCS3D02G337400	chr3D:449342170-449344565	0.335102	12.2095	5.18726	0.0224	WRKY DNA-binding transcription factor 70-like	969	4	P:GO:0006355; F:GO:0003700; F:GO:0043565; C:GO:0005634	P:regulation of transcription, DNA-templated; F:DNA-binding transcription factor activity; F:sequence-specific DNA binding; C:nucleus	0	0
XLOC_104690	TraesCS5D02G102100	chr5D:115021080-115026130	1.03734	12.1805	3.55361	0.02605	calmodulin-binding protein	1989	6	P:GO:0006355; P:GO:0080142; F:GO:0003700; F:GO:0005516; F:GO:0043565; C:GO:0005634	P:regulation of transcription, DNA-templated; P:regulation of salicylic acid biosynthetic process; F:DNA-binding transcription factor activity; F:calmodulin binding; F:sequence-specific DNA binding; C:nucleus	0	0
XLOC_047333	TraesCS3A02G498900	chr3A:724305298-724307459	0.514012	12.1214	4.55961	0.0484	epidermis-specific secreted glycoprotein EP1-like	1344	3	P:GO:0016310; F:GO:0016301; C:GO:0016021	P:phosphorylation; F:kinase activity; C:integral component of membrane	EC:2.7	Transferring phosphorus-containing groups
XLOC_118616	TraesCS6B02G374000	chr6B:646741270-646745692	1.09106	12.1017	3.47141	0.0299	wall-associated receptor kinase 2	2289	7	P:GO:0006468; P:GO:0007166; F:GO:0004674; F:GO:0005509; F:GO:0005524; F:GO:0030247; C:GO:0005886	P:protein phosphorylation; P:cell surface receptor signaling pathway; F:protein serine/threonine kinase activity; F:calcium ion binding; F:ATP binding; F:polysaccharide binding; C:plasma membrane	EC:2.7.1	Transferring phosphorus-containing groups
XLOC_040648	TraesCS2D02G168400	chr2D:112520205-112527508	1.39272	11.8465	3.08848	0.02875	UMP-CMP kinase 3	642	12	P:GO:0006207; P:GO:0006225; P:GO:0016310; P:GO:0046705; P:GO:0046940; F:GO:0004017; F:GO:0005524; F:GO:0033862; F:GO:0036430; F:GO:0036431; C:GO:0005634; C:GO:0005737	P:'de novo' pyrimidine nucleobase biosynthetic process; P:UDP biosynthetic process; P:phosphorylation; P:CDP biosynthetic process; P:nucleoside monophosphate phosphorylation; F:adenylate kinase activity; F:ATP binding; F:UMP kinase activity; F:CMP kinase activity; F:dCMP kinase activity; C:nucleus; C:cytoplasm	EC:2.7.4.4; EC:2.7.4.3; EC:2.7.4.22; EC:2.7.4.14	Nucleoside-phosphate kinase; Adenylate kinase; UMP kinase; UMP/CMP kinase
XLOC_020638	TraesCS2A02G196700	chr2A:166628098-166630222	0.209718	11.8221	5.81689	0.02105	phenylalanine ammonia-lyase-like	2124	4	P:GO:0006559; P:GO:0009800; F:GO:0045548; C:GO:0005737	P:L-phenylalanine catabolic process; P:cinnamic acid biosynthetic process; F:phenylalanine ammonia-lyase activity; C:cytoplasm	EC:4.3.1.24; EC:4.3.1.25	Phenylalanine ammonia-lyase; Phenylalanine/tyrosine ammonia-lyase		AT3G10340	Phenylalanine ammonia-lyase 4 [Source:UniProtKB/Swiss-Prot;Acc:Q9SS45]
XLOC_139102	TraesCS7B02G381800	chr7B:647069749-647071486	0.522414	11.8059	4.49817	0.0273	polyubiquitin-like	462	6	P:GO:0016567; P:GO:0019941; F:GO:0031386; F:GO:0031625; C:GO:0005634; C:GO:0005737	P:protein ubiquitination; P:modification-dependent protein catabolic process; F:protein tag; F:ubiquitin protein ligase binding; C:nucleus; C:cytoplasm	0	0
XLOC_016087	TraesCS1D02G039300	chr1D:19000004-19001969	0.242346	11.5657	5.57664	0.022	phenylalanine ammonia-lyase-like	1584	4	P:GO:0006559; P:GO:0009800; F:GO:0045548; C:GO:0005737	P:L-phenylalanine catabolic process; P:cinnamic acid biosynthetic process; F:phenylalanine ammonia-lyase activity; C:cytoplasm	EC:4.3.1.24; EC:4.3.1.25	Phenylalanine ammonia-lyase; Phenylalanine/tyrosine ammonia-lyase		AT3G10340	Phenylalanine ammonia-lyase 4 [Source:UniProtKB/Swiss-Prot;Acc:Q9SS45]
XLOC_021653	TraesCS2A02G399900	chr2A:652999870-653002090	0.332282	11.0304	5.05293	0.04855	protein DETOXIFICATION 49	1668	4	P:GO:1990961; F:GO:0015297; F:GO:0042910; C:GO:0016021	P:xenobiotic detoxification by transmembrane export across the plasma membrane; F:antiporter activity; F:xenobiotic transmembrane transporter activity; C:integral component of membrane	EC:7	Translocases		AT4G23030	Protein DETOXIFICATION 49 [Source:UniProtKB/Swiss-Prot;Acc:O82752]
XLOC_138017	TraesCS7B02G150200	chr7B:199284674-199288740	1.45569	10.9204	2.90725	0.0463	oxysterol-binding protein-related protein 4C-like isoform X1	1263	6	P:GO:0015918; F:GO:0015248; F:GO:0032934; C:GO:0005829; C:GO:0016020; C:GO:0043231	P:sterol transport; F:sterol transporter activity; F:sterol binding; C:cytosol; C:membrane; C:intracellular membrane-bounded organelle	EC:7	Translocases		AT4G25850	OSBP(Oxysterol binding protein)-related protein 4B [Source:UniProtKB/TrEMBL;Acc:F4JTE8]
XLOC_117378	TraesCS6B02G117800	chr6B:111690108-111693043	1.14201	10.7821	3.23899	0.04065	hypothetical protein CFC21_000001	297	0	0	0	0	0
XLOC_063438	TraesCS3D02G506500	chr3D:593334420-593344791	0.413552	10.7627	4.70183	0.02545	protein DETOXIFICATION 40-like isoform X1	1500	4	P:GO:1990961; F:GO:0015297; F:GO:0042910; C:GO:0016021	P:xenobiotic detoxification by transmembrane export across the plasma membrane; F:antiporter activity; F:xenobiotic transmembrane transporter activity; C:integral component of membrane	EC:7	Translocases		AT1G61890	Protein DETOXIFICATION 37 [Source:UniProtKB/Swiss-Prot;Acc:O80695]
XLOC_115764	TraesCS6B02G268700	chr6B:483330976-483333909	0.145959	10.717	6.19819	0.0445	ethylene-responsive transcription factor ERF027-like	810	4	P:GO:0006355; F:GO:0003677; F:GO:0003700; C:GO:0005634	P:regulation of transcription, DNA-templated; F:DNA binding; F:DNA-binding transcription factor activity; C:nucleus	0	0		AT5G52020	Ethylene-responsive transcription factor ERF025 [Source:UniProtKB/Swiss-Prot;Acc:Q9FJ90]
XLOC_029872	TraesCS2B02G414800	chr2B:592801834-592804641	0.511495	10.7058	4.38753	0.04715	1-aminocyclopropane-1-carboxylate synthase-like	1461	3	P:GO:0042218; F:GO:0016847; F:GO:0030170	P:1-aminocyclopropane-1-carboxylate biosynthetic process; F:1-aminocyclopropane-1-carboxylate synthase activity; F:pyridoxal phosphate binding	EC:4.4.1.14	1-aminocyclopropane-1-carboxylate synthase		AT4G11280	1-aminocyclopropane-1-carboxylate synthase 6 [Source:UniProtKB/Swiss-Prot;Acc:Q9SAR0]
XLOC_041580	TraesCS2D02G360400	chr2D:462242109-462244920	0.152717	10.6189	6.11963	0.04485	protein trichome birefringence-like 2	2391	3	F:GO:0016413; C:GO:0005794; C:GO:0016021	F:O-acetyltransferase activity; C:Golgi apparatus; C:integral component of membrane	EC:2.3.1	Acyltransferases		AT1G60790	Protein trichome birefringence-like 2 [Source:UniProtKB/Swiss-Prot;Acc:Q8VYR3]
XLOC_048454	TraesCS3A02G201200	chr3A:335456083-335483740	1.23127	10.5215	3.09512	0.0378	hypothetical protein CFC21_035264	7356	2	P:GO:0007035; C:GO:0043291	P:vacuolar acidification; C:RAVE complex	0	0
XLOC_022390	TraesCS2A02G539000	chr2A:751546348-751547605	0.496977	10.4038	4.38779	0.0283	heavy metal-associated isoprenylated plant protein 39-like	363	1	F:GO:0046872	F:metal ion binding	0	0
XLOC_083758	TraesCS4D02G190100	chr4D:333010527-333012019	0.318587	10.394	5.02792	0.02285	sex determination protein tasselseed-2	1011	1	F:GO:0016491	F:oxidoreductase activity	EC:1	Oxidoreductases		AT3G51680	Short-chain dehydrogenase reductase 2a [Source:UniProtKB/Swiss-Prot;Acc:Q9SCU0]
XLOC_083240	TraesCS4D02G089200	chr4D:64615082-64617745	0.98521	10.2947	3.38533	0.04685	cysteine-rich receptor-like protein kinase 40	801	3	P:GO:0006468; F:GO:0004674; F:GO:0005524	P:protein phosphorylation; F:protein serine/threonine kinase activity; F:ATP binding	EC:2.7.1	Transferring phosphorus-containing groups
XLOC_029784	TraesCS2B02G398400	chr2B:565209773-565212553	1.04852	10.2232	3.28542	0.0368	phenylalanine ammonia-lyase	2142	4	P:GO:0006559; P:GO:0009800; F:GO:0045548; C:GO:0005737	P:L-phenylalanine catabolic process; P:cinnamic acid biosynthetic process; F:phenylalanine ammonia-lyase activity; C:cytoplasm	EC:4.3.1.24; EC:4.3.1.25	Phenylalanine ammonia-lyase; Phenylalanine/tyrosine ammonia-lyase		AT3G10340	Phenylalanine ammonia-lyase 4 [Source:UniProtKB/Swiss-Prot;Acc:Q9SS45]
XLOC_003882	TraesCS1A02G351600	chr1A:536067154-536068747	0.245151	10.1741	5.37509	0.0463	cytochrome P450 94B3-like	1593	5	F:GO:0004497; F:GO:0005506; F:GO:0016705; F:GO:0020037; C:GO:0016021	F:monooxygenase activity; F:iron ion binding; F:oxidoreductase activity, acting on paired donors, with incorporation or reduction of molecular oxygen; F:heme binding; C:integral component of membrane	EC:1.14	Acting on paired donors, with incorporation or reduction of molecular oxygen. The oxygen incorporated need not be derived from O(2)		AT3G48520	CYP94B3 [Source:UniProtKB/TrEMBL;Acc:A0A178V8H3]
XLOC_006927	TraesCS1B02G119600	chr1B:141844771-141846216	0.27615	10.1693	5.20262	0.04425	putative cyclin-dependent kinase F-2	954	3	P:GO:0006468; F:GO:0004674; F:GO:0005524	P:protein phosphorylation; F:protein serine/threonine kinase activity; F:ATP binding	EC:2.7.1	Transferring phosphorus-containing groups
XLOC_057924	TraesCS3B02G547600	chr3B:783287297-783289354	0.203353	10.0782	5.63111	0.04615	putative serine/threonine-protein kinase-like protein CCR3	1410	4	P:GO:0006468; P:GO:0007166; F:GO:0004674; F:GO:0005524	P:protein phosphorylation; P:cell surface receptor signaling pathway; F:protein serine/threonine kinase activity; F:ATP binding	EC:2.7.1	Transferring phosphorus-containing groups
XLOC_136232	TraesCS7B02G292700	chr7B:529668730-529676098	0.848258	9.93144	3.54943	0.02595	Pleiotropic drug resistance protein 4	2724	4	P:GO:0055085; F:GO:0005524; F:GO:0140359; C:GO:0016021	P:transmembrane transport; F:ATP binding; F:ABC-type transporter activity; C:integral component of membrane	EC:7	Translocases
XLOC_068865	TraesCS4A02G126400	chr4A:162813352-162814263	0.609423	9.87069	4.01764	0.03015	putative lysozyme-like protein isoform X1	450	1	P:GO:0051091	P:positive regulation of DNA-binding transcription factor activity	0	0
XLOC_103748	TraesCS5D02G478200	chr5D:517054083-517055294	0.414187	9.75946	4.55845	0.0205	dna topoisomerase 2	330	0	0	0	0	0
XLOC_106295	TraesCS5D02G441500	chr5D:494076714-494079256	0.33077	9.59088	4.85776	0.04495	anthocyanin 3'-O-beta-glucosyltransferase	1473	1	F:GO:0008194	F:UDP-glycosyltransferase activity	EC:2.4	Glycosyltransferases		AT4G34135	UDP-glucosyl transferase 73B2 [Source:UniProtKB/Swiss-Prot;Acc:Q94C57]
XLOC_138835	TraesCS7B02G325400	chr7B:577752957-577756379	1.03028	9.31177	3.17602	0.0407	exocyst complex component EXO70A1-like	2034	3	P:GO:0006887; P:GO:0015031; C:GO:0000145	P:exocytosis; P:protein transport; C:exocyst	0	0		AT4G31540	Exocyst subunit Exo70 family protein [Source:UniProtKB/TrEMBL;Acc:Q7XYW9]
XLOC_001555	TraesCS1A02G320300	chr1A:511005280-511007520	0.811091	9.26814	3.51434	0.0469	transcription factor bHLH112-like	957	1	F:GO:0046983	F:protein dimerization activity	0	0		AT4G21340	Transcription factor bHLH103 [Source:UniProtKB/Swiss-Prot;Acc:Q8VZ22]
XLOC_118583	TraesCS6B02G367100	chr6B:640977877-640980596	0.2082	9.19317	5.46452	0.0458	serine/threonine-protein kinase RIPK-like	1386	3	P:GO:0006468; F:GO:0004672; F:GO:0005524	P:protein phosphorylation; F:protein kinase activity; F:ATP binding	EC:2.7.1	Transferring phosphorus-containing groups		AT2G05940	Serine/threonine-protein kinase RIPK [Source:UniProtKB/Swiss-Prot;Acc:Q9ZUF4]
XLOC_014743	TraesCS1D02G223400	chr1D:311256546-311258661	0.522088	9.17278	4.13499	0.04295	predicted protein	654	1	C:GO:0016021	C:integral component of membrane	0	0
XLOC_062978	TraesCS3D02G408000	chr3D:522187429-522191488	1.4402	9.17093	2.6708	0.04285	BTB/POZ and TAZ domain-containing protein 2	1062	2	F:GO:0046872; C:GO:0005634	F:metal ion binding; C:nucleus	0	0		AT3G48360	BTB/POZ and TAZ domain-containing protein 2 [Source:UniProtKB/Swiss-Prot;Acc:Q94BN0]
XLOC_066038	TraesCS3D02G487200	chr3D:582816380-582817192	0.721683	8.45682	3.55068	0.03835	probable glutathione S-transferase	654	3	P:GO:0006749; F:GO:0004364; C:GO:0005737	P:glutathione metabolic process; F:glutathione transferase activity; C:cytoplasm	0	0		AT2G29460	Glutathione S-transferase U4 [Source:UniProtKB/Swiss-Prot;Acc:Q9ZW27]
XLOC_041385	TraesCS2D02G323300	chr2D:415544328-415547587	0.259922	7.96906	4.93826	0.03845	elongation factor 1-alpha9	321	5	P:GO:0006414; F:GO:0003746; F:GO:0003924; F:GO:0005525; C:GO:0016021	P:translational elongation; F:translation elongation factor activity; F:GTPase activity; F:GTP binding; C:integral component of membrane	EC:3.6.1	Acting on acid anhydrides		AT5G60390	Elongation factor 1-alpha 4 [Source:UniProtKB/Swiss-Prot;Acc:Q8GTY0]
XLOC_000003	TraesCS1A02G000400	chr1A:95905-122504	0.697481	7.91988	3.50525	0.027	hypothetical protein CFC21_000001	297	0	0	0	0	0
XLOC_002165	TraesCS1A02G001100	chr1A:269471-289602	0.788463	7.47037	3.24406	0.0439	hypothetical protein CFC21_000003	297	0	0	0	0	0
XLOC_023244	TraesCS2A02G113900	chr2A:65183610-65196358	1.25909	7.25115	2.52583	0.0494	unnamed protein product	2475	1	F:GO:0005524	F:ATP binding	0	0		AT4G02480	AAA-type ATPase family protein [Source:UniProtKB/TrEMBL;Acc:Q0WM93]
XLOC_096683	TraesCS5B02G069600	chr5B:79560839-79562717	0.254214	6.96474	4.77595	0.04895	cinnamoyl-CoA reductase 1-like	1011	1	F:GO:0003824	F:catalytic activity	0	0		AT1G15950	Cinnamoyl-CoA reductase 1 [Source:UniProtKB/Swiss-Prot;Acc:Q9S9N9]
XLOC_022921	TraesCS2A02G052200	chr2A:20630034-20631777	0.902987	6.9339	2.94089	0.0497	Sec14 cytosolic factor	447	1	C:GO:0016021	C:integral component of membrane	0	0
XLOC_112337	TraesCS6A02G317600	chr6A:553911638-553913442	0.229976	6.84006	4.89445	0.04425	7-deoxyloganetin glucosyltransferase-like	1458	2	F:GO:0080043; F:GO:0080044	F:quercetin 3-O-glucosyltransferase activity; F:quercetin 7-O-glucosyltransferase activity	EC:2.4.1	Glycosyltransferases
XLOC_031164	TraesCS2B02G045300	chr2B:22306813-22310421	0.232709	6.7636	4.86119	0.0481	putative disease resistance protein RGA3	3195	2	P:GO:0006952; F:GO:0043531	P:defense response; F:ADP binding	0	0
XLOC_136856	TraesCS7B02G419400	chr7B:688163017-688164771	0.284472	6.62262	4.54104	0.02045	WRKY transcription factor WRKY28-like	969	4	P:GO:0006355; F:GO:0003700; F:GO:0043565; C:GO:0005634	P:regulation of transcription, DNA-templated; F:DNA-binding transcription factor activity; F:sequence-specific DNA binding; C:nucleus	0	0		AT3G32090	WRKY family transcription factor [Source:UniProtKB/TrEMBL;Acc:F4JA74]
XLOC_068763	TraesCS4A02G106900	chr4A:122249294-122253781	0.349786	6.61975	4.24223	0.045	---NA---	1437	0	0	0	0	0		AT3G45620	Transducin/WD40 repeat-like superfamily protein [Source:UniProtKB/TrEMBL;Acc:F4J6P6]
XLOC_007006	TraesCS1B02G138400	chr1B:178719734-178722177	0.32941	6.59943	4.32439	0.0276	TPD1 protein homolog 1A-like	669	4	P:GO:0001709; P:GO:0009556; P:GO:0010234; F:GO:0005515	P:cell fate determination; P:microsporogenesis; P:anther wall tapetum cell fate specification; F:protein binding	0	0
XLOC_071105	TraesCS4A02G095100	chr4A:103390226-103391158	0.589957	6.58307	3.48008	0.0415	translation initiation factor IF-2	540	0	0	0	0	0
XLOC_003306	TraesCS1A02G236100	chr1A:418049749-418057245	0.497181	6.52767	3.71473	0.04355	protein BONZAI 3-like isoform X1	1773	2	P:GO:0060548; F:GO:0005544	P:negative regulation of cell death; F:calcium-dependent phospholipid binding	0	0		AT1G08860	Protein BONZAI 3 [Source:UniProtKB/Swiss-Prot;Acc:Q5XQC7]
XLOC_144434	TraesCS7D02G480500	chr7D:591248684-591253845	0.812392	6.37531	2.97225	0.049	DIMBOA UDP-glucosyltransferase BX8-like	1545	5	F:GO:0004497; F:GO:0005506; F:GO:0008194; F:GO:0016705; F:GO:0020037	F:monooxygenase activity; F:iron ion binding; F:UDP-glycosyltransferase activity; F:oxidoreductase activity, acting on paired donors, with incorporation or reduction of molecular oxygen; F:heme binding	EC:2.4; EC:1.14	Glycosyltransferases; Acting on paired donors, with incorporation or reduction of molecular oxygen. The oxygen incorporated need not be derived from O(2)		AT3G46720	UDP-glycosyltransferase 76E5 [Source:UniProtKB/Swiss-Prot;Acc:Q9STE6]
XLOC_031156	TraesCS2B02G043600	chr2B:20272460-20277061	0.133357	6.13916	5.52468	0.02175	putative disease resistance protein RGA3	2772	3	P:GO:0006952; F:GO:0005524; F:GO:0043531	P:defense response; F:ATP binding; F:ADP binding	0	0
XLOC_128812	TraesCS7A02G367400	chr7A:540798194-540799545	0.456071	6.08731	3.73847	0.03635	predicted protein	1125	3	P:GO:0006357; F:GO:0000978; F:GO:0000981	P:regulation of transcription by RNA polymerase II; F:RNA polymerase II cis-regulatory region sequence-specific DNA binding; F:DNA-binding transcription factor activity, RNA polymerase II-specific	0	0		AT3G04100	AGAMOUS-like 57 [Source:UniProtKB/TrEMBL;Acc:Q9M8W6]
XLOC_040790	TraesCS2D02G197600	chr2D:145361836-145364153	0.336264	6.01812	4.16165	0.0304	probable serine/threonine-protein kinase WNK5	960	6	P:GO:0006468; P:GO:0035556; F:GO:0005524; F:GO:0106310; F:GO:0106311; C:GO:0005737	P:protein phosphorylation; P:intracellular signal transduction; F:ATP binding; F:protein serine kinase activity; F:protein threonine kinase activity; C:cytoplasm	EC:2.7.11.1	Non-specific serine/threonine protein kinase		AT5G55560	Probable serine/threonine-protein kinase WNK11 [Source:UniProtKB/Swiss-Prot;Acc:Q6ICW6]
XLOC_129763	TraesCS7A02G556400	chr7A:727773605-727774272	0.916237	5.8821	2.68254	0.0478	probable E3 ubiquitin-protein ligase ATL44	627	1	C:GO:0016021	C:integral component of membrane	0	0		AT4G35480	RHA3B [Source:UniProtKB/TrEMBL;Acc:A0A178UXS9]
XLOC_057307	TraesCS3B02G421800	chr3B:658935460-658938520	0.599069	5.79939	3.27511	0.0412	transcription initiation factor TFIID subunit 9-like	486	8	P:GO:0043966; P:GO:0045893; P:GO:0051123; F:GO:0003713; F:GO:0016251; F:GO:0046982; C:GO:0000124; C:GO:0005669	P:histone H3 acetylation; P:positive regulation of transcription, DNA-templated; P:RNA polymerase II preinitiation complex assembly; F:transcription coactivator activity; F:RNA polymerase II general transcription initiation factor activity; F:protein heterodimerization activity; C:SAGA complex; C:transcription factor TFIID complex	0	0		AT1G54140	TAFII21 [Source:UniProtKB/TrEMBL;Acc:A0A178W640]
XLOC_076502	TraesCS4B02G304300	chr4B:592624830-592629372	0.243411	5.46937	4.48991	0.0264	protein DETOXIFICATION 27-like	1488	4	P:GO:1990961; F:GO:0015297; F:GO:0042910; C:GO:0016021	P:xenobiotic detoxification by transmembrane export across the plasma membrane; F:antiporter activity; F:xenobiotic transmembrane transporter activity; C:integral component of membrane	EC:7	Translocases		AT5G44050	Protein DETOXIFICATION 28 [Source:UniProtKB/Swiss-Prot;Acc:Q9FNC1]
XLOC_021490	TraesCS2A02G365800	chr2A:610643067-610662000	0.460402	5.46121	3.56825	0.03765	transcription factor bHLH153-like	498	5	P:GO:0006357; F:GO:0000978; F:GO:0000981; F:GO:0046983; C:GO:0005634	P:regulation of transcription by RNA polymerase II; F:RNA polymerase II cis-regulatory region sequence-specific DNA binding; F:DNA-binding transcription factor activity, RNA polymerase II-specific; F:protein dimerization activity; C:nucleus	0	0		AT2G31730	Transcription factor bHLH154 [Source:UniProtKB/Swiss-Prot;Acc:Q7XJU1]
XLOC_025278	TraesCS2A02G541900	chr2A:752995858-753004524	0.255285	5.43765	4.4128	0.04155	mavicyanin-like	513	2	P:GO:0022900; F:GO:0009055	P:electron transport chain; F:electron transfer activity	EC:1	Oxidoreductases
XLOC_049235	TraesCS3A02G362100	chr3A:610040682-610043972	8.66219e-05	5.43708	15.9377	0.0393	predicted protein	1464	1	P:GO:0045927	P:positive regulation of growth	0	0
XLOC_017902	TraesCS1D02G416900	chr1D:475490837-475501915	0.423912	5.39195	3.66897	0.0176	protein timeless homolog isoform X10	4413	1	C:GO:0005634	C:nucleus	0	0		AT5G52910	timeless family protein [Source:TAIR;Acc:AT5G52910]
XLOC_071473	TraesCS4A02G177600	chr4A:449269245-449272733	0.230632	5.26276	4.51215	0.0499	Ribulose bisphosphate carboxylase/oxygenase activase B, chloroplastic	1299	5	P:GO:0050790; F:GO:0005524; F:GO:0046863; C:GO:0009570; C:GO:0009579	P:regulation of catalytic activity; F:ATP binding; F:ribulose-1,5-bisphosphate carboxylase/oxygenase activator activity; C:chloroplast stroma; C:thylakoid	0	0		AT2G39730	Ribulose bisphosphate carboxylase/oxygenase activase, chloroplastic [Source:UniProtKB/Swiss-Prot;Acc:P10896]
XLOC_048884	TraesCS3A02G288400	chr3A:516638018-516643765	0.278348	5.18147	4.2184	0.0227	protein MLN51 homolog isoform X2	1668	8	P:GO:0000184; P:GO:0006397; P:GO:0006417; P:GO:0008380; P:GO:0051028; F:GO:0003729; C:GO:0005737; C:GO:0035145	P:nuclear-transcribed mRNA catabolic process, nonsense-mediated decay; P:mRNA processing; P:regulation of translation; P:RNA splicing; P:mRNA transport; F:mRNA binding; C:cytoplasm; C:exon-exon junction complex	0	0
XLOC_048648	TraesCS3A02G242700	chr3A:456436071-456441830	0.319015	5.14906	4.01261	0.0356	lipid phosphate phosphatase 2-like	1077	5	P:GO:0006644; P:GO:0016311; F:GO:0008195; F:GO:0042577; C:GO:0016021	P:phospholipid metabolic process; P:dephosphorylation; F:phosphatidate phosphatase activity; F:lipid phosphatase activity; C:integral component of membrane	EC:3.1.3.4	Phosphatidate phosphatase		AT3G18220	Probable lipid phosphate phosphatase 4 [Source:UniProtKB/Swiss-Prot;Acc:Q0WNG6]
XLOC_015094	TraesCS1D02G295800	chr1D:394253363-394259623	0.535129	5.13258	3.26173	0.0408	protein MALE DISCOVERER 2-like	1902	4	P:GO:0006468; F:GO:0004672; F:GO:0005524; C:GO:0016021	P:protein phosphorylation; F:protein kinase activity; F:ATP binding; C:integral component of membrane	EC:2.7.1	Transferring phosphorus-containing groups
XLOC_142807	TraesCS7D02G150200	chr7D:99459876-99466375	0.356533	4.91611	3.78541	0.0401	receptor-like protein kinase	3369	4	P:GO:0006468; F:GO:0004672; F:GO:0005524; C:GO:0016021	P:protein phosphorylation; F:protein kinase activity; F:ATP binding; C:integral component of membrane	EC:2.7.1	Transferring phosphorus-containing groups
XLOC_003605	TraesCS1A02G296300	chr1A:491147382-491153457	0.617255	4.82342	2.96612	0.03735	protein MALE DISCOVERER 2-like	1890	4	P:GO:0006468; F:GO:0004672; F:GO:0005524; C:GO:0016021	P:protein phosphorylation; F:protein kinase activity; F:ATP binding; C:integral component of membrane	EC:2.7.1	Transferring phosphorus-containing groups
XLOC_045623	TraesCS3A02G153700	chr3A:144433735-144443414	0.119509	4.75926	5.31555	0.0228	Myb-related protein 3R-1	2949	4	P:GO:0006357; F:GO:0000978; F:GO:0000981; C:GO:0005634	P:regulation of transcription by RNA polymerase II; F:RNA polymerase II cis-regulatory region sequence-specific DNA binding; F:DNA-binding transcription factor activity, RNA polymerase II-specific; C:nucleus	0	0
XLOC_124941	TraesCS6D02G280700	chr6D:388151322-388153118	0.26964	4.43755	4.04066	0.0299	G-type lectin S-receptor-like serine/threonine-protein kinase SD2-5	1332	5	P:GO:0006468; F:GO:0004674; F:GO:0005524; F:GO:0030246; C:GO:0016021	P:protein phosphorylation; F:protein serine/threonine kinase activity; F:ATP binding; F:carbohydrate binding; C:integral component of membrane	EC:2.7.1	Transferring phosphorus-containing groups
XLOC_007677	TraesCS1B02G267600	chr1B:470694818-470698856	0.165461	4.38576	4.72826	0.04985	probable carboxylesterase 15	1074	1	F:GO:0016787	F:hydrolase activity	EC:3	Hydrolases
XLOC_087957	TraesCS5A02G374000	chr5A:572021503-572023279	0.258326	4.0879	3.9841	0.0306	9-cis-epoxycarotenoid dioxygenase NCED3, chloroplastic	1776	5	P:GO:0009688; P:GO:0016121; F:GO:0045549; F:GO:0046872; C:GO:0009570	P:abscisic acid biosynthetic process; P:carotene catabolic process; F:9-cis-epoxycarotenoid dioxygenase activity; F:metal ion binding; C:chloroplast stroma	EC:1.13.11.51	9-cis-epoxycarotenoid dioxygenase		AT1G78390	9-cis-epoxycarotenoid dioxygenase NCED9, chloroplastic [Source:UniProtKB/Swiss-Prot;Acc:Q9M9F5]
XLOC_075177	TraesCS4B02G023700	chr4B:17083213-17084527	0.373144	3.57137	3.25867	0.04355	probable galacturonosyltransferase-like 1	1074	2	F:GO:0016757; C:GO:0005794	F:glycosyltransferase activity; C:Golgi apparatus	EC:2.4	Glycosyltransferases		AT3G50760	Probable galacturonosyltransferase-like 2 [Source:UniProtKB/Swiss-Prot;Acc:Q9S7G2]
XLOC_102869	TraesCS5D02G306400	chr5D:402950922-402953676	0.130359	3.5295	4.7589	0.04875	respiratory burst oxidase homolog protein B-like	2754	6	P:GO:0098869; F:GO:0004601; F:GO:0005509; F:GO:0016174; C:GO:0005886; C:GO:0016021	P:cellular oxidant detoxification; F:peroxidase activity; F:calcium ion binding; F:NAD(P)H oxidase H2O2-forming activity; C:plasma membrane; C:integral component of membrane	EC:1.6.3.1; EC:1.11.1	NAD(P)H oxidase (H(2)O(2)-forming); Acting on a peroxide as acceptor		AT5G47910	Respiratory burst oxidase homolog protein D [Source:UniProtKB/Swiss-Prot;Acc:Q9FIJ0]
XLOC_083142	TraesCS4D02G071100	chr4D:46185957-46187385	0.336264	3.36728	3.32392	0.04185	protein JINGUBANG-like	1428	1	C:GO:0016021	C:integral component of membrane	0	0		AT3G50390	At3g50390 [Source:UniProtKB/TrEMBL;Acc:A2RVN9]
XLOC_093883	TraesCS5B02G073900	chr5B:87974685-87977701	0.414629	3.34458	3.01193	0.0485	uncharacterized protein LOC119307592	882	1	C:GO:0016021	C:integral component of membrane	0	0
XLOC_145106	TraesCS7D02G053100	chr7D:27972156-27974934	0.32554	3.26154	3.32465	0.04185	uncharacterized protein LOC109765094	1053	2	F:GO:0030246; C:GO:0048046	F:carbohydrate binding; C:apoplast	0	0
XLOC_094786	TraesCS5B02G261100	chr5B:445593653-445595610	0.360318	2.91392	3.01562	0.0483	pirin-like protein At1g50590	918	0	0	0	0	0		AT1G50590	Pirin-like protein At1g50590 [Source:UniProtKB/Swiss-Prot;Acc:Q9LPS9]
XLOC_023071	TraesCS2A02G081100	chr2A:36700021-36701587	0.300332	2.49979	3.05718	0.04825	anthocyanidin-3-O-glucoside rhamnosyltransferase-like	1386	1	F:GO:0008194	F:UDP-glycosyltransferase activity	EC:2.4	Glycosyltransferases
XLOC_128931	TraesCS7A02G391100	chr7A:567374182-567382029	0.356302	2.27417	2.67417	0.03745	Pleiotropic drug resistance protein 4	4332	4	P:GO:0055085; F:GO:0005524; F:GO:0140359; C:GO:0016021	P:transmembrane transport; F:ATP binding; F:ABC-type transporter activity; C:integral component of membrane	EC:7	Translocases
XLOC_115262	TraesCS6B02G162400	chr6B:169028234-169030421	0.204736	2.0191	3.30188	0.04085	hypothetical protein CFC21_087493	2169	1	C:GO:0016021	C:integral component of membrane	0	0
XLOC_041956	TraesCS2D02G442700	chr2D:553251321-553253682	0.205714	1.67584	3.02617	0.04795	protein NRT1/ PTR FAMILY 8.3	1716	3	P:GO:0055085; F:GO:0022857; C:GO:0016021	P:transmembrane transport; F:transmembrane transporter activity; C:integral component of membrane	EC:7	Translocases
XLOC_017980	TraesCS1D02G433200	chr1D:482515173-482517590	0.188425	1.65754	3.13698	0.04575	S-type anion channel SLAH2	1854	5	P:GO:0006873; P:GO:0015698; P:GO:0034220; F:GO:0008308; C:GO:0016021	P:cellular ion homeostasis; P:inorganic anion transport; P:ion transmembrane transport; F:voltage-gated anion channel activity; C:integral component of membrane	EC:7	Translocases		AT4G27970	S-type anion channel SLAH2 [Source:UniProtKB/Swiss-Prot;Acc:Q9ASQ7]
XLOC_009000	TraesCS1B02G048300	chr1B:28373086-28375944	0.157511	1.62454	3.36651	0.03955	phenylalanine ammonia-lyase-like	2142	4	P:GO:0006559; P:GO:0009800; F:GO:0045548; C:GO:0005737	P:L-phenylalanine catabolic process; P:cinnamic acid biosynthetic process; F:phenylalanine ammonia-lyase activity; C:cytoplasm	EC:4.3.1.24; EC:4.3.1.25	Phenylalanine ammonia-lyase; Phenylalanine/tyrosine ammonia-lyase		AT3G10340	Phenylalanine ammonia-lyase 4 [Source:UniProtKB/Swiss-Prot;Acc:Q9SS45]
XLOC_032808	TraesCS2B02G383500	chr2B:547056742-547059023	3.52785e-05	1.59882	15.4679	0.033	ammonium transporter 1 member 1	1674	3	P:GO:0072488; F:GO:0008519; C:GO:0005887	P:ammonium transmembrane transport; F:ammonium transmembrane transporter activity; C:integral component of plasma membrane	EC:7	Translocases
XLOC_064211	TraesCS3D02G120300	chr3D:75952486-75958560	0.203554	1.52749	2.90768	0.04975	DNA polymerase epsilon subunit B	1602	7	P:GO:0006261; P:GO:0009793; P:GO:0042276; P:GO:0051781; F:GO:0003677; F:GO:0070182; C:GO:0008622	P:DNA-dependent DNA replication; P:embryo development ending in seed dormancy; P:error-prone translesion synthesis; P:positive regulation of cell division; F:DNA binding; F:DNA polymerase binding; C:epsilon DNA polymerase complex	0	0		AT5G22110	DNA polymerase epsilon subunit B [Source:UniProtKB/Swiss-Prot;Acc:Q500V9]
XLOC_007415	TraesCS1B02G215700	chr1B:391267944-391271047	0.137129	1.26823	3.20921	0.04195	protein PLASTID MOVEMENT IMPAIRED 1	2433	0	0	0	0	0
XLOC_062182	TraesCS3D02G234400	chr3D:323327121-323334634	0.0797503	0.877187	3.45932	0.0394	ABC transporter G family member 36	4365	12	P:GO:0009736; P:GO:0010184; P:GO:0010222; P:GO:0010588; P:GO:0042542; P:GO:0042742; P:GO:0140115; F:GO:0005524; F:GO:0015562; F:GO:0140359; C:GO:0005886; C:GO:0016021	P:cytokinin-activated signaling pathway; P:cytokinin transport; P:stem vascular tissue pattern formation; P:cotyledon vascular tissue pattern formation; P:response to hydrogen peroxide; P:defense response to bacterium; P:export across plasma membrane; F:ATP binding; F:efflux transmembrane transporter activity; F:ABC-type transporter activity; C:plasma membrane; C:integral component of membrane	EC:7	Translocases
XLOC_115387	TraesCS6B02G187200	chr6B:213466549-213469881	0.117557	0.788723	2.74616	0.043	protein trichome birefringence-like 19	1461	2	F:GO:0016413; C:GO:0005794	F:O-acetyltransferase activity; C:Golgi apparatus	EC:2.3.1	Acyltransferases		AT3G02440	TRICHOME BIREFRINGENCE-LIKE 20 [Source:UniProtKB/TrEMBL;Acc:A0A1I9LLY1]

## Sheet: 677_root_down
test_id	gene	locus	677 N+( control	677 N-(stress)	log2(fold_change)	p_value	Description	GO	Go description	Enzyme code	Enzyme name	Atgene name	AT ID	AT description
XLOC_065232	TraesCS3D02G325400	chr3D:438264167-438266378	25.1838	0.608902	-5.37014	0.04105	WAT1-related protein At5g07050-like	0	0	0	0	0	AT5G07050	WAT1-related protein At5g07050 [Source:UniProtKB/Swiss-Prot;Acc:Q9FL41]
XLOC_017107	TraesCS1D02G256100	chr1D:348670872-348672695	5.76791	0.261377	-4.46384	0.0469	WAT1-related protein At5g07050	P:GO:0055085; F:GO:0022857; C:GO:0016021	P:transmembrane transport; F:transmembrane transporter activity; C:integral component of membrane	EC:7	Translocases	0	AT5G07050	WAT1-related protein At5g07050 [Source:UniProtKB/Swiss-Prot;Acc:Q9FL41]
XLOC_110321	TraesCS6A02G330100	chr6A:562918718-562921648	26.0155	1.85769	-3.80779	0.0144	WAT1-related protein At1g44800-like	P:GO:0006355; F:GO:0003700; F:GO:0043565; C:GO:0005634	P:regulation of transcription, DNA-templated; F:DNA-binding transcription factor activity; F:sequence-specific DNA binding; C:nucleus	0	0	0	AT4G08300	WAT1-related protein At4g08300 [Source:UniProtKB/Swiss-Prot;Acc:Q501F8]
XLOC_116214	TraesCS6B02G360900	chr6B:632786074-632788585	36.7188	1.67188	-4.45698	0.02815	WAT1-related protein At1g44800-like	0	0	0	0	0	AT4G08300	WAT1-related protein At4g08300 [Source:UniProtKB/Swiss-Prot;Acc:Q501F8]
XLOC_116213	TraesCS6B02G360800	chr6B:632563922-632566684	9.77593	0.256781	-5.25062	0.04075	WAT1-related protein At1g44800-like	0	0	0	0	0	AT4G08300	WAT1-related protein At4g08300 [Source:UniProtKB/Swiss-Prot;Acc:Q501F8]
XLOC_033602	TraesCS2B02G551700	chr2B:747820902-747821580	82.8078	9.15103	-3.17776	0.04245	unnamed protein product	0	0	0	0
XLOC_042314	TraesCS2D02G523800	chr2D:612455051-612455378	155.394	27.2677	-2.51067	0.04965	uncharacterized protein LOC109754942	P:GO:0009853; P:GO:0019253; C:GO:0009507	P:photorespiration; P:reductive pentose-phosphate cycle; C:chloroplast	0	0
XLOC_066327	TraesCS3D02G540600	chr3D:611918052-611919686	22.183	1.85071	-3.5833	0.02575	transcription factor MYB59-like	P:GO:0005986; P:GO:0006000; P:GO:0006002; P:GO:0006094; P:GO:0009409; P:GO:0009773; P:GO:0016311; P:GO:0019253; P:GO:0030388; F:GO:0042132; F:GO:0046872; C:GO:0005829; C:GO:0009570; C:GO:0010319; C:GO:0016021; C:GO:0048046	P:sucrose biosynthetic process; P:fructose metabolic process; P:fructose 6-phosphate metabolic process; P:gluconeogenesis; P:response to cold; P:photosynthetic electron transport in photosystem I; P:dephosphorylation; P:reductive pentose-phosphate cycle; P:fructose 1,6-bisphosphate metabolic process; F:fructose 1,6-bisphosphate 1-phosphatase activity; F:metal ion binding; C:cytosol; C:chloroplast…	EC:3.1.3.23; EC:3.1.3.11	Sugar-phosphatase; Fructose-bisphosphatase	ATMYB48	AT3G46130	myb domain protein 48 [Source:TAIR;Acc:AT3G46130]
XLOC_111246	TraesCS6A02G093300	chr6A:61023822-61039871	6.17811	1.1613	-2.41142	0.04495	titin-like isoform X1	P:GO:0006468; F:GO:0004672; F:GO:0005524	P:protein phosphorylation; F:protein kinase activity; F:ATP binding	EC:2.7.1	Transferring phosphorus-containing groups
XLOC_006717	TraesCS1B02G076300	chr1B:59192913-59197530	24.6021	3.62117	-2.76425	0.02425	target of EAT1-B1	P:GO:0006355; F:GO:0003700; F:GO:0043565; C:GO:0005634	P:regulation of transcription, DNA-templated; F:DNA-binding transcription factor activity; F:sequence-specific DNA binding; C:nucleus	0	0	SNZ	AT2G39250	AP2-like ethylene-responsive transcription factor SNZ [Source:UniProtKB/Swiss-Prot;Acc:Q6PV67]
XLOC_116943	TraesCS6B02G031600	chr6B:18655747-18659002	43.6009	3.50689	-3.63609	0.03925	sucrose:sucrose 1-fructosyltransferase-like	C:GO:0016021	C:integral component of membrane	0	0	BFRUCT3	AT1G62660	Acid beta-fructofuranosidase 3, vacuolar [Source:UniProtKB/Swiss-Prot;Acc:Q43348]
XLOC_110907	TraesCS6A02G023200	chr6A:11568526-11571725	15.5889	1.32787	-3.55333	0.0275	sucrose:sucrose 1-fructosyltransferase-like	P:GO:0009813; P:GO:0030639; F:GO:0016210	P:flavonoid biosynthetic process; P:polyketide biosynthetic process; F:naringenin-chalcone synthase activity	EC:2.3.1.74	Chalcone synthase	BFRUCT3	AT1G62660	Acid beta-fructofuranosidase 3, vacuolar [Source:UniProtKB/Swiss-Prot;Acc:Q43348]
XLOC_116942	TraesCS6B02G031500	chr6B:18645459-18648979	9.42769	0.280949	-5.06852	0.0454	sucrose:sucrose 1-fructosyltransferase-like	0	0	0	0	BFRUCT3	AT1G62660	Acid beta-fructofuranosidase 3, vacuolar [Source:UniProtKB/Swiss-Prot;Acc:Q43348]
XLOC_049302	TraesCS3A02G376300	chr3A:625237827-625243793	9.21271	1.0957	-3.07177	0.0454	Serine/threonine-protein kinase Nek5	P:GO:0010497; P:GO:2000280; F:GO:0030145; C:GO:0005618; C:GO:0009506; C:GO:0048046	P:plasmodesmata-mediated intercellular transport; P:regulation of root development; F:manganese ion binding; C:cell wall; C:plasmodesma; C:apoplast	0	0
XLOC_049261	TraesCS3A02G367000	chr3A:616093532-616096840	29.7376	2.75721	-3.43101	0.02255	sedoheptulose-1,7-bisphosphatase, chloroplastic	0	0	0	0	SBPASE	AT3G55800	Sedoheptulose-1,7-bisphosphatase, chloroplastic [Source:UniProtKB/Swiss-Prot;Acc:P46283]
XLOC_031314	TraesCS2B02G079400	chr2B:44346179-44347892	59.2426	4.94591	-3.58233	0.0218	ribulose bisphosphate carboxylase small chain PW9, chloroplastic-like	P:GO:0015979; F:GO:0005509; C:GO:0009654; C:GO:0019898	P:photosynthesis; F:calcium ion binding; C:photosystem II oxygen evolving complex; C:extrinsic component of membrane	0	0	0	AT5G38410	Ribulose bisphosphate carboxylase small chain [Source:UniProtKB/TrEMBL;Acc:B3H5S2]
XLOC_022994	TraesCS2A02G066800	chr2A:30047901-30049124	131.422	12.9429	-3.34397	0.0301	ribulose bisphosphate carboxylase small chain PW9, chloroplastic	P:GO:0006508; F:GO:0004190	P:proteolysis; F:aspartic-type endopeptidase activity	EC:3.4.23	Acting on peptide bonds (peptidases)	0	AT5G38410	Ribulose bisphosphate carboxylase small chain [Source:UniProtKB/TrEMBL;Acc:B3H5S2]
XLOC_022998	TraesCS2A02G067200	chr2A:30090305-30091759	52.5799	4.57989	-3.52113	0.02725	ribulose bisphosphate carboxylase small chain PW9, chloroplastic	0	0	0	0	0	AT5G38410	Ribulose bisphosphate carboxylase small chain [Source:UniProtKB/TrEMBL;Acc:B3H5S2]
XLOC_007179	TraesCS1B02G170100	chr1B:301795510-301797063	65.8939	3.16275	-4.38089	0.00755	ribonuclease 1-like	P:GO:0005975; P:GO:0006364; F:GO:0003723; F:GO:0004553; C:GO:0005829	P:carbohydrate metabolic process; P:rRNA processing; F:RNA binding; F:hydrolase activity, hydrolyzing O-glycosyl compounds; C:cytosol	EC:3.2.1	Glycosylases
XLOC_086852	TraesCS5A02G149200	chr5A:327080706-327092036	4.51344	0.493141	-3.19416	0.04845	regulatory-associated protein of TOR 1 isoform X1	P:GO:0006629; P:GO:0010345; P:GO:0035336; F:GO:0080019; F:GO:0102965; C:GO:0016021; C:GO:0043231	P:lipid metabolic process; P:suberin biosynthetic process; P:long-chain fatty-acyl-CoA metabolic process; F:fatty-acyl-CoA reductase (alcohol-forming) activity; F:alcohol-forming fatty acyl-CoA reductase activity; C:integral component of membrane; C:intracellular membrane-bounded organelle	EC:1.2.1.84	Alcohol-forming fatty acyl-CoA reductase	RAPTOR1	AT3G08850	RAPTOR1B [Source:UniProtKB/TrEMBL;Acc:A0A178V9S6]
XLOC_081068	TraesCS4D02G003600	chr4D:1413663-1416117	34.6363	4.89118	-2.82403	0.04585	psbP-like protein 1, chloroplastic	0	0	0	0	PPL1	AT3G55330	PPL1 [Source:UniProtKB/TrEMBL;Acc:A0A178VEI8]
XLOC_088371	TraesCS5A02G452600	chr5A:634077293-634079427	35.9204	1.06691	-5.07329	0.03165	protein YLS3-like	0	0	0	0
XLOC_118679	TraesCS6B02G387400	chr6B:662256759-662268336	8.22693	0.460027	-4.16056	0.0122	protein TSS-like isoform X1	P:GO:0016226; F:GO:0005524; F:GO:0046872; F:GO:0051539; C:GO:0009570	P:iron-sulfur cluster assembly; F:ATP binding; F:metal ion binding; F:4 iron, 4 sulfur cluster binding; C:chloroplast stroma	0	0	TSS	AT4G28080	Protein TSS [Source:UniProtKB/Swiss-Prot;Acc:F4JKH6]
XLOC_033571	TraesCS2B02G545600	chr2B:742465000-742477586	8.95529	1.36157	-2.71747	0.0345	protein TSS	P:GO:0009765; P:GO:0018298; F:GO:0016168; C:GO:0009522; C:GO:0009523; C:GO:0009535	P:photosynthesis, light harvesting; P:protein-chromophore linkage; F:chlorophyll binding; C:photosystem I; C:photosystem II; C:chloroplast thylakoid membrane	0	0	0	AT1G15290	Tetratricopeptide repeat (TPR)-like superfamily protein [Source:UniProtKB/TrEMBL;Acc:F4HZK4]
XLOC_025147	TraesCS2A02G517100	chr2A:740360297-740372994	6.0834	0.590025	-3.36603	0.0346	protein TSS	0	0	0	0	0	AT1G15290	Tetratricopeptide repeat (TPR)-like superfamily protein [Source:UniProtKB/TrEMBL;Acc:F4HZK4]
XLOC_025151	TraesCS2A02G517600	chr2A:740873193-740875512	2.20557	0.304504	-2.85662	0.0344	protein PYRICULARIA ORYZAE RESISTANCE 21-like isoform X2	P:GO:0006468; F:GO:0004674; F:GO:0005524	P:protein phosphorylation; F:protein serine/threonine kinase activity; F:ATP binding	EC:2.7.1	Transferring phosphorus-containing groups	0	AT1G51090	Heavy metal transport/detoxification superfamily protein [Source:UniProtKB/TrEMBL;Acc:Q9C684]
XLOC_039856	TraesCS2D02G009100	chr2D:5086403-5089692	31.4646	1.3879	-4.50275	0.0047	protein NRT1/ PTR FAMILY 8.5	P:GO:0006996; P:GO:0019750; F:GO:0003729; C:GO:0005829; C:GO:0016021	P:organelle organization; P:chloroplast localization; F:mRNA binding; C:cytosol; C:integral component of membrane	0	0
XLOC_000674	TraesCS1A02G138400	chr1A:232066556-232074920	2.79298	0.331691	-3.07389	0.03555	protein NETWORKED 1D-like isoform X1	P:GO:1900150; F:GO:0046872	P:regulation of defense response to fungus; F:metal ion binding	0	0
XLOC_102160	TraesCS5D02G166000	chr5D:258250075-258257689	3.80965	0.594507	-2.67989	0.03935	protein ETHYLENE-INSENSITIVE 2	P:GO:0006537; P:GO:0019676; F:GO:0016040; F:GO:0046872; F:GO:0051538	P:glutamate biosynthetic process; P:ammonia assimilation cycle; F:glutamate synthase (NADH) activity; F:metal ion binding; F:3 iron, 4 sulfur cluster binding	EC:1.4.1.14	Glutamate synthase (NADH)	EIN2	AT5G03280	Ethylene-insensitive protein 2 [Source:UniProtKB/Swiss-Prot;Acc:Q9S814]
XLOC_010885	TraesCS1B02G445200	chr1B:665309786-665314775	5.07955	0.645666	-2.97584	0.0205	protein CHUP1, chloroplastic-like isoform X1	P:GO:0009416; P:GO:0009768; P:GO:0018298; F:GO:0016168; C:GO:0009522; C:GO:0009523; C:GO:0009535; C:GO:0009941; C:GO:0010287	P:response to light stimulus; P:photosynthesis, light harvesting in photosystem I; P:protein-chromophore linkage; F:chlorophyll binding; C:photosystem I; C:photosystem II; C:chloroplast thylakoid membrane; C:chloroplast envelope; C:plastoglobule	0	0
XLOC_004171	TraesCS1A02G415200	chr1A:574336003-574341165	6.05748	0.266953	-4.50406	0.0353	protein CHUP1, chloroplastic-like	P:GO:0055085; F:GO:0022857; C:GO:0005886; C:GO:0016021	P:transmembrane transport; F:transmembrane transporter activity; C:plasma membrane; C:integral component of membrane	EC:7	Translocases
XLOC_017932	TraesCS1D02G422700	chr1D:478120974-478126059	6.92168	0.40297	-4.10238	0.04645	protein CHUP1, chloroplastic	P:GO:0000160; P:GO:0009116; P:GO:0009736; P:GO:0018106; F:GO:0000155; F:GO:0019955; C:GO:0005886; C:GO:0016021	P:phosphorelay signal transduction system; P:nucleoside metabolic process; P:cytokinin-activated signaling pathway; P:peptidyl-histidine phosphorylation; F:phosphorelay sensor kinase activity; F:cytokine binding; C:plasma membrane; C:integral component of membrane	EC:2.7.3; EC:2.7.13.3	Transferring phosphorus-containing groups; Histidine kinase
XLOC_109294	TraesCS6A02G118000	chr6A:88847253-88851191	18.1893	1.83447	-3.30965	0.0308	protein CHLOROPLAST IMPORT APPARATUS 2 isoform X1	0	0	0	0	CIL	AT4G25990	CCT motif family protein (Fragment) [Source:UniProtKB/TrEMBL;Acc:C0SVJ8]
XLOC_098307	TraesCS5B02G406800	chr5B:582888542-582891701	6.00803	0.887216	-2.75953	0.04055	probable thylakoidal processing peptidase 2, chloroplastic	P:GO:0006979; P:GO:0042744; P:GO:0098869; F:GO:0004601; F:GO:0020037; F:GO:0046872; C:GO:0005576	P:response to oxidative stress; P:hydrogen peroxide catabolic process; P:cellular oxidant detoxification; F:peroxidase activity; F:heme binding; F:metal ion binding; C:extracellular region	EC:1.11.1	Acting on a peroxide as acceptor	TPP2	AT1G06870	Probable thylakoidal processing peptidase 2, chloroplastic [Source:UniProtKB/Swiss-Prot;Acc:Q9M9Z2]
XLOC_075309	TraesCS4B02G050200	chr4B:38784847-38791501	6.71227	0.383537	-4.12936	0.04575	probable histidine kinase 4	0	0	0	0	AHK4	AT2G01830	Histidine kinase 4 [Source:UniProtKB/Swiss-Prot;Acc:Q9C5U0]
XLOC_022993	TraesCS2A02G066700	chr2A:30020632-30021500	118.956	10.6198	-3.4856	0.02785	predicted protein	0	0	0	0	0	AT5G38410	Ribulose bisphosphate carboxylase small chain [Source:UniProtKB/TrEMBL;Acc:B3H5S2]
XLOC_022481	TraesCS2A02G557900	chr2A:761304433-761308363	20.1246	3.33682	-2.59241	0.03435	predicted protein	P:GO:0009765; P:GO:0018298; F:GO:0016168; C:GO:0009522; C:GO:0009523; C:GO:0009535	P:photosynthesis, light harvesting; P:protein-chromophore linkage; F:chlorophyll binding; C:photosystem I; C:photosystem II; C:chloroplast thylakoid membrane	0	0	0	AT1G22610	C2 calcium/lipid-binding plant phosphoribosyltransferase family protein [Source:UniProtKB/TrEMBL;Acc:Q9SKA3]
XLOC_040133	TraesCS2D02G065300	chr2D:27883021-27884222	26.322	3.04405	-3.11221	0.04665	predicted protein	P:GO:0006355; F:GO:0003700; F:GO:0043565; C:GO:0005634	P:regulation of transcription, DNA-templated; F:DNA-binding transcription factor activity; F:sequence-specific DNA binding; C:nucleus	0	0	0	AT5G38410	Ribulose bisphosphate carboxylase small chain [Source:UniProtKB/TrEMBL;Acc:B3H5S2]
XLOC_109171	TraesCS6A02G094200	chr6A:61408560-61409698	68.1293	2.57039	-4.72822	0.00395	predicted protein	P:GO:0006782; P:GO:0015995; F:GO:0008883; F:GO:0050661; C:GO:0009507	P:protoporphyrinogen IX biosynthetic process; P:chlorophyll biosynthetic process; F:glutamyl-tRNA reductase activity; F:NADP binding; C:chloroplast	EC:1.2.1.70	Glutamyl-tRNA reductase	LHCB1.1	AT1G29920	Chlorophyll a-b binding protein 3, chloroplastic [Source:UniProtKB/Swiss-Prot;Acc:Q8VZ87]
XLOC_057156	TraesCS3B02G388500	chr3B:611427139-611427661	30.4503	1.26072	-4.59414	0.04695	predicted protein	0	0	0	0
XLOC_006417	TraesCS1B02G017300	chr1B:8255691-8257056	10.6708	1.81714	-2.55393	0.04625	Polygalacturonase inhibitor	F:GO:0016788	F:hydrolase activity, acting on ester bonds	EC:3.1	Acting on ester bonds
XLOC_081454	TraesCS4D02G081600	chr4D:55279293-55281404	12.6231	1.44876	-3.12318	0.045	photosynthetic NDH subunit of subcomplex B 1, chloroplastic	P:GO:0046274; F:GO:0005507; F:GO:0052716; C:GO:0048046	P:lignin catabolic process; F:copper ion binding; F:hydroquinone:oxygen oxidoreductase activity; C:apoplast	EC:1.10.3.2	Laccase	PNSB1	AT1G15980	Photosynthetic NDH subunit of subcomplex B 1, chloroplastic [Source:UniProtKB/Swiss-Prot;Acc:Q9S9N6]
XLOC_008164	TraesCS1B02G367500	chr1B:598379885-598381591	23.2698	2.6576	-3.13026	0.0499	phospholipase A1-II 7-like	P:GO:0009765; P:GO:0018298; F:GO:0016168; C:GO:0009522; C:GO:0009523; C:GO:0009535	P:photosynthesis, light harvesting; P:protein-chromophore linkage; F:chlorophyll binding; C:photosystem I; C:photosystem II; C:chloroplast thylakoid membrane	0	0	0	AT1G06250	Phospholipase A1-IIalpha [Source:UniProtKB/Swiss-Prot;Acc:Q9LNC2]
XLOC_076474	TraesCS4B02G298900	chr4B:585012264-585020967	4.03576	0.35605	-3.50269	0.0426	phosphoinositide phosphatase SAC2-like isoform X4	0	0	0	0
XLOC_088227	TraesCS5A02G424400	chr5A:609866676-609875081	33.4566	4.98248	-2.74735	0.03625	Peroxisomal (S)-2-hydroxy-acid oxidase GLO1	0	0	0	0	0	AT3G14415	GOX2 [Source:UniProtKB/TrEMBL;Acc:A0A384L6X3]
XLOC_095623	TraesCS5B02G426500	chr5B:602245974-602251801	44.9399	3.83061	-3.55235	0.0432	peroxisomal (S)-2-hydroxy-acid oxidase GLO1	P:GO:0006355; F:GO:0003677; F:GO:0003700; C:GO:0005634	P:regulation of transcription, DNA-templated; F:DNA binding; F:DNA-binding transcription factor activity; C:nucleus	0	0	0	AT3G14415	GOX2 [Source:UniProtKB/TrEMBL;Acc:A0A384L6X3]
XLOC_117106	TraesCS6B02G063800	chr6B:42317218-42318937	44.7754	0.876941	-5.67408	0.0377	peroxidase 70-like	0	0	0	0
XLOC_061186	TraesCS3D02G031800	chr3D:11731895-11733355	43.098	0.832855	-5.69341	0.0385	peroxidase 12-like	P:GO:0006355; F:GO:0003700; F:GO:0043565; C:GO:0005634	P:regulation of transcription, DNA-templated; F:DNA-binding transcription factor activity; F:sequence-specific DNA binding; C:nucleus	0	0
XLOC_025426	TraesCS2A02G574400	chr2A:769472596-769474043	16.2137	0.530956	-4.93248	0.0478	peroxidase 12-like	0	0	0	0
XLOC_004316	TraesCS1A02G441600	chr1A:590342100-590348556	24.1862	1.995	-3.59972	0.0322	outer plastidial membrane protein porin-like isoform X1	P:GO:0055085; F:GO:0022857; C:GO:0016021	P:transmembrane transport; F:transmembrane transporter activity; C:integral component of membrane	EC:7	Translocases
XLOC_023692	TraesCS2A02G204900	chr2A:182309366-182311184	42.2178	7.52592	-2.48791	0.04495	organic cation/carnitine transporter 2-like	0	0	0	0	OCT6	AT1G16370	Organic cation/carnitine transporter 6 [Source:UniProtKB/Swiss-Prot;Acc:Q9SA36]
XLOC_023086	TraesCS2A02G084800	chr2A:38912334-38915575	19.2769	1.47113	-3.71188	0.02175	omega-3 fatty acid desaturase, chloroplastic	P:GO:0009773; F:GO:0016757; C:GO:0009507; C:GO:0010598	P:photosynthetic electron transport in photosystem I; F:glycosyltransferase activity; C:chloroplast; C:NAD(P)H dehydrogenase complex (plastoquinone)	EC:2.4	Glycosyltransferases	FAD3	AT2G29980	FAD3 [Source:UniProtKB/TrEMBL;Acc:A0A178VX43]
XLOC_090910	TraesCS5A02G433100	chr5A:616981522-616982602	20.0004	0.475051	-5.3958	0.04255	non-specific lipid transfer protein GPI-anchored 2-like	P:GO:0006635; P:GO:0007031; P:GO:0015910; P:GO:0042760; F:GO:0005324; F:GO:0005524; F:GO:0140359; C:GO:0005778; C:GO:0016021	P:fatty acid beta-oxidation; P:peroxisome organization; P:long-chain fatty acid import into peroxisome; P:very long-chain fatty acid catabolic process; F:long-chain fatty acid transporter activity; F:ATP binding; F:ABC-type transporter activity; C:peroxisomal membrane; C:integral component of membrane	EC:7	Translocases
XLOC_087928	TraesCS5A02G369300	chr5A:569469048-569469934	65.1256	5.19782	-3.64725	0.02465	---NA---	0	0	0	0
XLOC_016106	TraesCS1D02G043300	chr1D:22436447-22437772	87.6343	5.617	-3.96362	0.04085	myb-related protein MYBAS2-like	P:GO:0010951; F:GO:0004867; C:GO:0005576	P:negative regulation of endopeptidase activity; F:serine-type endopeptidase inhibitor activity; C:extracellular region	0	0	ATMYB48	AT3G46130	myb domain protein 48 [Source:TAIR;Acc:AT3G46130]
XLOC_000212	TraesCS1A02G042700	chr1A:23339465-23340670	47.4165	3.59	-3.72333	0.0227	myb-related protein MYBAS2-like	P:GO:0005975; F:GO:0004575; C:GO:0005773; C:GO:0016021	P:carbohydrate metabolic process; F:sucrose alpha-glucosidase activity; C:vacuole; C:integral component of membrane	EC:3.2.1.20; EC:3.2.1.26; EC:3.2.1.48	Alpha-glucosidase; Beta-fructofuranosidase; Sucrose alpha-glucosidase	ATMYB48	AT3G46130	myb domain protein 48 [Source:TAIR;Acc:AT3G46130]
XLOC_006589	TraesCS1B02G055200	chr1B:37798960-37800280	66.2862	3.00225	-4.46459	0.0074	myb-related protein MYBAS2-like	0	0	0	0	MYB59	AT5G59780	Transcription factor MYB59 [Source:UniProtKB/Swiss-Prot;Acc:Q4JL84]
XLOC_081732	TraesCS4D02G142300	chr4D:127565974-127567468	19.107	0.823203	-4.53671	0.0496	myb-related protein MYBAS1	F:GO:0030246; C:GO:0048046	F:carbohydrate binding; C:apoplast	0	0	ATMYB48	AT3G46130	myb domain protein 48 [Source:TAIR;Acc:AT3G46130]
XLOC_071458	TraesCS4A02G173300	chr4A:440868047-440869430	28.9415	0.737355	-5.29464	0.037	Myb-related protein MYBAS1	P:GO:0006413; P:GO:0009833; P:GO:0009834; P:GO:0030244; P:GO:0071555; F:GO:0003743; F:GO:0016760; F:GO:0046872; C:GO:0005802; C:GO:0005886; C:GO:0016021	P:translational initiation; P:plant-type primary cell wall biogenesis; P:plant-type secondary cell wall biogenesis; P:cellulose biosynthetic process; P:cell wall organization; F:translation initiation factor activity; F:cellulose synthase (UDP-forming) activity; F:metal ion binding; C:trans-Golgi network; C:plasma membrane; C:integral component of membrane	EC:2.4.1.12	Cellulose synthase (UDP-forming)	ATMYB48	AT3G46130	myb domain protein 48 [Source:TAIR;Acc:AT3G46130]
XLOC_082914	TraesCS4D02G022300	chr4D:9390211-9392004	19.9606	0.765423	-4.70475	0.04805	mannose/glucose-specific lectin-like	C:GO:0005634; C:GO:0016021	C:nucleus; C:integral component of membrane	0	0
XLOC_104419	TraesCS5D02G041100	chr5D:41603824-41608396	5.44278	0.654186	-3.05657	0.03415	lipoxygenase 2.1, chloroplastic	0	0	0	0	LOX2	AT3G45140	Lipoxygenase 2, chloroplastic [Source:UniProtKB/Swiss-Prot;Acc:P38418]
XLOC_010279	TraesCS1B02G317500	chr1B:542578993-542580037	93.1951	4.4579	-4.38582	0.00745	light harvesting chlorophyll a/b-binding protein Lhcb1	0	0	0	0	LHCB1.1	AT1G29920	Chlorophyll a-b binding protein 3, chloroplastic [Source:UniProtKB/Swiss-Prot;Acc:Q8VZ87]
XLOC_015037	TraesCS1D02G283000	chr1D:381018549-381021160	11.6638	1.41123	-3.04701	0.04855	laccase-12-like isoform X1	P:GO:0006865; C:GO:0005886; C:GO:0016021	P:amino acid transport; C:plasma membrane; C:integral component of membrane	0	0	LAC1	AT1G18140	Laccase-1 [Source:UniProtKB/Swiss-Prot;Acc:Q9LMS3]
XLOC_115527	TraesCS6B02G213400	chr6B:288280184-288284737	3.33911	0.547157	-2.60944	0.04825	hypothetical protein CFC21_088009	P:GO:0009833; P:GO:0009834; P:GO:0030244; P:GO:0071555; F:GO:0016760; F:GO:0046872; C:GO:0005802; C:GO:0005886; C:GO:0016021	P:plant-type primary cell wall biogenesis; P:plant-type secondary cell wall biogenesis; P:cellulose biosynthetic process; P:cell wall organization; F:cellulose synthase (UDP-forming) activity; F:metal ion binding; C:trans-Golgi network; C:plasma membrane; C:integral component of membrane	EC:2.4.1.12	Cellulose synthase (UDP-forming)
XLOC_101941	TraesCS5D02G120600	chr5D:170710941-170712767	10.1347	1.50479	-2.75167	0.0262	hypothetical protein CFC21_076650	0	0	0	0
XLOC_069036	TraesCS4A02G158900	chr4A:329178456-329188700	5.54481	0.642522	-3.10932	0.04085	hypothetical protein CFC21_052394	P:GO:0051923; F:GO:0008146; C:GO:0005737	P:sulfation; F:sulfotransferase activity; C:cytoplasm	EC:2.8.2	Transferring sulfur-containing groups
XLOC_020811	TraesCS2A02G230800	chr2A:267981191-267984369	4.87591	0.17242	-4.82167	0.04855	hypothetical protein CFC21_016651	P:GO:0006952; F:GO:0005524; F:GO:0043531	P:defense response; F:ATP binding; F:ADP binding	0	0
XLOC_110619	TraesCS6A02G385200	chr6A:603135846-603136814	43.6401	4.35473	-3.325	0.03715	homeotic protein female sterile-like	0	0	0	0
XLOC_110526	TraesCS6A02G367300	chr6A:594492083-594496424	6.37619	1.02509	-2.63694	0.04265	heparanase-like protein 3	F:GO:0016788	F:hydrolase activity, acting on ester bonds	EC:3.1	Acting on ester bonds	AtGUS3	AT5G34940	Heparanase-like protein 3 [Source:UniProtKB/Swiss-Prot;Acc:Q9FZP1]
XLOC_031111	TraesCS2B02G036700	chr2B:17393385-17400286	4.03821	0.304371	-3.72981	0.0437	G-type lectin S-receptor-like serine/threonine-protein kinase SD1-13	P:GO:0006629; P:GO:0010345; P:GO:0035336; F:GO:0080019; F:GO:0102965; C:GO:0016021; C:GO:0043231	P:lipid metabolic process; P:suberin biosynthetic process; P:long-chain fatty-acyl-CoA metabolic process; F:fatty-acyl-CoA reductase (alcohol-forming) activity; F:alcohol-forming fatty acyl-CoA reductase activity; C:integral component of membrane; C:intracellular membrane-bounded organelle	EC:1.2.1.84	Alcohol-forming fatty acyl-CoA reductase
XLOC_039493	TraesCS2D02G537700	chr2D:619401524-619406947	0.916562	0.0638724	-3.84297	0.0282	G-type lectin S-receptor-like serine/threonine-protein kinase B120 isoform X1	0	0	0	0	RKS1	AT1G11340	G-type lectin S-receptor-like serine/threonine-protein kinase RKS1 [Source:UniProtKB/Swiss-Prot;Acc:Q9ZT07]
XLOC_040588	TraesCS2D02G155000	chr2D:98672355-98673614	53.9768	4.01834	-3.74767	0.0182	glycine-rich cell wall structural protein-like	F:GO:0030145; C:GO:0005618; C:GO:0048046	F:manganese ion binding; C:cell wall; C:apoplast	0	0
XLOC_040587	TraesCS2D02G154900	chr2D:98658406-98659639	23.6737	0.343773	-6.10569	0.04115	glycine-rich cell wall structural protein 2-like	F:GO:0003779	F:actin binding	0	0
XLOC_114496	TraesCS6B02G004400	chr6B:3384707-3387486	10.6786	1.68074	-2.66755	0.03845	glycerate dehydrogenase	P:GO:0055085; F:GO:0022857; C:GO:0016021	P:transmembrane transport; F:transmembrane transporter activity; C:integral component of membrane	EC:7	Translocases	HPR	AT1G68010	hydroxypyruvate reductase [Source:TAIR;Acc:AT1G68010]
XLOC_006708	TraesCS1B02G075200	chr1B:58321320-58325072	36.0955	3.83666	-3.2339	0.03555	glutamyl tRNA reductase	P:GO:0009854; P:GO:0010109; P:GO:0019048; F:GO:0008891; F:GO:0010181; F:GO:0052852; F:GO:0052853; F:GO:0052854; C:GO:0005777	P:oxidative photosynthetic carbon pathway; P:regulation of photosynthesis; P:modulation by virus of host process; F:glycolate oxidase activity; F:FMN binding; F:very-long-chain-(S)-2-hydroxy-acid oxidase activity; F:long-chain-(S)-2-hydroxy-long-chain-acid oxidase activity; F:medium-chain-(S)-2-hydroxy-acid oxidase activity; C:peroxisome	EC:1.1.3.15	(S)-2-hydroxy-acid oxidase	HEMA3	AT2G31250	Probable glutamyl-tRNA reductase 3, chloroplastic [Source:UniProtKB/Swiss-Prot;Acc:Q9SJX1]
XLOC_013916	TraesCS1D02G058300	chr1D:38549078-38553022	25.3737	2.47076	-3.36031	0.02735	glutamyl tRNA reductase	F:GO:0004497; F:GO:0005506; F:GO:0016705; F:GO:0020037; C:GO:0016021	F:monooxygenase activity; F:iron ion binding; F:oxidoreductase activity, acting on paired donors, with incorporation or reduction of molecular oxygen; F:heme binding; C:integral component of membrane	EC:1.14	Acting on paired donors, with incorporation or reduction of molecular oxygen. The oxygen incorporated need not be derived from O(2)	HEMA3	AT2G31250	Probable glutamyl-tRNA reductase 3, chloroplastic [Source:UniProtKB/Swiss-Prot;Acc:Q9SJX1]
XLOC_020746	TraesCS2A02G216200	chr2A:203226810-203229006	6.63748	0.204177	-5.02274	0.04075	glucan endo-1,3-beta-glucosidase 3-like isoform X2	0	0	0	0
XLOC_023036	TraesCS2A02G075000	chr2A:33269754-33271055	127.531	7.23159	-4.14039	0.04515	germin-like protein 8-14	P:GO:0009765; P:GO:0018298; F:GO:0016168; C:GO:0009522; C:GO:0009523; C:GO:0009535	P:photosynthesis, light harvesting; P:protein-chromophore linkage; F:chlorophyll binding; C:photosystem I; C:photosystem II; C:chloroplast thylakoid membrane	0	0	GLP1	AT1G72610	Germin-like protein subfamily 3 member 1 [Source:UniProtKB/Swiss-Prot;Acc:P94040]
XLOC_040183	TraesCS2D02G073700	chr2D:30978617-30980064	68.9861	3.90242	-4.14386	0.0112	germin-like protein 8-14	P:GO:0009765; P:GO:0018298; F:GO:0016168; C:GO:0009522; C:GO:0009523; C:GO:0009535	P:photosynthesis, light harvesting; P:protein-chromophore linkage; F:chlorophyll binding; C:photosystem I; C:photosystem II; C:chloroplast thylakoid membrane	0	0	GLP1	AT1G72610	Germin-like protein subfamily 3 member 1 [Source:UniProtKB/Swiss-Prot;Acc:P94040]
XLOC_118838	TraesCS6B02G421300	chr6B:692094049-692094717	22.7196	1.07901	-4.39616	0.0475	germin-like protein 1-1	P:GO:0006869; F:GO:0008289; C:GO:0016021	P:lipid transport; F:lipid binding; C:integral component of membrane	0	0	GLP4	AT1G09560	Germin-like protein subfamily 2 member 1 [Source:UniProtKB/Swiss-Prot;Acc:P94014]
XLOC_104187	TraesCS5D02G566800	chr5D:564944149-564950276	15.4363	1.80808	-3.0938	0.0392	GDSL esterase/lipase EXL3	P:GO:0009765; P:GO:0018298; F:GO:0016168; C:GO:0009522; C:GO:0009523; C:GO:0009535	P:photosynthesis, light harvesting; P:protein-chromophore linkage; F:chlorophyll binding; C:photosystem I; C:photosystem II; C:chloroplast thylakoid membrane	0	0
XLOC_070149	TraesCS4A02G397000	chr4A:671943698-671947082	49.3823	8.50937	-2.53687	0.0404	GDSL esterase/lipase APG	P:GO:0006094; P:GO:0006096; P:GO:0030388; F:GO:0004332; C:GO:0005829; C:GO:0010287	P:gluconeogenesis; P:glycolytic process; P:fructose 1,6-bisphosphate metabolic process; F:fructose-bisphosphate aldolase activity; C:cytosol; C:plastoglobule	EC:4.1.2.13	Fructose-bisphosphate aldolase
XLOC_104666	TraesCS5D02G096300	chr5D:106658089-106661555	9.33554	0.978062	-3.25474	0.0282	GDSL esterase/lipase APG	P:GO:0006465; F:GO:0004252; C:GO:0016021	P:signal peptide processing; F:serine-type endopeptidase activity; C:integral component of membrane	EC:3.4.21	Acting on peptide bonds (peptidases)
XLOC_006959	TraesCS1B02G126600	chr1B:155404644-155406696	13.8046	0.838731	-4.0408	0.0431	GATA transcription factor 23-like	P:GO:0006979; P:GO:0042744; P:GO:0098869; F:GO:0004601; F:GO:0020037; F:GO:0046872; C:GO:0005576; C:GO:0009505; C:GO:0009506	P:response to oxidative stress; P:hydrogen peroxide catabolic process; P:cellular oxidant detoxification; F:peroxidase activity; F:heme binding; F:metal ion binding; C:extracellular region; C:plant-type cell wall; C:plasmodesma	EC:1.11.1	Acting on a peroxide as acceptor
XLOC_104799	TraesCS5D02G122700	chr5D:177675435-177677242	60.2909	7.7337	-2.96271	0.0323	fructose-bisphosphate aldolase, chloroplastic	P:GO:0055085; F:GO:0022857; C:GO:0016021	P:transmembrane transport; F:transmembrane transporter activity; C:integral component of membrane	EC:7	Translocases	FBA2	AT4G38970	Fructose-bisphosphate aldolase [Source:UniProtKB/TrEMBL;Acc:A0A178UW98]
XLOC_076046	TraesCS4B02G211400	chr4B:449766859-449768630	21.2916	1.8387	-3.53353	0.02675	fructose-1,6-bisphosphatase, chloroplastic	P:GO:0006355; C:GO:0005634	P:regulation of transcription, DNA-templated; C:nucleus	0	0	CFBP1	AT3G54050	Fructose-1,6-bisphosphatase 1, chloroplastic [Source:UniProtKB/Swiss-Prot;Acc:P25851]
XLOC_065029	TraesCS3D02G288000	chr3D:397135646-397139833	5.37525	0.411512	-3.70733	0.0325	fe-S cluster assembly factor HCF101, chloroplastic isoform X3	0	0	0	0	HCF101	AT3G24430	Fe-S cluster assembly factor HCF101, chloroplastic [Source:UniProtKB/Swiss-Prot;Acc:Q6STH5]
XLOC_087899	TraesCS5A02G363200	chr5A:563839403-563843863	9.40821	0.67114	-3.80923	0.04955	fatty acyl-CoA reductase 1	P:GO:0006633; P:GO:0031408; F:GO:0016702; F:GO:0046872; C:GO:0009536	P:fatty acid biosynthetic process; P:oxylipin biosynthetic process; F:oxidoreductase activity, acting on single donors with incorporation of molecular oxygen, incorporation of two atoms of oxygen; F:metal ion binding; C:plastid	EC:1.13.11	Acting on single donors with incorporation of molecular oxygen (oxygenases). The oxygen incorporated need not be derived from O(2)	FAR4	AT3G44540	Probable fatty acyl-CoA reductase 4 [Source:UniProtKB/Swiss-Prot;Acc:Q9LXN3]
XLOC_103187	TraesCS5D02G372300	chr5D:446275226-446279692	9.39829	0.478907	-4.29458	0.0402	fatty acyl-CoA reductase 1	P:GO:0006869; F:GO:0008289; C:GO:0016021	P:lipid transport; F:lipid binding; C:integral component of membrane	0	0
XLOC_076981	TraesCS4B02G010100	chr4B:6636324-6642101	9.65458	0.295314	-5.03089	0.04925	Fatty acyl-CoA reductase 1	P:GO:0005975; F:GO:0004575; C:GO:0005773; C:GO:0016021	P:carbohydrate metabolic process; F:sucrose alpha-glucosidase activity; C:vacuole; C:integral component of membrane	EC:3.2.1.20; EC:3.2.1.26; EC:3.2.1.48	Alpha-glucosidase; Beta-fructofuranosidase; Sucrose alpha-glucosidase	FAR4	AT3G44540	Probable fatty acyl-CoA reductase 4 [Source:UniProtKB/Swiss-Prot;Acc:Q9LXN3]
XLOC_101841	TraesCS5D02G098800	chr5D:110365711-110370570	2.50698	0.171831	-3.86689	0.0463	disease resistance protein RGA5-like	0	0	0	0
XLOC_116432	TraesCS6B02G404000	chr6B:679640805-679643482	22.0269	0.620438	-5.14984	0.04985	cytosolic sulfotransferase 17-like	P:GO:0055085; F:GO:0022857; C:GO:0005886; C:GO:0016021	P:transmembrane transport; F:transmembrane transporter activity; C:plasma membrane; C:integral component of membrane	EC:7	Translocases	SOT3	AT4G26280	Cytosolic sulfotransferase 3 [Source:UniProtKB/Swiss-Prot;Acc:Q9STQ6]
XLOC_071267	TraesCS4A02G132500	chr4A:178374150-178378322	19.8845	2.30953	-3.10597	0.04965	cytochrome P450 714B3-like isoform X2	P:GO:0015698; P:GO:0098656; F:GO:0008308; C:GO:0005741	P:inorganic anion transport; P:anion transmembrane transport; F:voltage-gated anion channel activity; C:mitochondrial outer membrane	EC:7	Translocases
XLOC_101438	TraesCS5D02G018100	chr5D:10536463-10542334	3.38103	0.223418	-3.91965	0.01935	CSC1-like protein RXW8	P:GO:0005975; F:GO:0042973	P:carbohydrate metabolic process; F:glucan endo-1,3-beta-D-glucosidase activity	EC:3.2.1.21; EC:3.2.1.39	Beta-glucosidase; Glucan endo-1,3-beta-D-glucosidase	RXW8	AT1G58520	CSC1-like protein RXW8 [Source:UniProtKB/Swiss-Prot;Acc:F4IBD7]
XLOC_029393	TraesCS2B02G317600	chr2B:453077888-453079490	17.5158	0.689386	-4.6672	0.0472	cold and drought-regulated protein CORA-like	P:GO:0006629; P:GO:0010345; P:GO:0035336; F:GO:0080019; F:GO:0102965; C:GO:0016021; C:GO:0043231	P:lipid metabolic process; P:suberin biosynthetic process; P:long-chain fatty-acyl-CoA metabolic process; F:fatty-acyl-CoA reductase (alcohol-forming) activity; F:alcohol-forming fatty acyl-CoA reductase activity; C:integral component of membrane; C:intracellular membrane-bounded organelle	EC:1.2.1.84	Alcohol-forming fatty acyl-CoA reductase
XLOC_101572	TraesCS5D02G044400	chr5D:43326067-43329280	26.6717	3.06087	-3.1233	0.0285	chloroplast stem-loop binding protein of 41 kDa b, chloroplastic	P:GO:0009853; P:GO:0019253; C:GO:0009507	P:photorespiration; P:reductive pentose-phosphate cycle; C:chloroplast	0	0	CRB	AT1G09340	chloroplast RNA binding [Source:TAIR;Acc:AT1G09340]
XLOC_023331	TraesCS2A02G130600	chr2A:78328733-78346097	5.62225	0.590161	-3.25197	0.04245	chloroplast ferredoxin-dependent glutamate synthase	P:GO:0006996; P:GO:0019750; F:GO:0003729; C:GO:0005829; C:GO:0016021	P:organelle organization; P:chloroplast localization; F:mRNA binding; C:cytosol; C:integral component of membrane	0	0	GLU2	AT2G41220	Ferredoxin-dependent glutamate synthase 2, chloroplastic [Source:UniProtKB/Swiss-Prot;Acc:Q9T0P4]
XLOC_015669	TraesCS1D02G411600	chr1D:473034091-473035730	36.8934	1.34973	-4.77262	0.04975	chlorophyll a-b binding protein, chloroplastic	P:GO:0005975; F:GO:0004575; C:GO:0005773; C:GO:0016021	P:carbohydrate metabolic process; F:sucrose alpha-glucosidase activity; C:vacuole; C:integral component of membrane	EC:3.2.1.20; EC:3.2.1.26; EC:3.2.1.48	Alpha-glucosidase; Beta-fructofuranosidase; Sucrose alpha-glucosidase	LHCB1.1	AT1G29920	Chlorophyll a-b binding protein 3, chloroplastic [Source:UniProtKB/Swiss-Prot;Acc:Q8VZ87]
XLOC_115063	TraesCS6B02G122800	chr6B:117837067-117841225	53.5069	3.83705	-3.80166	0.00725	chlorophyll a-b binding protein of LHCII type 1-like isoform X1	P:GO:0006782; P:GO:0015995; F:GO:0008883; F:GO:0050661; C:GO:0009507	P:protoporphyrinogen IX biosynthetic process; P:chlorophyll biosynthetic process; F:glutamyl-tRNA reductase activity; F:NADP binding; C:chloroplast	EC:1.2.1.70	Glutamyl-tRNA reductase	LHCB1.1	AT1G29920	Chlorophyll a-b binding protein 3, chloroplastic [Source:UniProtKB/Swiss-Prot;Acc:Q8VZ87]
XLOC_098568	TraesCS5B02G463100	chr5B:638396835-638398001	140.898	6.36668	-4.46797	0.0364	chlorophyll a-b binding protein of LHCII type 1-like	P:GO:0009765; P:GO:0018298; F:GO:0016168; C:GO:0009522; C:GO:0009523; C:GO:0009535	P:photosynthesis, light harvesting; P:protein-chromophore linkage; F:chlorophyll binding; C:photosystem I; C:photosystem II; C:chloroplast thylakoid membrane	0	0	LHCB1.1	AT1G29920	Chlorophyll a-b binding protein 3, chloroplastic [Source:UniProtKB/Swiss-Prot;Acc:Q8VZ87]
XLOC_008276	TraesCS1B02G388200	chr1B:622218207-622219366	119.209	6.23006	-4.2581	0.0476	chlorophyll a-b binding protein of LHCII type 1-like	P:GO:0006508; F:GO:0004190	P:proteolysis; F:aspartic-type endopeptidase activity	EC:3.4.23	Acting on peptide bonds (peptidases)	LHCB1.1	AT1G29920	Chlorophyll a-b binding protein 3, chloroplastic [Source:UniProtKB/Swiss-Prot;Acc:Q8VZ87]
XLOC_091013	TraesCS5A02G454200	chr5A:635407573-635408909	168.759	5.13131	-5.03949	0.02005	chlorophyll a-b binding protein of LHCII type 1-like	P:GO:0009738; P:GO:0043086; P:GO:0080163; F:GO:0004864; F:GO:0010427; F:GO:0038023; C:GO:0005634; C:GO:0005737	P:abscisic acid-activated signaling pathway; P:negative regulation of catalytic activity; P:regulation of protein serine/threonine phosphatase activity; F:protein phosphatase inhibitor activity; F:abscisic acid binding; F:signaling receptor activity; C:nucleus; C:cytoplasm	0	0	LHCB1.1	AT1G29920	Chlorophyll a-b binding protein 3, chloroplastic [Source:UniProtKB/Swiss-Prot;Acc:Q8VZ87]
XLOC_098567	TraesCS5B02G463000	chr5B:638352710-638353511	136.424	3.23531	-5.39805	0.04225	chlorophyll a-b binding protein of LHCII type 1-like	0	0	0	0	LHCB1.1	AT1G29920	Chlorophyll a-b binding protein 3, chloroplastic [Source:UniProtKB/Swiss-Prot;Acc:Q8VZ87]
XLOC_001974	TraesCS1A02G403800	chr1A:566688720-566689723	75.6973	1.79846	-5.39541	0.03875	chlorophyll a-b binding protein of LHCII type 1-like	0	0	0	0	LHCB1.1	AT1G29920	Chlorophyll a-b binding protein 3, chloroplastic [Source:UniProtKB/Swiss-Prot;Acc:Q8VZ87]
XLOC_017376	TraesCS1D02G306200	chr1D:403334902-403336201	20.1293	0.644041	-4.966	0.0472	chlorophyll a-b binding protein of LHCII type 1-like	0	0	0	0	LHCB1.1	AT1G29920	Chlorophyll a-b binding protein 3, chloroplastic [Source:UniProtKB/Swiss-Prot;Acc:Q8VZ87]
XLOC_109173	TraesCS6A02G094400	chr6A:61414735-61416488	5.15945	0.224363	-4.52331	0.04755	chlorophyll a-b binding protein of LHCII type 1	P:GO:0098655; F:GO:0005227; C:GO:0005886; C:GO:0016021	P:cation transmembrane transport; F:calcium activated cation channel activity; C:plasma membrane; C:integral component of membrane	EC:7	Translocases	LHCB1.1	AT1G29920	Chlorophyll a-b binding protein 3, chloroplastic [Source:UniProtKB/Swiss-Prot;Acc:Q8VZ87]
XLOC_030603	TraesCS2B02G558400	chr2B:752784987-752788155	16.0906	1.32581	-3.60127	0.01485	chalcone synthase	0	0	0	0	CHS	AT5G13930	Chalcone synthase family protein [Source:UniProtKB/TrEMBL;Acc:Q460R0]
XLOC_089926	TraesCS5A02G222500	chr5A:438471499-438475911	7.63832	0.851459	-3.16525	0.04905	cellulose synthase A catalytic subunit 9 [UDP-forming]	0	0	0	0	CESA7	AT5G17420	MUR10 [Source:UniProtKB/TrEMBL;Acc:A0A384LP57]
XLOC_000726	TraesCS1A02G149300	chr1A:256823680-256827995	7.45097	0.71856	-3.37425	0.03465	cellulose synthase A catalytic subunit 7 [UDP-forming]	0	0	0	0
XLOC_053908	TraesCS3B02G324500	chr3B:525606496-525612405	4.50517	0.546487	-3.04332	0.02135	cellulose synthase A catalytic subunit 4 [UDP-forming]	P:GO:0006979; P:GO:0042744; P:GO:0098869; F:GO:0004601; F:GO:0020037; F:GO:0046872; C:GO:0005576; C:GO:0009505; C:GO:0009506	P:response to oxidative stress; P:hydrogen peroxide catabolic process; P:cellular oxidant detoxification; F:peroxidase activity; F:heme binding; F:metal ion binding; C:extracellular region; C:plant-type cell wall; C:plasmodesma	EC:1.11.1	Acting on a peroxide as acceptor	CESA8	AT4G18780	Cellulose synthase (Fragment) [Source:UniProtKB/TrEMBL;Acc:A0A068FHR7]
XLOC_003209	TraesCS1A02G212800	chr1A:376135406-376155653	2.04968	0.135583	-3.91815	0.04205	CCR4-NOT transcription complex subunit 1-like isoform X1	P:GO:0055085; F:GO:0005524; F:GO:0140359; C:GO:0016021	P:transmembrane transport; F:ATP binding; F:ABC-type transporter activity; C:integral component of membrane	EC:7	Translocases	0	AT1G02080	Transcription regulator [Source:UniProtKB/TrEMBL;Acc:F4HVV6]
XLOC_063483	TraesCS3D02G513700	chr3D:597616542-597620778	5.06721	0.75147	-2.7534	0.0339	CBS domain-containing protein CBSCBSPB3-like	P:GO:0006355; F:GO:0003700; F:GO:0043565; C:GO:0005634	P:regulation of transcription, DNA-templated; F:DNA-binding transcription factor activity; F:sequence-specific DNA binding; C:nucleus	0	0	CBSCBSPB2	AT2G36500	CBS domain-containing protein CBSCBSPB2 [Source:UniProtKB/Swiss-Prot;Acc:Q9SJQ5]
XLOC_055449	TraesCS3B02G038600	chr3B:18558601-18559871	66.7939	5.54977	-3.58922	0.0254	Bowman-Birk type trypsin inhibitor	0	0	0	0
XLOC_013888	TraesCS1D02G052700	chr1D:33638500-33640774	36.4349	2.76495	-3.72	0.0179	bidirectional sugar transporter SWEET14-like	P:GO:0005986; P:GO:0006000; P:GO:0006002; P:GO:0006094; P:GO:0016311; P:GO:0019252; P:GO:0019253; P:GO:0030388; P:GO:0042742; F:GO:0042132; F:GO:0046872; F:GO:0050278; C:GO:0009570; C:GO:0009579; C:GO:0009941; C:GO:0048046	P:sucrose biosynthetic process; P:fructose metabolic process; P:fructose 6-phosphate metabolic process; P:gluconeogenesis; P:dephosphorylation; P:starch biosynthetic process; P:reductive pentose-phosphate cycle; P:fructose 1,6-bisphosphate metabolic process; P:defense response to bacterium; F:fructose 1,6-bisphosphate 1-phosphatase activity; F:metal ion binding; F:sedoheptulose-bisphosphatase act…	EC:3.1.3.37; EC:3.1.3.23; EC:3.1.3.11	Sedoheptulose-bisphosphatase; Sugar-phosphatase; Fructose-bisphosphatase	SWEET9	AT2G39060	Bidirectional sugar transporter SWEET [Source:UniProtKB/TrEMBL;Acc:A0A178VR23]
XLOC_104525	TraesCS5D02G068800	chr5D:65758746-65763941	76.205	6.05827	-3.65291	0.01755	Basic-leucine zipper (BZIP) transcription factor family	0	0	0	0	BZIP25	AT3G54620	Basic leucine zipper 25 [Source:UniProtKB/Swiss-Prot;Acc:Q9M1G6]
XLOC_118312	TraesCS6B02G312000	chr6B:559038444-559042785	81.859	11.0499	-2.88911	0.0481	aspartyl protease family protein At5g10770-like isoform X2	P:GO:0009853; P:GO:0019253; C:GO:0009507	P:photorespiration; P:reductive pentose-phosphate cycle; C:chloroplast	0	0
XLOC_110102	TraesCS6A02G283700	chr6A:514889866-514894849	50.7442	6.18869	-3.03554	0.0425	aspartyl protease family protein At5g10770-like isoform X2	P:GO:0006355; F:GO:0003700; C:GO:0005634	P:regulation of transcription, DNA-templated; F:DNA-binding transcription factor activity; C:nucleus	0	0
XLOC_027939	TraesCS2B02G012000	chr2B:6178675-6195824	7.51001	0.553326	-3.76261	0.0315	anthocyanidin 5,3-O-glucosyltransferase	0	0	0	0
XLOC_096913	TraesCS5B02G116100	chr5B:197192219-197201486	10.5595	1.40414	-2.91078	0.04385	amino acid permease 3	P:GO:0006857; P:GO:0055085; F:GO:0022857; C:GO:0016021	P:oligopeptide transport; P:transmembrane transport; F:transmembrane transporter activity; C:integral component of membrane	EC:7	Translocases	AAP2	AT5G09220	Amino acid permease 2 [Source:UniProtKB/Swiss-Prot;Acc:Q38967]
XLOC_081953	TraesCS4D02G191200	chr4D:334632131-334632806	31.1436	5.00895	-2.63636	0.04165	abscisic acid receptor PYL4-like	P:GO:0009854; P:GO:0010109; P:GO:0019048; F:GO:0008891; F:GO:0010181; F:GO:0052852; F:GO:0052853; F:GO:0052854; C:GO:0005777	P:oxidative photosynthetic carbon pathway; P:regulation of photosynthesis; P:modulation by virus of host process; F:glycolate oxidase activity; F:FMN binding; F:very-long-chain-(S)-2-hydroxy-acid oxidase activity; F:long-chain-(S)-2-hydroxy-long-chain-acid oxidase activity; F:medium-chain-(S)-2-hydroxy-acid oxidase activity; C:peroxisome	EC:1.1.3.15	(S)-2-hydroxy-acid oxidase	PYL5	AT5G05440	Abscisic acid receptor PYL5 [Source:UniProtKB/Swiss-Prot;Acc:Q9FLB1]
XLOC_008904	TraesCS1B02G030800	chr1B:15165680-15176969	4.19336	0.460381	-3.18721	0.02695	ABC transporter D family member 1	P:GO:0006996; P:GO:0009737; P:GO:0019750; F:GO:0003729; C:GO:0009536; C:GO:0009579	P:organelle organization; P:response to abscisic acid; P:chloroplast localization; F:mRNA binding; C:plastid; C:thylakoid	0	0	PXA1	AT4G39850	Peroxisomal ABC transporter 1 [Source:UniProtKB/TrEMBL;Acc:F4JJ27]
XLOC_048730	TraesCS3A02G258300	chr3A:480102329-480109964	2.94008	0.112013	-4.71412	0.04675	ABC transporter B family member 4-like					ABCB7	AT5G46540	ABC transporter B family member 7 [Source:UniProtKB/Swiss-Prot;Acc:Q9FHF1]
XLOC_033838	TraesCS2B02G599900	chr2B:782684209-782688388	40.6763	4.67945	-3.11978	0.0203	4-hydroxy-7-methoxy-3-oxo-3,4-dihydro-2H-1,4-benzoxazin-2-yl glucoside beta-D-glucosidase 1b, chloroplastic	P:GO:0009853; P:GO:0019253; C:GO:0009507	P:photorespiration; P:reductive pentose-phosphate cycle; C:chloroplast	0	0	TGG2	AT5G25980	Myrosinase 2 [Source:UniProtKB/Swiss-Prot;Acc:Q9C5C2]
XLOC_128174	TraesCS7A02G238400	chr7A:211412375-211413176	123.653	10.0141	-3.62619	0.02235	0	0	0	0	0	LHCB1.1	AT1G29920	Chlorophyll a-b binding protein 3, chloroplastic [Source:UniProtKB/Swiss-Prot;Acc:Q8VZ87]
XLOC_124022	TraesCS6D02G088800	chr6D:53774157-53775233	82.9177	8.60139	-3.26904	0.0353	0	F:GO:0016788; C:GO:0048046	F:hydrolase activity, acting on ester bonds; C:apoplast	EC:3.1	Acting on ester bonds	LHCB1.1	AT1G29920	Chlorophyll a-b binding protein 3, chloroplastic [Source:UniProtKB/Swiss-Prot;Acc:Q8VZ87]
XLOC_151832	TraesCSU02G167700	chrUn:246248430-246249656	187.047	7.44446	-4.65109	0.0224	0	F:GO:0030145; C:GO:0005618; C:GO:0048046	F:manganese ion binding; C:cell wall; C:apoplast	0	0	LHCB1.1	AT1G29920	Chlorophyll a-b binding protein 3, chloroplastic [Source:UniProtKB/Swiss-Prot;Acc:Q8VZ87]
XLOC_149928	TraesCSU02G057100	chrUn:44297076-44297925	98.1289	5.94689	-4.04447	0.0121	0	P:GO:0006355; F:GO:0003700; F:GO:0043565; C:GO:0005634	P:regulation of transcription, DNA-templated; F:DNA-binding transcription factor activity; F:sequence-specific DNA binding; C:nucleus	0	0
XLOC_122358	TraesCS6D02G160000	chr6D:137786779-137787569	48.4099	5.18878	-3.22183	0.04385	0	P:GO:0009765; P:GO:0018298; F:GO:0016168; C:GO:0009522; C:GO:0009523; C:GO:0009535	P:photosynthesis, light harvesting; P:protein-chromophore linkage; F:chlorophyll binding; C:photosystem I; C:photosystem II; C:chloroplast thylakoid membrane	0	0
XLOC_135293	TraesCS7B02G103300	chr7B:118821297-118822449	72.7888	4.96676	-3.87334	0.01755	0	P:GO:0009853; P:GO:0015977; P:GO:0015979; C:GO:0009536	P:photorespiration; P:carbon fixation; P:photosynthesis; C:plastid	0	0	LHCB1.1	AT1G29920	Chlorophyll a-b binding protein 3, chloroplastic [Source:UniProtKB/Swiss-Prot;Acc:Q8VZ87]
XLOC_135294	TraesCS7B02G103400	chr7B:118891356-118892479	75.1243	4.84234	-3.9555	0.0126	0	P:GO:0005975; F:GO:0008422; F:GO:0102483; F:GO:0102726; C:GO:0009507	P:carbohydrate metabolic process; F:beta-glucosidase activity; F:scopolin beta-glucosidase activity; F:DIMBOA glucoside beta-D-glucosidase activity; C:chloroplast	EC:3.2.1.21; EC:3.2.1.182	Beta-glucosidase; 4-hydroxy-7-methoxy-3-oxo-3,4-dihydro-2H-1,4-benzoxazin-2-yl glucoside	LHCB1.1	AT1G29920	Chlorophyll a-b binding protein 3, chloroplastic [Source:UniProtKB/Swiss-Prot;Acc:Q8VZ87]
XLOC_149927	TraesCSU02G057000	chrUn:44271261-44272089	63.3073	4.55051	-3.79827	0.0185	0	P:GO:0009765; P:GO:0018298; F:GO:0016168; C:GO:0009522; C:GO:0009523; C:GO:0009535	P:photosynthesis, light harvesting; P:protein-chromophore linkage; F:chlorophyll binding; C:photosystem I; C:photosystem II; C:chloroplast thylakoid membrane	0	0
XLOC_127403	TraesCS7A02G077000	chr7A:42270281-42271258	44.081	4.42536	-3.31629	0.03675	0	0	0	0	0	0	AT2G21220	Putative auxin-regulated protein [Source:UniProtKB/TrEMBL;Acc:Q9SIG9]
XLOC_143030	TraesCS7D02G199400	chr7D:156455273-156456366	69.3478	3.21017	-4.43313	0.0092	0	P:GO:0006401; P:GO:0090502; F:GO:0003723; F:GO:0033897; C:GO:0005576	P:RNA catabolic process; P:RNA phosphodiester bond hydrolysis, endonucleolytic; F:RNA binding; F:ribonuclease T2 activity; C:extracellular region	EC:3.1; EC:4.6.1.19	Acting on ester bonds; Ribonuclease T(2)	LHCB1.1	AT1G29920	Chlorophyll a-b binding protein 3, chloroplastic [Source:UniProtKB/Swiss-Prot;Acc:Q8VZ87]
XLOC_151780	TraesCSU02G155600	chrUn:212868787-212869902	17.9917	2.94822	-2.60942	0.04335	0	P:GO:0034219; F:GO:0051119; C:GO:0005886; C:GO:0016021	P:carbohydrate transmembrane transport; F:sugar transmembrane transporter activity; C:plasma membrane; C:integral component of membrane	EC:7	Translocases
XLOC_142436	TraesCS7D02G072600	chr7D:42704457-42705476	41.594	2.75117	-3.91826	0.01325	0	P:GO:0016042; F:GO:0008970	P:lipid catabolic process; F:phospholipase A1 activity	EC:3.1.1.32; EC:3.1.1.1	Phospholipase A(1); Carboxylesterase	0	AT2G21220	Putative auxin-regulated protein [Source:UniProtKB/TrEMBL;Acc:Q9SIG9]
XLOC_122082	TraesCS6D02G108000	chr6D:72140195-72144318	17.6804	1.75686	-3.33108	0.02005	0	F:GO:0008465; F:GO:0016618; F:GO:0030267; F:GO:0051287; C:GO:0005829	F:glycerate dehydrogenase activity; F:hydroxypyruvate reductase activity; F:glyoxylate reductase (NADP+) activity; F:NAD binding; C:cytosol	EC:1.1.1.79; EC:1.1.1.29; EC:1.1.1.81	Glyoxylate reductase (NADP(+)); Glycerate dehydrogenase; Hydroxypyruvate reductase	CIL	AT4G25990	CCT motif family protein (Fragment) [Source:UniProtKB/TrEMBL;Acc:C0SVJ8]
XLOC_146868	TraesCS7D02G416600	chr7D:535563026-535563899	40.2005	1.48461	-4.75906	0.0431	0	P:GO:0006629; P:GO:0016192; F:GO:0016717; C:GO:0016021	P:lipid metabolic process; P:vesicle-mediated transport; F:oxidoreductase activity, acting on paired donors, with oxidation of a pair of donors resulting in the reduction of molecular oxygen to two molecules of water; C:integral component of membrane	EC:1.14.19	Acting on paired donors, with incorporation or reduction of molecular oxygen. The oxygen incorporated need not be derived from O(2)
XLOC_147469	TraesCS7D02G546100	chr7D:633026137-633041676	8.05101	1.31889	-2.60985	0.04005	0	0	0	0	0
XLOC_125208	TraesCS6D02G336800	chr6D:437676517-437686848	11.4303	1.23114	-3.2148	0.03755	0	0	0	0	0	TSS	AT4G28080	Protein TSS [Source:UniProtKB/Swiss-Prot;Acc:F4JKH6]
XLOC_127655	TraesCS7A02G126600	chr7A:81548148-81550170	13.2806	1.18868	-3.48189	0.02835	0	0	0	0	0	0	AT5G44410	Berberine bridge enzyme-like 27 [Source:UniProtKB/Swiss-Prot;Acc:Q9FI25]
XLOC_151167	TraesCSU02G024500	chrUn:24791440-24792266	20.2802	1.03114	-4.29776	0.04775	0	P:GO:0008152; F:GO:0004566; C:GO:0009505; C:GO:0016020	P:metabolic process; F:beta-glucuronidase activity; C:plant-type cell wall; C:membrane	EC:3.2.1.31	Beta-glucuronidase
XLOC_129679	TraesCS7A02G541100	chr7A:717811405-717821970	7.46865	0.863101	-3.11325	0.03815	0	P:GO:0009833; P:GO:0009834; P:GO:0030244; P:GO:0071555; F:GO:0016760; F:GO:0046872; C:GO:0005802; C:GO:0005886; C:GO:0016021	P:plant-type primary cell wall biogenesis; P:plant-type secondary cell wall biogenesis; P:cellulose biosynthetic process; P:cell wall organization; F:cellulose synthase (UDP-forming) activity; F:metal ion binding; C:trans-Golgi network; C:plasma membrane; C:integral component of membrane	EC:2.4.1.12	Cellulose synthase (UDP-forming)
XLOC_135906	TraesCS7B02G227800	chr7B:428039727-428040378	26.772	0.850052	-4.97703	0.04075	0	P:GO:0006355; P:GO:0030154; F:GO:0008270; F:GO:0043565; C:GO:0005634	P:regulation of transcription, DNA-templated; P:cell differentiation; F:zinc ion binding; F:sequence-specific DNA binding; C:nucleus	0	0	NHL12	AT2G35960	NDR1/HIN1-like protein 12 [Source:UniProtKB/Swiss-Prot;Acc:Q9SJ54]
XLOC_131154	TraesCS7A02G270800	chr7A:281373214-281380368	5.93067	0.710258	-3.06178	0.03165	0	0	0	0	0	0	AT5G42490	ATP binding microtubule motor family protein [Source:TAIR;Acc:AT5G42490]
XLOC_123032	TraesCS6D02G299200	chr6D:409662908-409664952	13.9444	0.650182	-4.4227	0.04695	0	0	0	0	0	LHCA5	AT1G45474	Photosystem I chlorophyll a/b-binding protein 5, chloroplastic [Source:UniProtKB/Swiss-Prot;Acc:Q9C639]
XLOC_130718	TraesCS7A02G182200	chr7A:136805247-136818025	4.99151	0.597184	-3.06323	0.0491	0	P:GO:0009873; P:GO:0070574; P:GO:0071421; F:GO:0005384; F:GO:0015086; C:GO:0016021	P:ethylene-activated signaling pathway; P:cadmium ion transmembrane transport; P:manganese ion transmembrane transport; F:manganese ion transmembrane transporter activity; F:cadmium ion transmembrane transporter activity; C:integral component of membrane	EC:7	Translocases	CSI1	AT2G22125	Protein CELLULOSE SYNTHASE INTERACTIVE 1 [Source:UniProtKB/Swiss-Prot;Acc:F4IIM1]
XLOC_131583	TraesCS7A02G359800	chr7A:533578744-533584811	4.4113	0.555022	-2.99059	0.0332	0	P:GO:0032259; F:GO:0003676; F:GO:0008168; F:GO:0008194; C:GO:0016021	P:methylation; F:nucleic acid binding; F:methyltransferase activity; F:UDP-glycosyltransferase activity; C:integral component of membrane	EC:2.4; EC:2.1.1	Glycosyltransferases; Transferring one-carbon groups
XLOC_136107	TraesCS7B02G268900	chr7B:492494072-492496466	7.09918	0.530083	-3.74336	0.03865	0	0	0	0	0
XLOC_138102	TraesCS7B02G169100	chr7B:238526902-238533005	10.8757	0.515442	-4.39915	0.02725	0	P:GO:0009267; P:GO:0010506; P:GO:0030307; P:GO:0031929; P:GO:0071230; P:GO:0071902; F:GO:0030674; C:GO:0005737; C:GO:0031931	P:cellular response to starvation; P:regulation of autophagy; P:positive regulation of cell growth; P:TOR signaling; P:cellular response to amino acid stimulus; P:positive regulation of protein serine/threonine kinase activity; F:protein-macromolecule adaptor activity; C:cytoplasm; C:TORC1 complex	0	0	0	AT5G42490	ATP binding microtubule motor family protein [Source:TAIR;Acc:AT5G42490]
XLOC_096267	TraesCS5B02G555800	chr5B:704840237-704851047	2.12054	0.362417	-2.54871	0.0486	0	P:GO:0036092; P:GO:0046856; F:GO:0043813; C:GO:0005774	P:phosphatidylinositol-3-phosphate biosynthetic process; P:phosphatidylinositol dephosphorylation; F:phosphatidylinositol-3,5-bisphosphate 5-phosphatase activity; C:vacuolar membrane	EC:3.1.3	Acting on ester bonds	0	AT5G58410	E3 ubiquitin-protein ligase listerin [Source:UniProtKB/Swiss-Prot;Acc:Q9FGI1]
XLOC_144187	TraesCS7D02G431100	chr7D:550462846-550464393	8.81918	0.278498	-4.98491	0.04075	0	0	0	0	0
XLOC_121628	TraesCS6D02G015000	chr6D:6274076-6276905	11.971	0.275606	-5.44079	0.0483	0	0	0	0	0	CYP709B2	AT2G46950	Cytochrome P450 709B2 [Source:UniProtKB/Swiss-Prot;Acc:F4IK45]
XLOC_127941	TraesCS7A02G188900	chr7A:145461825-145463556	4.85151	0.248608	-4.28649	0.0488	0	0	0	0	0	0	AT1G74460	GDSL esterase/lipase At1g74460 [Source:UniProtKB/Swiss-Prot;Acc:Q9CA68]
XLOC_142195	TraesCS7D02G018200	chr7D:8177088-8181260	4.67929	0.243709	-4.26306	0.04245	0	P:GO:0009765; P:GO:0018298; F:GO:0016168; C:GO:0009522; C:GO:0009523; C:GO:0009535	P:photosynthesis, light harvesting; P:protein-chromophore linkage; F:chlorophyll binding; C:photosystem I; C:photosystem II; C:chloroplast thylakoid membrane	0	0
XLOC_142413	TraesCS7D02G067300	chr7D:38180134-38184757	2.73685	0.135707	-4.33395	0.04905	0	P:GO:0006417; C:GO:0005634; C:GO:0005737; C:GO:0030015	P:regulation of translation; C:nucleus; C:cytoplasm; C:CCR4-NOT core complex	0	0	ABCG14	AT1G31770	ABC transporter G family member 14 [Source:UniProtKB/Swiss-Prot;Acc:Q9C6W5]

## Sheet: 677_shoot_up
test_id	gene	locus	677 N+( control	677 N-(stress)	log2FC	p_value	description	length	goid	goid	godescription	enzyme	enzyme name	Arabidopsis thaliana gene stable ID	Arabidopsis thaliana gene name	Description
XLOC_010792	TraesCS1B02G424500	chr1B:648592939-648594380	15.1819	229.934	3.9208	0.03525	xyloglucan endotransglycosylase/hydrolase protein 8	852	7	P:GO:0010411; P:GO:0042546; P:GO:0071555; F:GO:0004553; F:GO:0016762; C:GO:0005618; C:GO:0048046	P:xyloglucan metabolic process; P:cell wall biogenesis; P:cell wall organization; F:hydrolase activity, hydrolyzing O-glycosyl compounds; F:xyloglucan:xyloglucosyl transferase activity; C:cell wall; C:apoplast	EC:2.4.1.207; EC:3.2.1	Xyloglucan:xyloglucosyl transferase; Glycosylases
XLOC_015635	TraesCS1D02G404300	chr1D:469052490-469054132	6.34567	240.019	5.24123	0.01245	xyloglucan endotransglycosylase/hydrolase protein 8	852	7	P:GO:0010411; P:GO:0042546; P:GO:0071555; F:GO:0004553; F:GO:0016762; C:GO:0005618; C:GO:0048046	P:xyloglucan metabolic process; P:cell wall biogenesis; P:cell wall organization; F:hydrolase activity, hydrolyzing O-glycosyl compounds; F:xyloglucan:xyloglucosyl transferase activity; C:cell wall; C:apoplast	EC:2.4.1.207; EC:3.2.1	Xyloglucan:xyloglucosyl transferase; Glycosylases
XLOC_131872	TraesCS7A02G426700	chr7A:619632743-619634144	2.44897	154.679	5.98096	0.0276	probable xyloglucan endotransglucosylase/hydrolase protein 23	870	7	P:GO:0010411; P:GO:0042546; P:GO:0071555; F:GO:0004553; F:GO:0016762; C:GO:0005618; C:GO:0048046	P:xyloglucan metabolic process; P:cell wall biogenesis; P:cell wall organization; F:hydrolase activity, hydrolyzing O-glycosyl compounds; F:xyloglucan:xyloglucosyl transferase activity; C:cell wall; C:apoplast	EC:2.4.1.207; EC:3.2.1	Xyloglucan:xyloglucosyl transferase; Glycosylases
XLOC_144128	TraesCS7D02G419300	chr7D:538661961-538663485	1.55085	96.2491	5.95564	0.02845	probable xyloglucan endotransglucosylase/hydrolase protein 23	873	7	P:GO:0010411; P:GO:0042546; P:GO:0071555; F:GO:0004553; F:GO:0016762; C:GO:0005618; C:GO:0048046	P:xyloglucan metabolic process; P:cell wall biogenesis; P:cell wall organization; F:hydrolase activity, hydrolyzing O-glycosyl compounds; F:xyloglucan:xyloglucosyl transferase activity; C:cell wall; C:apoplast	EC:2.4.1.207; EC:3.2.1	Xyloglucan:xyloglucosyl transferase; Glycosylases
XLOC_129132	TraesCS7A02G426900	chr7A:619906889-619908407	0.695979	198.417	8.15528	0.0251	probable xyloglucan endotransglucosylase/hydrolase protein 23	861	7	P:GO:0010411; P:GO:0042546; P:GO:0071555; F:GO:0004553; F:GO:0016762; C:GO:0005618; C:GO:0048046	P:xyloglucan metabolic process; P:cell wall biogenesis; P:cell wall organization; F:hydrolase activity, hydrolyzing O-glycosyl compounds; F:xyloglucan:xyloglucosyl transferase activity; C:cell wall; C:apoplast	EC:2.4.1.207; EC:3.2.1	Xyloglucan:xyloglucosyl transferase; Glycosylases
XLOC_081735	TraesCS4D02G142800	chr4D:128748791-128751142	0.666332	39.3713	5.88476	0.02025	probable xyloglucan endotransglucosylase/hydrolase	825	7	P:GO:0010411; P:GO:0042546; P:GO:0071555; F:GO:0004553; F:GO:0016762; C:GO:0005618; C:GO:0048046	P:xyloglucan metabolic process; P:cell wall biogenesis; P:cell wall organization; F:hydrolase activity, hydrolyzing O-glycosyl compounds; F:xyloglucan:xyloglucosyl transferase activity; C:cell wall; C:apoplast	EC:2.4.1.207; EC:3.2.1	Xyloglucan:xyloglucosyl transferase; Glycosylases	AT5G13870	XTH5	Xyloglucan endotransglucosylase/hydrolase [Source:UniProtKB/TrEMBL;Acc:Q67Z90]
XLOC_138843	TraesCS7B02G327000	chr7B:580968922-580970423	0.625089	105.063	7.39298	0.0339	probable xyloglucan endotransglucosylase/hydrolase protein 23	879	7	P:GO:0010411; P:GO:0042546; P:GO:0071555; F:GO:0004553; F:GO:0016762; C:GO:0005618; C:GO:0048046	P:xyloglucan metabolic process; P:cell wall biogenesis; P:cell wall organization; F:hydrolase activity, hydrolyzing O-glycosyl compounds; F:xyloglucan:xyloglucosyl transferase activity; C:cell wall; C:apoplast	EC:2.4.1.207; EC:3.2.1	Xyloglucan:xyloglucosyl transferase; Glycosylases
XLOC_136406	TraesCS7B02G327200	chr7B:581333336-581334849	0.572998	242.119	8.72297	0.03105	probable xyloglucan endotransglucosylase/hydrolase protein 23	861	7	P:GO:0010411; P:GO:0042546; P:GO:0071555; F:GO:0004553; F:GO:0016762; C:GO:0005618; C:GO:0048046	P:xyloglucan metabolic process; P:cell wall biogenesis; P:cell wall organization; F:hydrolase activity, hydrolyzing O-glycosyl compounds; F:xyloglucan:xyloglucosyl transferase activity; C:cell wall; C:apoplast	EC:2.4.1.207; EC:3.2.1	Xyloglucan:xyloglucosyl transferase; Glycosylases
XLOC_127342	TraesCS7A02G063300	chr7A:31591616-31593821	0.50491	124.356	7.94423	0.0268	Xyloglucan endotransglycosylase/hydrolase protein 8	852	7	P:GO:0010411; P:GO:0042546; P:GO:0071555; F:GO:0004553; F:GO:0016762; C:GO:0005618; C:GO:0048046	P:xyloglucan metabolic process; P:cell wall biogenesis; P:cell wall organization; F:hydrolase activity, hydrolyzing O-glycosyl compounds; F:xyloglucan:xyloglucosyl transferase activity; C:cell wall; C:apoplast	EC:2.4.1.207; EC:3.2.1	Xyloglucan:xyloglucosyl transferase; Glycosylases
XLOC_075945	TraesCS4B02G188100	chr4B:408975362-408979015	0.264849	6.37799	4.58986	0.0334	probable xyloglucan 6-xylosyltransferase 1	1356	9	P:GO:0009969; P:GO:0048767; F:GO:0016758; F:GO:0033843; F:GO:0035252; C:GO:0000139; C:GO:0005768; C:GO:0005802; C:GO:0016021	P:xyloglucan biosynthetic process; P:root hair elongation; F:hexosyltransferase activity; F:xyloglucan 6-xylosyltransferase activity; F:UDP-xylosyltransferase activity; C:Golgi membrane; C:endosome; C:trans-Golgi network; C:integral component of membrane	EC:2.4.2.39; EC:2.4.1	Xyloglucan 6-xylosyltransferase; Glycosyltransferases	AT4G02500	XXT2	Xyloglucan 6-xylosyltransferase 2 [Source:UniProtKB/Swiss-Prot;Acc:O22775]
XLOC_076464	TraesCS4B02G297500	chr4B:582834432-582839754	5.96257	93.0357	3.96378	0.03725	3-ketoacyl-CoA synthase 10	1623	10	P:GO:0006633; P:GO:0009409; P:GO:0009416; P:GO:0080167; F:GO:0102336; F:GO:0102337; F:GO:0102338; F:GO:0102756; C:GO:0005783; C:GO:0016021	P:fatty acid biosynthetic process; P:response to cold; P:response to light stimulus; P:response to karrikin; F:3-oxo-arachidoyl-CoA synthase activity; F:3-oxo-cerotoyl-CoA synthase activity; F:3-oxo-lignoceronyl-CoA synthase activity; F:very-long-chain 3-ketoacyl-CoA synthase activity; C:endoplasmic reticulum; C:integral component of membrane	EC:2.3.1.199	Very-long-chain 3-oxoacyl-CoA synthase	AT2G26250	FDH	3-ketoacyl-CoA synthase [Source:UniProtKB/TrEMBL;Acc:A0A178VYA3]
XLOC_103368	TraesCS5D02G404300	chr5D:469501069-469503575	3.40048	139.602	5.35944	0.0413	UDP-glucose 6-dehydrogenase 4	1443	6	P:GO:0006024; P:GO:0006065; F:GO:0003979; F:GO:0051287; C:GO:0005634; C:GO:0005829	P:glycosaminoglycan biosynthetic process; P:UDP-glucuronate biosynthetic process; F:UDP-glucose 6-dehydrogenase activity; F:NAD binding; C:nucleus; C:cytosol	EC:1.1.1.22	UDP-glucose 6-dehydrogenase
XLOC_095485	TraesCS5B02G399800	chr5B:577226106-577229122	2.61767	91.3586	5.12519	0.04695	UDP-glucose 6-dehydrogenase 4	1443	6	P:GO:0006024; P:GO:0006065; F:GO:0003979; F:GO:0051287; C:GO:0005634; C:GO:0005829	P:glycosaminoglycan biosynthetic process; P:UDP-glucuronate biosynthetic process; F:UDP-glucose 6-dehydrogenase activity; F:NAD binding; C:nucleus; C:cytosol	EC:1.1.1.22	UDP-glucose 6-dehydrogenase
XLOC_088075	TraesCS5A02G394900	chr5A:590539477-590541797	1.03523	77.1265	6.2192	0.0253	UDP-glucose 6-dehydrogenase 4	1443	6	P:GO:0006024; P:GO:0006065; F:GO:0003979; F:GO:0051287; C:GO:0005634; C:GO:0005829	P:glycosaminoglycan biosynthetic process; P:UDP-glucuronate biosynthetic process; F:UDP-glucose 6-dehydrogenase activity; F:NAD binding; C:nucleus; C:cytosol	EC:1.1.1.22	UDP-glucose 6-dehydrogenase
XLOC_075310	TraesCS4B02G050400	chr4B:39014115-39016599	0.400301	16.2934	5.34706	0.04655	UDP-glucose 6-dehydrogenase 4	1443	6	P:GO:0006024; P:GO:0006065; F:GO:0003979; F:GO:0051287; C:GO:0005634; C:GO:0005829	P:glycosaminoglycan biosynthetic process; P:UDP-glucuronate biosynthetic process; F:UDP-glucose 6-dehydrogenase activity; F:NAD binding; C:nucleus; C:cytosol	EC:1.1.1.22	UDP-glucose 6-dehydrogenase
XLOC_008092	TraesCS1B02G354000	chr1B:583983133-583986870	0.549521	106.917	7.6041	0.028	BAHD acyltransferase DCR	1341	3	P:GO:0006511; F:GO:0004843; F:GO:0016747	P:ubiquitin-dependent protein catabolic process; F:thiol-dependent deubiquitinase; F:acyltransferase activity, transferring groups other than amino-acyl groups	EC:3.4.19.12; EC:2.3.1	Ubiquitinyl hydrolase 1; Acyltransferases	AT5G23940	DCR	BAHD acyltransferase DCR [Source:UniProtKB/Swiss-Prot;Acc:Q9FF86]
XLOC_096478	TraesCS5B02G026200	chr5B:24917147-24924815	0.301092	4.24508	3.81752	0.0457	ubiquitin carboxyl-terminal hydrolase 8-like	2709	3	P:GO:0006511; P:GO:0016579; F:GO:0004843	P:ubiquitin-dependent protein catabolic process; P:protein deubiquitination; F:thiol-dependent deubiquitinase	EC:3.4.19.12	Ubiquitinyl hydrolase 1	AT5G22030	UBP8	ubiquitin-specific protease 8 [Source:TAIR;Acc:AT5G22030]
XLOC_138039	TraesCS7B02G154700	chr7B:206338783-206345002	0.169549	3.58016	4.40025	0.04555	ubiquitin carboxyl-terminal hydrolase 2	2520	4	P:GO:0006511; P:GO:0016579; F:GO:0004843; F:GO:0008270	P:ubiquitin-dependent protein catabolic process; P:protein deubiquitination; F:thiol-dependent deubiquitinase; F:zinc ion binding	EC:3.4.19.12	Ubiquitinyl hydrolase 1
XLOC_024800	TraesCS2A02G438300	chr2A:689709321-689710689	4.28976	136.415	4.99096	0.04795	ubiquinol oxidase 1b, mitochondrial-like	990	5	F:GO:0009916; F:GO:0046872; F:GO:0102721; C:GO:0016021; C:GO:0070469	F:alternative oxidase activity; F:metal ion binding; F:ubiquinol:oxygen oxidoreductase activity; C:integral component of membrane; C:respirasome	EC:1.10.3.11	Ubiquinol oxidase (non-electrogenic)	AT5G64210	AOX2	Ubiquinol oxidase 2, mitochondrial [Source:UniProtKB/Swiss-Prot;Acc:O22049]
XLOC_129784	TraesCS7A02G560400	chr7A:732087220-732090195	0.904909	42.8685	5.566	0.0332	LysM and putative peptidoglycan-binding domain-containing protein 1	984	4	P:GO:0006400; P:GO:0009691; F:GO:0000166; F:GO:0052381	P:tRNA modification; P:cytokinin biosynthetic process; F:nucleotide binding; F:tRNA dimethylallyltransferase activity	EC:2.5.1.75	tRNA dimethylallyltransferase	AT5G08200	0	At5g08200 [Source:UniProtKB/TrEMBL;Acc:Q8L708]
XLOC_137191	TraesCS7B02G486800	chr7B:742588951-742591716	0.715771	12.7619	4.1562	0.0367	LysM and putative peptidoglycan-binding domain-containing protein 1	1002	4	P:GO:0006400; P:GO:0009691; F:GO:0000166; F:GO:0052381	P:tRNA modification; P:cytokinin biosynthetic process; F:nucleotide binding; F:tRNA dimethylallyltransferase activity	EC:2.5.1.75	tRNA dimethylallyltransferase	AT5G08200	0	At5g08200 [Source:UniProtKB/TrEMBL;Acc:Q8L708]
XLOC_109919	TraesCS6A02G248400	chr6A:461143865-461147635	1.07105	45.128	5.39693	0.03715	probable trehalose-phosphate phosphatase 1	1119	5	P:GO:0005992; P:GO:0009409; P:GO:0009651; P:GO:0016311; F:GO:0004805	P:trehalose biosynthetic process; P:response to cold; P:response to salt stress; P:dephosphorylation; F:trehalose-phosphatase activity	EC:3.1.3.12	Trehalose-phosphatase
XLOC_122694	TraesCS6D02G230500	chr6D:323712098-323716021	0.453955	8.20342	4.1756	0.03365	probable trehalose-phosphate phosphatase 1	1119	5	P:GO:0005992; P:GO:0009409; P:GO:0009651; P:GO:0016311; F:GO:0004805	P:trehalose biosynthetic process; P:response to cold; P:response to salt stress; P:dephosphorylation; F:trehalose-phosphatase activity	EC:3.1.3.12	Trehalose-phosphatase
XLOC_028261	TraesCS2B02G077700	chr2B:43232566-43234314	6.45812	737.061	6.83453	0.00085	probable aquaporin PIP2-6	855	7	P:GO:0006833; P:GO:0055085; F:GO:0015250; C:GO:0005773; C:GO:0005886; C:GO:0009506; C:GO:0016021	P:water transport; P:transmembrane transport; F:water channel activity; C:vacuole; C:plasma membrane; C:plasmodesma; C:integral component of membrane	EC:7	Translocases	AT2G16850	PIP2-8	Probable aquaporin PIP2-8 [Source:UniProtKB/Swiss-Prot;Acc:Q9ZVX8]
XLOC_109950	TraesCS6A02G254100	chr6A:470212655-470215375	5.43103	89.1647	4.03717	0.01435	amino acid transporter AVT3B-like	1266	5	P:GO:0003333; F:GO:0015171; C:GO:0005774; C:GO:0005886; C:GO:0016021	P:amino acid transmembrane transport; F:amino acid transmembrane transporter activity; C:vacuolar membrane; C:plasma membrane; C:integral component of membrane	EC:7	Translocases	AT2G42005	AVT3B	Amino acid transporter AVT3B [Source:UniProtKB/Swiss-Prot;Acc:F4ILY9]
XLOC_124682	TraesCS6D02G227500	chr6D:318952139-318955337	5.42129	207.622	5.25918	0.0375	aquaporin PIP1-1	873	11	P:GO:0006833; P:GO:0051289; P:GO:0051290; P:GO:0055085; F:GO:0005515; F:GO:0015250; C:GO:0005783; C:GO:0005829; C:GO:0005886; C:GO:0016021; C:GO:0032991	P:water transport; P:protein homotetramerization; P:protein heterotetramerization; P:transmembrane transport; F:protein binding; F:water channel activity; C:endoplasmic reticulum; C:cytosol; C:plasma membrane; C:integral component of membrane; C:protein-containing complex	EC:7	Translocases
XLOC_118116	TraesCS6B02G271500	chr6B:489712561-489715246	4.35239	98.8088	4.50476	0.0151	amino acid transporter AVT3B-like	1266	5	P:GO:0003333; F:GO:0015171; C:GO:0005774; C:GO:0005886; C:GO:0016021	P:amino acid transmembrane transport; F:amino acid transmembrane transporter activity; C:vacuolar membrane; C:plasma membrane; C:integral component of membrane	EC:7	Translocases	AT2G42005	AVT3B	Amino acid transporter AVT3B [Source:UniProtKB/Swiss-Prot;Acc:F4ILY9]
XLOC_040122	TraesCS2D02G063900	chr2D:27482147-27483686	3.91495	781.23	7.64061	0.01085	probable aquaporin PIP2-6	855	7	P:GO:0006833; P:GO:0055085; F:GO:0015250; C:GO:0005773; C:GO:0005886; C:GO:0009506; C:GO:0016021	P:water transport; P:transmembrane transport; F:water channel activity; C:vacuole; C:plasma membrane; C:plasmodesma; C:integral component of membrane	EC:7	Translocases	AT2G16850	PIP2-8	Probable aquaporin PIP2-8 [Source:UniProtKB/Swiss-Prot;Acc:Q9ZVX8]
XLOC_038735	TraesCS2D02G397500	chr2D:509229162-509232020	3.24746	38.3222	3.5608	0.04035	protein DETOXIFICATION 49	1671	4	P:GO:1990961; F:GO:0015297; F:GO:0042910; C:GO:0016021	P:xenobiotic detoxification by transmembrane export across the plasma membrane; F:antiporter activity; F:xenobiotic transmembrane transporter activity; C:integral component of membrane	EC:7	Translocases	AT4G23030	DTX49	Protein DETOXIFICATION 49 [Source:UniProtKB/Swiss-Prot;Acc:O82752]
XLOC_022987	TraesCS2A02G065700	chr2A:29719686-29722235	2.63215	232.859	6.46707	0.0194	probable aquaporin PIP2-6	855	7	P:GO:0006833; P:GO:0055085; F:GO:0015250; C:GO:0005773; C:GO:0005886; C:GO:0009506; C:GO:0016021	P:water transport; P:transmembrane transport; F:water channel activity; C:vacuole; C:plasma membrane; C:plasmodesma; C:integral component of membrane	EC:7	Translocases	AT2G16850	PIP2-8	Probable aquaporin PIP2-8 [Source:UniProtKB/Swiss-Prot;Acc:Q9ZVX8]
XLOC_041664	TraesCS2D02G376100	chr2D:480323348-480325615	1.82367	63.333	5.11804	0.04515	aquaporin PIP2-5	873	5	P:GO:0006833; P:GO:0055085; F:GO:0015250; C:GO:0005886; C:GO:0016021	P:water transport; P:transmembrane transport; F:water channel activity; C:plasma membrane; C:integral component of membrane	EC:7	Translocases	AT5G60660	PIP2-4	PIP2F [Source:UniProtKB/TrEMBL;Acc:A0A178UG45]
XLOC_049272	TraesCS3A02G369200	chr3A:620216289-620221807	1.71777	16.7938	3.28932	0.04625	auxin transporter-like protein 1	1485	9	P:GO:0006865; P:GO:0009734; P:GO:0048829; P:GO:0055085; P:GO:0060919; F:GO:0010328; F:GO:0015293; C:GO:0005886; C:GO:0016021	P:amino acid transport; P:auxin-activated signaling pathway; P:root cap development; P:transmembrane transport; P:auxin influx; F:auxin influx transmembrane transporter activity; F:symporter activity; C:plasma membrane; C:integral component of membrane	EC:7	Translocases	AT5G01240	LAX1	Auxin transporter-like protein 1 [Source:UniProtKB/Swiss-Prot;Acc:Q9LFB2]
XLOC_065231	TraesCS3D02G325000	chr3D:437778273-437779428	1.16073	18.0603	3.95972	0.04385	probable sugar phosphate/phosphate translocator At2g25520	1155	5	P:GO:0055085; F:GO:0015297; C:GO:0005768; C:GO:0005802; C:GO:0016021	P:transmembrane transport; F:antiporter activity; C:endosome; C:trans-Golgi network; C:integral component of membrane	EC:7	Translocases	AT5G25400	0	UDP-Arabinofuranose Transporter 1 (Fragment) [Source:UniProtKB/TrEMBL;Acc:A0A1W6AJZ8]
XLOC_145932	TraesCS7D02G217400	chr7D:178008257-178010795	1.04337	36.6242	5.13347	0.0338	aquaporin NIP1-1	837	3	P:GO:0055085; F:GO:0015267; C:GO:0016021	P:transmembrane transport; F:channel activity; C:integral component of membrane	EC:7	Translocases	AT1G31885	NIP3-1	Aquaporin NIP3-1 [Source:UniProtKB/Swiss-Prot;Acc:Q9C6T0]
XLOC_116093	TraesCS6B02G337300	chr6B:593711644-593714845	0.806595	17.3203	4.42448	0.01575	auxin efflux carrier component 1a	1764	8	P:GO:0009926; P:GO:0010252; P:GO:0010315; P:GO:0055085; F:GO:0010329; C:GO:0005783; C:GO:0005886; C:GO:0016021	P:auxin polar transport; P:auxin homeostasis; P:auxin efflux; P:transmembrane transport; F:auxin efflux transmembrane transporter activity; C:endoplasmic reticulum; C:plasma membrane; C:integral component of membrane	EC:7	Translocases
XLOC_007288	TraesCS1B02G188300	chr1B:336646145-336649442	0.702982	76.6817	6.76925	0.02705	calcium uniporter protein 2, mitochondrial-like	972	6	P:GO:0036444; P:GO:0051560; F:GO:0005262; F:GO:0015292; C:GO:0031305; C:GO:1990246	P:calcium import into the mitochondrion; P:mitochondrial calcium ion homeostasis; F:calcium channel activity; F:uniporter activity; C:integral component of mitochondrial inner membrane; C:uniplex complex	EC:7	Translocases	AT2G23790	0	Calcium uniporter protein 2, mitochondrial [Source:UniProtKB/Swiss-Prot;Acc:O64823]
XLOC_056461	TraesCS3B02G254700	chr3B:410773419-410777278	0.540208	9.97096	4.20615	0.0373	S-type anion channel SLAH2 isoform X2	1860	5	P:GO:0006873; P:GO:0015698; P:GO:0034220; F:GO:0008308; C:GO:0016021	P:cellular ion homeostasis; P:inorganic anion transport; P:ion transmembrane transport; F:voltage-gated anion channel activity; C:integral component of membrane	EC:7	Translocases	AT4G27970	SLAH2	S-type anion channel SLAH2 [Source:UniProtKB/Swiss-Prot;Acc:Q9ASQ7]
XLOC_015777	TraesCS1D02G432800	chr1D:482323409-482325772	0.434016	5.28769	3.60682	0.0482	S-type anion channel SLAH2	1743	5	P:GO:0006873; P:GO:0015698; P:GO:0034220; F:GO:0008308; C:GO:0016021	P:cellular ion homeostasis; P:inorganic anion transport; P:ion transmembrane transport; F:voltage-gated anion channel activity; C:integral component of membrane	EC:7	Translocases	AT4G27970	SLAH2	S-type anion channel SLAH2 [Source:UniProtKB/Swiss-Prot;Acc:Q9ASQ7]
XLOC_014246	TraesCS1D02G126600	chr1D:138203765-138209282	0.425688	7.67602	4.17249	0.038	ABC transporter G family member 12-like	2070	4	P:GO:0055085; F:GO:0005524; F:GO:0140359; C:GO:0016021	P:transmembrane transport; F:ATP binding; F:ABC-type transporter activity; C:integral component of membrane	EC:7	Translocases	AT3G21090	ABCG15	ABC transporter G family member 15 [Source:UniProtKB/Swiss-Prot;Acc:Q8RWI9]
XLOC_001733	TraesCS1A02G357500	chr1A:540047476-540052240	0.422027	11.4042	4.75609	0.0255	protein IQ-DOMAIN 31-like isoform X1	1635	4	P:GO:0015698; P:GO:0098656; F:GO:0008308; C:GO:0005741	P:inorganic anion transport; P:anion transmembrane transport; F:voltage-gated anion channel activity; C:mitochondrial outer membrane	EC:7	Translocases	AT1G14380	IQD28	At1g14380 [Source:UniProtKB/TrEMBL;Acc:Q8GZ87]
XLOC_075133	TraesCS4B02G015200	chr4B:11433248-11435462	0.418782	7.70713	4.20192	0.03525	cation/calcium exchanger 1-like	1737	3	P:GO:0098655; F:GO:0008324; C:GO:0016021	P:cation transmembrane transport; F:cation transmembrane transporter activity; C:integral component of membrane	EC:7	Translocases	AT5G17850	CCX2	Cation/calcium exchanger 2 [Source:UniProtKB/Swiss-Prot;Acc:Q9FKP2]
XLOC_089361	TraesCS5A02G102600	chr5A:156946408-156949848	0.393185	8.95286	4.50907	0.04565	putative polyol transporter 1	1095	3	P:GO:0055085; F:GO:0015293; C:GO:0016021	P:transmembrane transport; F:symporter activity; C:integral component of membrane	EC:7	Translocases	AT3G18830	PLT5	PMT5 [Source:UniProtKB/TrEMBL;Acc:A0A178V5Y2]
XLOC_070187	TraesCS4A02G404500	chr4A:678127053-678131567	0.346353	11.3151	5.02986	0.0383	protein DETOXIFICATION 27-like	1488	4	P:GO:1990961; F:GO:0015297; F:GO:0042910; C:GO:0016021	P:xenobiotic detoxification by transmembrane export across the plasma membrane; F:antiporter activity; F:xenobiotic transmembrane transporter activity; C:integral component of membrane	EC:7	Translocases	AT5G44050	DTX28	Protein DETOXIFICATION 28 [Source:UniProtKB/Swiss-Prot;Acc:Q9FNC1]
XLOC_048569	TraesCS3A02G225100	chr3A:421719077-421722510	0.290749	5.39737	4.21441	0.03975	S-type anion channel SLAH2-like	2046	6	P:GO:0006873; P:GO:0015698; P:GO:0034220; F:GO:0008308; C:GO:0005886; C:GO:0016021	P:cellular ion homeostasis; P:inorganic anion transport; P:ion transmembrane transport; F:voltage-gated anion channel activity; C:plasma membrane; C:integral component of membrane	EC:7	Translocases	AT4G27970	SLAH2	S-type anion channel SLAH2 [Source:UniProtKB/Swiss-Prot;Acc:Q9ASQ7]
XLOC_110215	TraesCS6A02G308600	chr6A:543394468-543397613	0.28604	18.4115	6.00825	0.04215	auxin efflux carrier component 1a	1767	8	P:GO:0009926; P:GO:0010252; P:GO:0010315; P:GO:0055085; F:GO:0010329; C:GO:0005783; C:GO:0005886; C:GO:0016021	P:auxin polar transport; P:auxin homeostasis; P:auxin efflux; P:transmembrane transport; F:auxin efflux transmembrane transporter activity; C:endoplasmic reticulum; C:plasma membrane; C:integral component of membrane	EC:7	Translocases	AT1G73590	PIN1	Auxin efflux carrier component [Source:UniProtKB/TrEMBL;Acc:A0A178WFG7]
XLOC_136232	TraesCS7B02G292700	chr7B:529668730-529676098	0.213841	4.68763	4.45425	0.02515	Pleiotropic drug resistance protein 4	2724	4	P:GO:0055085; F:GO:0005524; F:GO:0140359; C:GO:0016021	P:transmembrane transport; F:ATP binding; F:ABC-type transporter activity; C:integral component of membrane	EC:7	Translocases
XLOC_135829	TraesCS7B02G213200	chr7B:389095443-389105699	0.209486	2.5925	3.62942	0.04355	Ureide permease 5	969	3	P:GO:0006810; F:GO:0022857; C:GO:0016020	P:transport; F:transmembrane transporter activity; C:membrane	EC:7	Translocases
XLOC_110947	TraesCS6A02G031600	chr6A:15872027-15873188	1.03161	13.8222	3.74402	0.0498	predicted protein	1161	4	P:GO:0006353; P:GO:0006355; F:GO:0003690; F:GO:0008146	P:DNA-templated transcription, termination; P:regulation of transcription, DNA-templated; F:double-stranded DNA binding; F:sulfotransferase activity	EC:2.8.2	Transferring sulfur-containing groups
XLOC_089941	TraesCS5A02G226900	chr5A:442699574-442702897	0.50238	6.11448	3.60538	0.0478	probable methyltransferase PMT2	1845	7	P:GO:0016310; P:GO:0032259; F:GO:0008168; F:GO:0016301; C:GO:0005768; C:GO:0005802; C:GO:0016021	P:phosphorylation; P:methylation; F:methyltransferase activity; F:kinase activity; C:endosome; C:trans-Golgi network; C:integral component of membrane	EC:2.7; EC:2.1.1	Transferring phosphorus-containing groups; Transferring one-carbon groups	AT1G26850	0	Probable methyltransferase PMT2 [Source:UniProtKB/Swiss-Prot;Acc:B9DFI7]
XLOC_105339	TraesCS5D02G234300	chr5D:341565082-341568829	0.490882	7.07728	3.84975	0.04585	probable methyltransferase PMT2	1845	7	P:GO:0016310; P:GO:0032259; F:GO:0008168; F:GO:0016301; C:GO:0005768; C:GO:0005802; C:GO:0016021	P:phosphorylation; P:methylation; F:methyltransferase activity; F:kinase activity; C:endosome; C:trans-Golgi network; C:integral component of membrane	EC:2.7; EC:2.1.1	Transferring phosphorus-containing groups; Transferring one-carbon groups	AT1G26850	0	Probable methyltransferase PMT2 [Source:UniProtKB/Swiss-Prot;Acc:B9DFI7]
XLOC_105796	TraesCS5D02G329100	chr5D:421223803-421228978	4.81677	79.2298	4.03991	0.0404	probable serine/threonine-protein kinase PBL19	1239	3	P:GO:0006468; F:GO:0004674; F:GO:0005524	P:protein phosphorylation; F:protein serine/threonine kinase activity; F:ATP binding	EC:2.7.1	Transferring phosphorus-containing groups
XLOC_016247	TraesCS1D02G073100	chr1D:53964030-53967135	2.93205	50.2715	4.09976	0.035	putative serine/threonine-protein kinase-like protein CCR3	2556	4	P:GO:0006468; F:GO:0004674; F:GO:0005524; C:GO:0016021	P:protein phosphorylation; F:protein serine/threonine kinase activity; F:ATP binding; C:integral component of membrane	EC:2.7.1	Transferring phosphorus-containing groups
XLOC_023073	TraesCS2A02G081400	chr2A:36808548-36811924	2.80331	46.6323	4.05613	0.03845	probable serine/threonine-protein kinase PBL7	1218	3	P:GO:0006468; F:GO:0004674; F:GO:0005524	P:protein phosphorylation; F:protein serine/threonine kinase activity; F:ATP binding	EC:2.7.1	Transferring phosphorus-containing groups	AT2G28590	PBL6	Probable serine/threonine-protein kinase PBL6 [Source:UniProtKB/Swiss-Prot;Acc:Q9SIB6]
XLOC_137613	TraesCS7B02G069100	chr7B:74597863-74600463	0.95203	18.1144	4.24999	0.0362	serine/threonine-protein kinase RIPK	1236	3	P:GO:0006468; F:GO:0004672; F:GO:0005524	P:protein phosphorylation; F:protein kinase activity; F:ATP binding	EC:2.7.1	Transferring phosphorus-containing groups	AT2G05940	RIPK	Serine/threonine-protein kinase RIPK [Source:UniProtKB/Swiss-Prot;Acc:Q9ZUF4]
XLOC_038761	TraesCS2D02G401500	chr2D:516367037-516371676	0.552336	17.1213	4.9541	0.01675	probable serine/threonine-protein kinase PIX13 isoform X1	1374	3	P:GO:0006468; F:GO:0004674; F:GO:0005524	P:protein phosphorylation; F:protein serine/threonine kinase activity; F:ATP binding	EC:2.7.1	Transferring phosphorus-containing groups	AT2G17220	PIX13	Probable serine/threonine-protein kinase PIX13 [Source:UniProtKB/Swiss-Prot;Acc:Q9SII6]
XLOC_046112	TraesCS3A02G255700	chr3A:477430243-477431943	0.417011	6.84055	4.03595	0.0432	mitogen-activated protein kinase kinase kinase 18	1392	3	P:GO:0006468; F:GO:0004674; F:GO:0005524	P:protein phosphorylation; F:protein serine/threonine kinase activity; F:ATP binding	EC:2.7.1	Transferring phosphorus-containing groups	AT2G32510	MAPKKK17	Mitogen-activated protein kinase kinase kinase 17 [Source:UniProtKB/Swiss-Prot;Acc:O80888]
XLOC_138443	TraesCS7B02G241900	chr7B:449787525-449791838	0.374619	5.93845	3.98659	0.04295	receptor-like protein kinase HERK 1	2562	6	P:GO:0046777; F:GO:0004674; F:GO:0005524; C:GO:0005886; C:GO:0009506; C:GO:0016021	P:protein autophosphorylation; F:protein serine/threonine kinase activity; F:ATP binding; C:plasma membrane; C:plasmodesma; C:integral component of membrane	EC:2.7.1	Transferring phosphorus-containing groups	AT3G46290	HERK1	Receptor-like protein kinase HERK 1 [Source:UniProtKB/Swiss-Prot;Acc:Q9LX66]
XLOC_000868	TraesCS1A02G177000	chr1A:319319607-319321634	0.340676	8.12686	4.57623	0.0074	salt tolerance receptor-like cytoplasmic kinase 1	1038	4	P:GO:0006468; F:GO:0004674; F:GO:0005524; C:GO:0005886	P:protein phosphorylation; F:protein serine/threonine kinase activity; F:ATP binding; C:plasma membrane	EC:2.7.1	Transferring phosphorus-containing groups	AT4G10390	0	Probable receptor-like protein kinase At4g10390 [Source:UniProtKB/Swiss-Prot;Acc:Q9SV83]
XLOC_008263	TraesCS1B02G385100	chr1B:618542654-618544430	0.324044	5.5373	4.09492	0.0354	mitogen-activated protein kinase kinase kinase 18-like	1407	3	P:GO:0006468; F:GO:0004672; F:GO:0005524	P:protein phosphorylation; F:protein kinase activity; F:ATP binding	EC:2.7.1	Transferring phosphorus-containing groups	AT2G32510	MAPKKK17	Mitogen-activated protein kinase kinase kinase 17 [Source:UniProtKB/Swiss-Prot;Acc:O80888]
XLOC_037736	TraesCS2D02G190200	chr2D:134292183-134296530	0.292792	15.9618	5.7686	0.0293	probable LRR receptor-like serine/threonine-protein kinase At1g74360	3333	9	P:GO:0002215; P:GO:0006468; P:GO:0009825; P:GO:0009845; F:GO:0004672; F:GO:0005524; C:GO:0005739; C:GO:0005886; C:GO:0016021	P:defense response to nematode; P:protein phosphorylation; P:multidimensional cell growth; P:seed germination; F:protein kinase activity; F:ATP binding; C:mitochondrion; C:plasma membrane; C:integral component of membrane	EC:2.7.1	Transferring phosphorus-containing groups	AT1G74360	0	Probable LRR receptor-like serine/threonine-protein kinase At1g74360 [Source:UniProtKB/Swiss-Prot;Acc:C0LGJ1]
XLOC_138532	TraesCS7B02G260600	chr7B:480858911-480864211	0.289904	5.5076	4.24778	0.04415	probable LRR receptor-like serine/threonine-protein kinase At1g14390	2286	7	P:GO:0018108; P:GO:0046777; F:GO:0004713; F:GO:0005524; C:GO:0005886; C:GO:0009506; C:GO:0016021	P:peptidyl-tyrosine phosphorylation; P:protein autophosphorylation; F:protein tyrosine kinase activity; F:ATP binding; C:plasma membrane; C:plasmodesma; C:integral component of membrane	EC:2.7.10	Transferring phosphorus-containing groups	AT2G02780	0	Probable LRR receptor-like serine/threonine-protein kinase At2g02780 [Source:UniProtKB/Swiss-Prot;Acc:C0LGJ9]
XLOC_016495	TraesCS1D02G126300	chr1D:137437188-137441962	0.246124	8.52219	5.11377	0.0287	proline-rich receptor-like protein kinase PERK1	1962	4	P:GO:0006468; F:GO:0004674; F:GO:0005524; C:GO:0016021	P:protein phosphorylation; F:protein serine/threonine kinase activity; F:ATP binding; C:integral component of membrane	EC:2.7.1	Transferring phosphorus-containing groups	AT1G52290	PERK15	Proline-rich receptor-like protein kinase PERK15 [Source:UniProtKB/Swiss-Prot;Acc:Q9C821]
XLOC_131379	TraesCS7A02G321600	chr7A:464572205-464574764	0.237224	6.86404	4.85474	0.0072	serine/threonine-protein kinase-like protein CCR4	2559	4	P:GO:0006468; F:GO:0004674; F:GO:0005524; C:GO:0016021	P:protein phosphorylation; F:protein serine/threonine kinase activity; F:ATP binding; C:integral component of membrane	EC:2.7.1	Transferring phosphorus-containing groups	AT5G47850	CCR4	Serine/threonine-protein kinase-like protein CCR4 [Source:UniProtKB/Swiss-Prot;Acc:Q9FIJ6]
XLOC_030812	TraesCS2B02G602000	chr2B:784543947-784548017	0.217981	3.73468	4.09871	0.035	receptor protein kinase TMK1-like	2856	4	P:GO:0006468; F:GO:0004674; F:GO:0005524; C:GO:0016021	P:protein phosphorylation; F:protein serine/threonine kinase activity; F:ATP binding; C:integral component of membrane	EC:2.7.1	Transferring phosphorus-containing groups	AT3G23750	TMK4	Receptor-like kinase TMK4 [Source:UniProtKB/Swiss-Prot;Acc:Q9LK43]
XLOC_103443	TraesCS5D02G417400	chr5D:479579522-479584019	0.197762	5.08224	4.68363	0.02865	leucine-rich repeat receptor-like serine/threonine-protein kinase BAM1	3108	6	P:GO:0006468; P:GO:0009755; F:GO:0004672; F:GO:0005524; C:GO:0005886; C:GO:0016021	P:protein phosphorylation; P:hormone-mediated signaling pathway; F:protein kinase activity; F:ATP binding; C:plasma membrane; C:integral component of membrane	EC:2.7.1	Transferring phosphorus-containing groups	AT3G49670	BAM2	Leucine-rich repeat receptor-like serine/threonine-protein kinase BAM2 [Source:UniProtKB/Swiss-Prot;Acc:Q9M2Z1]
XLOC_042031	TraesCS2D02G462000	chr2D:568125928-568129917	0.194448	8.11115	5.38245	0.04825	LRR receptor-like serine/threonine-protein kinase FLS2	3636	5	P:GO:0046777; F:GO:0004674; F:GO:0005524; C:GO:0005886; C:GO:0016021	P:protein autophosphorylation; F:protein serine/threonine kinase activity; F:ATP binding; C:plasma membrane; C:integral component of membrane	EC:2.7.1	Transferring phosphorus-containing groups	AT5G46330	FLS2	Leucine-rich repeat receptor-like protein kinase (Fragment) [Source:UniProtKB/TrEMBL;Acc:C0LGU8]
XLOC_097255	TraesCS5B02G183000	chr5B:333025843-333029354	0.172786	2.59355	3.90787	0.00905	probable LRR receptor-like serine/threonine-protein kinase At2g24230	2502	4	P:GO:0006468; F:GO:0004672; F:GO:0005524; C:GO:0016021	P:protein phosphorylation; F:protein kinase activity; F:ATP binding; C:integral component of membrane	EC:2.7.1	Transferring phosphorus-containing groups	AT2G24230	0	Probable LRR receptor-like serine/threonine-protein kinase At2g24230 [Source:UniProtKB/Swiss-Prot;Acc:C0LGK9]
XLOC_028886	TraesCS2B02G208900	chr2B:190195040-190198998	0.137681	2.20357	4.00044	0.03495	probable LRR receptor-like serine/threonine-protein kinase At1g74360	3339	4	P:GO:0006468; F:GO:0004672; F:GO:0005524; C:GO:0016021	P:protein phosphorylation; F:protein kinase activity; F:ATP binding; C:integral component of membrane	EC:2.7.1	Transferring phosphorus-containing groups	AT1G74360	0	Probable LRR receptor-like serine/threonine-protein kinase At1g74360 [Source:UniProtKB/Swiss-Prot;Acc:C0LGJ1]
XLOC_070346	TraesCS4A02G442400	chr4A:710393533-710394888	0.648712	67.0909	6.6924	0.03725	tricin synthase 1-like	741	4	P:GO:0032259; F:GO:0008171; F:GO:0008757; C:GO:0005634	P:methylation; F:O-methyltransferase activity; F:S-adenosylmethionine-dependent methyltransferase activity; C:nucleus	EC:2.1.1	Transferring one-carbon groups	AT4G34050	CCoAOMT1	S-adenosyl-L-methionine-dependent methyltransferases superfamily protein [Source:TAIR;Acc:AT4G34050]
XLOC_063603	TraesCS3D02G540200	chr3D:611673341-611674917	0.472947	11.6863	4.627	0.00765	caffeic acid O-methyltransferase	1071	10	P:GO:0009611; P:GO:0009723; P:GO:0009751; P:GO:0009809; P:GO:0009813; P:GO:0032259; P:GO:0042542; F:GO:0008171; F:GO:0008757; F:GO:0046983	P:response to wounding; P:response to ethylene; P:response to salicylic acid; P:lignin biosynthetic process; P:flavonoid biosynthetic process; P:methylation; P:response to hydrogen peroxide; F:O-methyltransferase activity; F:S-adenosylmethionine-dependent methyltransferase activity; F:protein dimerization activity	EC:2.1.1	Transferring one-carbon groups	AT5G54160	OMT1	Flavone 3'-O-methyltransferase 1 [Source:UniProtKB/Swiss-Prot;Acc:Q9FK25]
XLOC_046876	TraesCS3A02G406100	chr3A:650422074-650427907	0.243214	13.6465	5.81016	0.02125	putative methyltransferase PMT26	2355	5	P:GO:0032259; F:GO:0008168; C:GO:0005768; C:GO:0005802; C:GO:0016021	P:methylation; F:methyltransferase activity; C:endosome; C:trans-Golgi network; C:integral component of membrane	EC:2.1.1	Transferring one-carbon groups	AT5G64030	0	Probable methyltransferase PMT26 [Source:UniProtKB/Swiss-Prot;Acc:Q8L7V3]
XLOC_110267	TraesCS6A02G318400	chr6A:554508464-554514416	0.197404	3.63235	4.20168	0.0087	probable pectin methyltransferase QUA2	1983	4	P:GO:0032259; F:GO:0008168; C:GO:0005737; C:GO:0016021	P:methylation; F:methyltransferase activity; C:cytoplasm; C:integral component of membrane	EC:2.1.1	Transferring one-carbon groups
XLOC_144133	TraesCS7D02G420400	chr7D:540234101-540238701	3.14483	41.3055	3.71528	0.03195	probable E3 ubiquitin-protein ligase RHG1A	1722	3	P:GO:0016567; F:GO:0016874; F:GO:0061630	P:protein ubiquitination; F:ligase activity; F:ubiquitin protein ligase activity	EC:2; EC:6	Transferases; Ligases	AT5G10650	0	At5g10650 [Source:UniProtKB/TrEMBL;Acc:Q5XEP8]
XLOC_094462	TraesCS5B02G197400	chr5B:355902351-355904866	0.290232	5.12425	4.14206	0.0412	U-box domain-containing protein 19-like	2106	5	P:GO:0016567; F:GO:0004842; F:GO:0016874; C:GO:0005634; C:GO:0005737	P:protein ubiquitination; F:ubiquitin-protein transferase activity; F:ligase activity; C:nucleus; C:cytoplasm	EC:2; EC:6	Transferases; Ligases
XLOC_124743	TraesCS6D02G240300	chr6D:341998708-341999703	13.3279	207.094	3.95776	0.04065	RING finger protein	465	2	P:GO:0016567; F:GO:0061630	P:protein ubiquitination; F:ubiquitin protein ligase activity	EC:2	Transferases
XLOC_015113	TraesCS1D02G299400	chr1D:397284919-397288727	2.68924	43.5853	4.01857	0.03945	U-box domain-containing protein 16-like	2004	5	P:GO:0007166; P:GO:0051865; F:GO:0004842; C:GO:0005634; C:GO:0005737	P:cell surface receptor signaling pathway; P:protein autoubiquitination; F:ubiquitin-protein transferase activity; C:nucleus; C:cytoplasm	EC:2	Transferases	AT5G01830	PUB16	RING-type E3 ubiquitin transferase [Source:UniProtKB/TrEMBL;Acc:A0A178UNI7]
XLOC_112056	TraesCS6A02G259200	chr6A:482079151-482080476	2.00091	135.733	6.08397	0.02545	RING finger protein	462	2	P:GO:0016567; F:GO:0061630	P:protein ubiquitination; F:ubiquitin protein ligase activity	EC:2	Transferases
XLOC_102188	TraesCS5D02G171400	chr5D:268517193-268518048	1.19959	15.739	3.71373	0.04855	probable E3 ubiquitin-protein ligase RHC2A	489	3	P:GO:0006511; P:GO:0016567; F:GO:0061630	P:ubiquitin-dependent protein catabolic process; P:protein ubiquitination; F:ubiquitin protein ligase activity	EC:2	Transferases	AT1G14200	0	At1g14200 [Source:UniProtKB/TrEMBL;Acc:Q9XI67]
XLOC_022646	TraesCS2A02G589200	chr2A:778019849-778021071	1.07848	17.987	4.05988	0.0402	putative E3 ubiquitin-protein ligase SINA-like 9	1122	5	P:GO:0006511; P:GO:0016567; F:GO:0008270; F:GO:0016740; C:GO:0005737	P:ubiquitin-dependent protein catabolic process; P:protein ubiquitination; F:zinc ion binding; F:transferase activity; C:cytoplasm	EC:2	Transferases
XLOC_146205	TraesCS7D02G273100	chr7D:263831864-263833593	0.970117	13.8414	3.83469	0.04495	NEP1-interacting protein-like 1	705	4	P:GO:0006511; P:GO:0016567; F:GO:0061630; C:GO:0016021	P:ubiquitin-dependent protein catabolic process; P:protein ubiquitination; F:ubiquitin protein ligase activity; C:integral component of membrane	EC:2	Transferases
XLOC_010354	TraesCS1B02G331700	chr1B:557918245-557919271	0.928584	15.8409	4.09248	0.0354	predicted protein	1026	2	F:GO:0016740; C:GO:0009507	F:transferase activity; C:chloroplast	EC:2	Transferases
XLOC_033807	TraesCS2B02G594500	chr2B:779101021-779102772	0.800554	14.2884	4.1577	0.03915	putative E3 ubiquitin-protein ligase SINA-like 9	1128	5	P:GO:0006511; P:GO:0016567; F:GO:0008270; F:GO:0016740; C:GO:0005737	P:ubiquitin-dependent protein catabolic process; P:protein ubiquitination; F:zinc ion binding; F:transferase activity; C:cytoplasm	EC:2	Transferases
XLOC_081184	TraesCS4D02G026300	chr4D:11506463-11509869	0.74961	11.3869	3.92509	0.0388	gamma-glutamyl peptidase 5-like	837	3	P:GO:0006541; F:GO:0016740; C:GO:0005829	P:glutamine metabolic process; F:transferase activity; C:cytosol	EC:2	Transferases
XLOC_135521	TraesCS7B02G150000	chr7B:199262005-199263314	0.67718	15.9646	4.55919	0.02995	RING-H2 finger protein ATL16-like	888	3	P:GO:0016567; F:GO:0016740; C:GO:0016021	P:protein ubiquitination; F:transferase activity; C:integral component of membrane	EC:2	Transferases
XLOC_123389	TraesCS6D02G367600	chr6D:455311719-455313314	0.654401	86.8326	7.05192	0.0253	E3 ubiquitin-protein ligase PUB23-like	1272	2	P:GO:0016567; F:GO:0004842	P:protein ubiquitination; F:ubiquitin-protein transferase activity	EC:2	Transferases
XLOC_151215	TraesCSU02G036400	chrUn:31094940-31096483	0.595876	7.99008	3.74513	0.04475	E3 ubiquitin-protein ligase PUB23-like	1284	2	P:GO:0016567; F:GO:0004842	P:protein ubiquitination; F:ubiquitin-protein transferase activity	EC:2	Transferases
XLOC_143285	TraesCS7D02G252300	chr7D:227543902-227546261	0.519735	16.9045	5.02349	0.0333	RING-H2 finger protein ATL16-like	891	3	P:GO:0016567; F:GO:0016740; C:GO:0016021	P:protein ubiquitination; F:transferase activity; C:integral component of membrane	EC:2	Transferases	AT5G43420	ATL16	RING-H2 finger protein ATL16 [Source:UniProtKB/Swiss-Prot;Acc:Q9LSW9]
XLOC_028740	TraesCS2B02G179800	chr2B:154269478-154271242	0.5081	7.64727	3.91176	0.0399	predicted protein	1764	6	P:GO:0006004; F:GO:0005509; F:GO:0016740; C:GO:0005794; C:GO:0016021; C:GO:0042175	P:fucose metabolic process; F:calcium ion binding; F:transferase activity; C:Golgi apparatus; C:integral component of membrane; C:nuclear outer membrane-endoplasmic reticulum membrane network	EC:2	Transferases	AT4G08810	SUB1	SUB1 [Source:UniProtKB/TrEMBL;Acc:A0A178UWI5]
XLOC_000695	TraesCS1A02G142900	chr1A:245115338-245118643	0.427999	6.08038	3.82848	0.0429	predicted protein	1875	4	P:GO:0006004; F:GO:0016740; C:GO:0005794; C:GO:0016021	P:fucose metabolic process; F:transferase activity; C:Golgi apparatus; C:integral component of membrane	EC:2	Transferases	AT4G12700	0	At4g12700 [Source:UniProtKB/TrEMBL;Acc:Q9SU16]
XLOC_125344	TraesCS6D02G367100	chr6D:455084724-455086332	0.364541	42.0395	6.84952	0.03755	E3 ubiquitin-protein ligase PUB23-like	1263	2	P:GO:0016567; F:GO:0004842	P:protein ubiquitination; F:ubiquitin-protein transferase activity	EC:2	Transferases
XLOC_065293	TraesCS3D02G336900	chr3D:448494398-448497234	0.333989	8.76104	4.71323	0.02225	trans-cinnamate 4-monooxygenase	1413	6	P:GO:0009808; F:GO:0005506; F:GO:0016710; F:GO:0018658; F:GO:0020037; C:GO:0016021	P:lignin metabolic process; F:iron ion binding; F:trans-cinnamate 4-monooxygenase activity; F:salicylate 1-monooxygenase activity; F:heme binding; C:integral component of membrane	EC:1.14.14.91; EC:1.14.13.1	Trans-cinnamate 4-monooxygenase; Salicylate 1-monooxygenase	AT2G30490	CYP73A5	Cinnamate-4-hydroxylase [Source:UniProtKB/TrEMBL;Acc:B1GV49]
XLOC_078431	TraesCS4B02G305700	chr4B:594436499-594438842	0.436546	6.34472	3.86135	0.00985	alcohol dehydrogenase-like 2	1167	5	P:GO:0046294; F:GO:0004024; F:GO:0008270; F:GO:0051903; C:GO:0005829	P:formaldehyde catabolic process; F:alcohol dehydrogenase activity, zinc-dependent; F:zinc ion binding; F:S-(hydroxymethyl)glutathione dehydrogenase activity; C:cytosol	EC:1.1.1.284; EC:1.1.1.1; EC:1.1.1.71	S-(hydroxymethyl)glutathione dehydrogenase; Alcohol dehydrogenase; Alcohol dehydrogenase (NAD(P)(+))	AT4G22110	0	Alcohol dehydrogenase-like 5 [Source:UniProtKB/Swiss-Prot;Acc:Q0V7W6]
XLOC_077165	TraesCS4B02G049800	chr4B:38280456-38284860	0.862399	44.7307	5.69677	0.0339	receptor protein kinase TMK1-like	2868	6	P:GO:0006468; P:GO:0007178; F:GO:0004675; F:GO:0005524; C:GO:0005886; C:GO:0016021	P:protein phosphorylation; P:transmembrane receptor protein serine/threonine kinase signaling pathway; F:transmembrane receptor protein serine/threonine kinase activity; F:ATP binding; C:plasma membrane; C:integral component of membrane	EC:2.7.11.30	Receptor protein serine/threonine kinase	AT1G66150	TMK1	Receptor protein kinase TMK1 [Source:UniProtKB/Swiss-Prot;Acc:P43298]
XLOC_076038	TraesCS4B02G210100	chr4B:448801677-448803545	2.58284	203.656	6.30103	0.0205	probable protein phosphatase 2C 30	1221	10	P:GO:0006470; P:GO:0009738; P:GO:0009845; F:GO:0005515; F:GO:0016491; F:GO:0046872; F:GO:0106306; F:GO:0106307; C:GO:0005634; C:GO:0005829	P:protein dephosphorylation; P:abscisic acid-activated signaling pathway; P:seed germination; F:protein binding; F:oxidoreductase activity; F:metal ion binding; F:protein serine phosphatase activity; F:protein threonine phosphatase activity; C:nucleus; C:cytosol	EC:3.1.3.16; EC:1	Protein-serine/threonine phosphatase; Oxidoreductases
XLOC_082046	TraesCS4D02G210900	chr4D:363246627-363248494	0.720506	89.3428	6.9542	0.02615	probable protein phosphatase 2C 30	1233	10	P:GO:0006470; P:GO:0009738; P:GO:0009845; F:GO:0005515; F:GO:0016491; F:GO:0046872; F:GO:0106306; F:GO:0106307; C:GO:0005634; C:GO:0005829	P:protein dephosphorylation; P:abscisic acid-activated signaling pathway; P:seed germination; F:protein binding; F:oxidoreductase activity; F:metal ion binding; F:protein serine phosphatase activity; F:protein threonine phosphatase activity; C:nucleus; C:cytosol	EC:3.1.3.16; EC:1	Protein-serine/threonine phosphatase; Oxidoreductases
XLOC_071100	TraesCS4A02G094300	chr4A:102445871-102447774	4.67284	152.557	5.0289	0.04665	probable protein phosphatase 2C 30	1230	9	P:GO:0006470; P:GO:0009738; P:GO:0009845; F:GO:0005515; F:GO:0046872; F:GO:0106306; F:GO:0106307; C:GO:0005634; C:GO:0005829	P:protein dephosphorylation; P:abscisic acid-activated signaling pathway; P:seed germination; F:protein binding; F:metal ion binding; F:protein serine phosphatase activity; F:protein threonine phosphatase activity; C:nucleus; C:cytosol	EC:3.1.3.16	Protein-serine/threonine phosphatase
XLOC_016977	TraesCS1D02G230000	chr1D:318160013-318164532	1.38053	53.7211	5.28219	0.0241	probable protein phosphatase 2C 48	1023	5	P:GO:0006470; F:GO:0106306; F:GO:0106307; C:GO:0005634; C:GO:0005829	P:protein dephosphorylation; F:protein serine phosphatase activity; F:protein threonine phosphatase activity; C:nucleus; C:cytosol	EC:3.1.3.16	Protein-serine/threonine phosphatase	AT3G16800	0	Probable protein phosphatase 2C 41 [Source:UniProtKB/Swiss-Prot;Acc:Q9LRZ4]
XLOC_115130	TraesCS6B02G136500	chr6B:133992310-133997470	0.601782	7.70988	3.6794	0.04235	delta-aminolevulinic acid dehydratase, chloroplastic	1215	5	P:GO:0006782; P:GO:0015995; F:GO:0004655; F:GO:0008270; C:GO:0005829	P:protoporphyrinogen IX biosynthetic process; P:chlorophyll biosynthetic process; F:porphobilinogen synthase activity; F:zinc ion binding; C:cytosol	EC:4.2.1.24	Porphobilinogen synthase	AT1G44318	HEMB2	Probable delta-aminolevulinic acid dehydratase 2, chloroplastic [Source:UniProtKB/Swiss-Prot;Acc:Q94LA4]
XLOC_135263	TraesCS7B02G097000	chr7B:111901045-111904663	0.632372	7.62345	3.5916	0.0491	galacturonosyltransferase 8	1578	6	P:GO:0010289; F:GO:0047262; C:GO:0000139; C:GO:0005739; C:GO:0005768; C:GO:0005802	P:homogalacturonan biosynthetic process; F:polygalacturonate 4-alpha-galacturonosyltransferase activity; C:Golgi membrane; C:mitochondrion; C:endosome; C:trans-Golgi network	EC:2.4.1.43	Polygalacturonate 4-alpha-galacturonosyltransferase	AT3G25140	GAUT8	Hexosyltransferase (Fragment) [Source:UniProtKB/TrEMBL;Acc:W8PVC6]
XLOC_065006	TraesCS3D02G284000	chr3D:392956218-392960327	0.292847	22.8492	6.28585	0.03615	probable galacturonosyltransferase 15	1590	5	P:GO:0045489; P:GO:0071555; F:GO:0047262; C:GO:0000139; C:GO:0016021	P:pectin biosynthetic process; P:cell wall organization; F:polygalacturonate 4-alpha-galacturonosyltransferase activity; C:Golgi membrane; C:integral component of membrane	EC:2.4.1.43	Polygalacturonate 4-alpha-galacturonosyltransferase	AT3G58790	GAUT15	Hexosyltransferase (Fragment) [Source:UniProtKB/TrEMBL;Acc:W8QNJ3]
XLOC_010069	TraesCS1B02G277000	chr1B:484462638-484465330	1.30684	60.6721	5.53688	0.0237	phospholipase A1-II 7	1308	2	P:GO:0016042; F:GO:0008970	P:lipid catabolic process; F:phospholipase A1 activity	EC:3.1.1.32; EC:3.1.1.1	Phospholipase A(1); Carboxylesterase	AT1G06250	0	Phospholipase A1-IIalpha [Source:UniProtKB/Swiss-Prot;Acc:Q9LNC2]
XLOC_045435	TraesCS3A02G114900	chr3A:82439907-82443040	0.243043	8.47237	5.12348	0.04535	type IV inositol polyphosphate 5-phosphatase 3-like	1764	3	P:GO:0046856; F:GO:0004439; F:GO:0034485	P:phosphatidylinositol dephosphorylation; F:phosphatidylinositol-4,5-bisphosphate 5-phosphatase activity; F:phosphatidylinositol-3,4,5-trisphosphate 5-phosphatase activity	EC:3.1.3.36	Phosphoinositide 5-phosphatase	AT1G71710	IP5P3	Type IV inositol polyphosphate 5-phosphatase 3 [Source:UniProtKB/Swiss-Prot;Acc:Q8H0Z6]
XLOC_124597	TraesCS6D02G212200	chr6D:300326933-300333023	7.1343	114.541	4.00495	0.017	phenylalanine ammonia-lyase	1761	4	P:GO:0006559; P:GO:0009800; F:GO:0045548; C:GO:0005737	P:L-phenylalanine catabolic process; P:cinnamic acid biosynthetic process; F:phenylalanine ammonia-lyase activity; C:cytoplasm	EC:4.3.1.24; EC:4.3.1.25	Phenylalanine ammonia-lyase; Phenylalanine/tyrosine ammonia-lyase	AT3G10340	PAL4	Phenylalanine ammonia-lyase 4 [Source:UniProtKB/Swiss-Prot;Acc:Q9SS45]
XLOC_118045	TraesCS6B02G258400	chr6B:465148030-465154487	4.66739	113.801	4.60775	0.00565	Phenylalanine ammonia-lyase	1779	4	P:GO:0006559; P:GO:0009800; F:GO:0045548; C:GO:0005737	P:L-phenylalanine catabolic process; P:cinnamic acid biosynthetic process; F:phenylalanine ammonia-lyase activity; C:cytoplasm	EC:4.3.1.24; EC:4.3.1.25	Phenylalanine ammonia-lyase; Phenylalanine/tyrosine ammonia-lyase	AT3G10340	PAL4	Phenylalanine ammonia-lyase 4 [Source:UniProtKB/Swiss-Prot;Acc:Q9SS45]
XLOC_016395	TraesCS1D02G103500	chr1D:93102755-93105441	3.73145	99.3832	4.73519	0.01775	phenylalanine ammonia-lyase-like	2127	4	P:GO:0006559; P:GO:0009800; F:GO:0045548; C:GO:0005737	P:L-phenylalanine catabolic process; P:cinnamic acid biosynthetic process; F:phenylalanine ammonia-lyase activity; C:cytoplasm	EC:4.3.1.24; EC:4.3.1.25	Phenylalanine ammonia-lyase; Phenylalanine/tyrosine ammonia-lyase	AT3G10340	PAL4	Phenylalanine ammonia-lyase 4 [Source:UniProtKB/Swiss-Prot;Acc:Q9SS45]
XLOC_040827	TraesCS2D02G204100	chr2D:155830223-155834037	0.314868	4.38449	3.79959	0.00955	O-fucosyltransferase 36	1686	4	P:GO:0006004; P:GO:0036066; F:GO:0046922; C:GO:0016021	P:fucose metabolic process; P:protein O-linked fucosylation; F:peptide-O-fucosyltransferase activity; C:integral component of membrane	EC:2.4.1.221	Peptide-O-fucosyltransferase	AT1G53770	0	O-fucosyltransferase family protein [Source:UniProtKB/TrEMBL;Acc:F4HTC2]
XLOC_101617	TraesCS5D02G053200	chr5D:50919970-50924691	0.289121	49.1491	7.40935	0.01105	pectinesterase-like	1713	6	P:GO:0042545; P:GO:0043086; P:GO:0045490; F:GO:0030599; F:GO:0045330; F:GO:0046910	P:cell wall modification; P:negative regulation of catalytic activity; P:pectin catabolic process; F:pectinesterase activity; F:aspartyl esterase activity; F:pectinesterase inhibitor activity	EC:3.1.1.11	Pectinesterase	AT4G02300	PME39	Probable pectinesterase/pectinesterase inhibitor 39 [Source:UniProtKB/Swiss-Prot;Acc:O81415]
XLOC_093747	TraesCS5B02G048000	chr5B:53792848-53798038	0.282373	43.762	7.27593	0.0103	pectinesterase-like	1713	6	P:GO:0042545; P:GO:0043086; P:GO:0045490; F:GO:0030599; F:GO:0045330; F:GO:0046910	P:cell wall modification; P:negative regulation of catalytic activity; P:pectin catabolic process; F:pectinesterase activity; F:aspartyl esterase activity; F:pectinesterase inhibitor activity	EC:3.1.1.11	Pectinesterase	AT4G02300	PME39	Probable pectinesterase/pectinesterase inhibitor 39 [Source:UniProtKB/Swiss-Prot;Acc:O81415]
XLOC_145087	TraesCS7D02G050500	chr7D:26000934-26004000	0.483383	20.3663	5.39687	0.02185	probable 2-oxoglutarate-dependent dioxygenase ANS	1068	4	P:GO:0032259; F:GO:0008168; F:GO:0016491; F:GO:0046872	P:methylation; F:methyltransferase activity; F:oxidoreductase activity; F:metal ion binding	EC:1; EC:2.1.1	Oxidoreductases; Transferring one-carbon groups	AT5G20400	0	2-oxoglutarate (2OG) and Fe(II)-dependent oxygenase superfamily protein [Source:UniProtKB/TrEMBL;Acc:Q84K82]
XLOC_089885	TraesCS5A02G213900	chr5A:429654674-429657535	15.6359	126.295	3.01386	0.04765	probable cinnamyl alcohol dehydrogenase 8D	1071	2	F:GO:0008270; F:GO:0016491	F:zinc ion binding; F:oxidoreductase activity	EC:1	Oxidoreductases	AT4G37990	CAD8	Cinnamyl alcohol dehydrogenase 8 [Source:UniProtKB/Swiss-Prot;Acc:Q02972]
XLOC_146679	TraesCS7D02G375700	chr7D:486056770-486062384	4.59559	169.53	5.20515	0.0079	polyamine oxidase-like isoform X1	1512	2	P:GO:0046208; F:GO:0016491	P:spermine catabolic process; F:oxidoreductase activity	EC:1	Oxidoreductases	AT5G13700	PAO1	Polyamine oxidase 1 [Source:UniProtKB/Swiss-Prot;Acc:Q9FNA2]
XLOC_062789	TraesCS3D02G366600	chr3D:480849877-480850701	3.88729	184.173	5.56615	0.03475	ferredoxin, root R-B1-like	465	5	P:GO:0022900; F:GO:0009055; F:GO:0046872; F:GO:0051537; C:GO:0009507	P:electron transport chain; F:electron transfer activity; F:metal ion binding; F:2 iron, 2 sulfur cluster binding; C:chloroplast	EC:1	Oxidoreductases	AT5G10000	FD4	Probable ferredoxin-4, chloroplastic [Source:UniProtKB/Swiss-Prot;Acc:Q9FIA7]
XLOC_106138	TraesCS5D02G404900	chr5D:469736846-469738122	1.73219	79.195	5.51474	0.0364	lamin-like protein	729	4	P:GO:0022900; F:GO:0009055; C:GO:0016021; C:GO:0046658	P:electron transport chain; F:electron transfer activity; C:integral component of membrane; C:anchored component of plasma membrane	EC:1	Oxidoreductases
XLOC_130678	TraesCS7A02G174700	chr7A:128509816-128511499	1.72149	97.0993	5.81773	0.0298	12-oxophytodienoate reductase 1-like	1110	4	P:GO:0006633; P:GO:0031408; F:GO:0010181; F:GO:0016491	P:fatty acid biosynthetic process; P:oxylipin biosynthetic process; F:FMN binding; F:oxidoreductase activity	EC:1	Oxidoreductases
XLOC_042300	TraesCS2D02G521300	chr2D:610043250-610044797	1.08871	14.4464	3.73002	0.0486	flavanone 3-dioxygenase 2-like	975	2	F:GO:0046872; F:GO:0051213	F:metal ion binding; F:dioxygenase activity	EC:1	Oxidoreductases
XLOC_098216	TraesCS5B02G386000	chr5B:565531874-565533924	0.877355	13.2063	3.91192	0.0442	predicted protein	1284	3	F:GO:0016491; F:GO:0071949; C:GO:0016021	F:oxidoreductase activity; F:FAD binding; C:integral component of membrane	EC:1	Oxidoreductases
XLOC_037812	TraesCS2D02G206000	chr2D:158672796-158683036	0.713349	81.5652	6.8372	0.02935	predicted protein	576	3	P:GO:0022900; F:GO:0009055; C:GO:0046658	P:electron transport chain; F:electron transfer activity; C:anchored component of plasma membrane	EC:1	Oxidoreductases
XLOC_094702	TraesCS5B02G246200	chr5B:427822685-427823915	0.662175	22.8676	5.10995	0.00665	Blue copper protein	492	3	P:GO:0022900; F:GO:0009055; C:GO:0046658	P:electron transport chain; F:electron transfer activity; C:anchored component of plasma membrane	EC:1	Oxidoreductases
XLOC_096490	TraesCS5B02G028300	chr5B:27459703-27461856	0.635632	9.38092	3.88347	0.0466	Tropinone reductase 1	792	1	F:GO:0016491	F:oxidoreductase activity	EC:1	Oxidoreductases	AT2G30670	0	Tropinone reductase homolog At2g30670 [Source:UniProtKB/Swiss-Prot;Acc:O49332]
XLOC_144866	TraesCS7D02G008600	chr7D:4071494-4076621	0.482262	15.8624	5.03965	0.04985	monocopper oxidase-like protein SKU5	1797	3	F:GO:0005507; F:GO:0016491; C:GO:0046658	F:copper ion binding; F:oxidoreductase activity; C:anchored component of plasma membrane	EC:1	Oxidoreductases	AT4G25240	SKS1	SKS1 [Source:UniProtKB/TrEMBL;Acc:A0A178UTC9]
XLOC_138719	TraesCS7B02G300200	chr7B:537515300-537517374	0.330857	47.2355	7.15752	0.0347	Reticuline oxidase-like protein	1569	2	F:GO:0016491; F:GO:0071949	F:oxidoreductase activity; F:FAD binding	EC:1	Oxidoreductases	AT5G44410	0	Berberine bridge enzyme-like 27 [Source:UniProtKB/Swiss-Prot;Acc:Q9FI25]
XLOC_039239	TraesCS2D02G487700	chr2D:587282607-587293147	0.159163	3.91223	4.61941	0.0289	kinesin-like protein KIN-14I	3840	11	P:GO:0007018; P:GO:0010091; F:GO:0003777; F:GO:0005516; F:GO:0005524; F:GO:0008017; F:GO:0016491; C:GO:0005737; C:GO:0005871; C:GO:0005874; C:GO:0005886	P:microtubule-based movement; P:trichome branching; F:microtubule motor activity; F:calmodulin binding; F:ATP binding; F:microtubule binding; F:oxidoreductase activity; C:cytoplasm; C:kinesin complex; C:microtubule; C:plasma membrane	EC:1	Oxidoreductases	AT5G65930	ZWI	Kinesin-like calmodulin-binding protein (ZWICHEL) [Source:UniProtKB/TrEMBL;Acc:F4JXM5]
XLOC_031518	TraesCS2B02G124100	chr2B:92487886-92491126	2.6527	37.8918	3.83635	0.04845	CBL-interacting protein kinase 29	1311	5	P:GO:0006468; P:GO:0007165; F:GO:0005524; F:GO:0106310; F:GO:0106311	P:protein phosphorylation; P:signal transduction; F:ATP binding; F:protein serine kinase activity; F:protein threonine kinase activity	EC:2.7.11.1	Non-specific serine/threonine protein kinase	AT4G14580	CIPK4	CBL-interacting serine/threonine-protein kinase 4 [Source:UniProtKB/Swiss-Prot;Acc:Q9SUL7]
XLOC_040348	TraesCS2D02G107100	chr2D:59449621-59453054	1.78878	83.2119	5.53974	0.0247	CBL-interacting protein kinase 29	1311	5	P:GO:0006468; P:GO:0007165; F:GO:0005524; F:GO:0106310; F:GO:0106311	P:protein phosphorylation; P:signal transduction; F:ATP binding; F:protein serine kinase activity; F:protein threonine kinase activity	EC:2.7.11.1	Non-specific serine/threonine protein kinase	AT4G14580	CIPK4	CBL-interacting serine/threonine-protein kinase 4 [Source:UniProtKB/Swiss-Prot;Acc:Q9SUL7]
XLOC_020606	TraesCS2A02G190200	chr2A:156666711-156669046	0.583241	40.5631	6.11993	0.0402	probable serine/threonine-protein kinase WNK5	975	6	P:GO:0006468; P:GO:0035556; F:GO:0005524; F:GO:0106310; F:GO:0106311; C:GO:0005737	P:protein phosphorylation; P:intracellular signal transduction; F:ATP binding; F:protein serine kinase activity; F:protein threonine kinase activity; C:cytoplasm	EC:2.7.11.1	Non-specific serine/threonine protein kinase	AT5G55560	WNK11	Probable serine/threonine-protein kinase WNK11 [Source:UniProtKB/Swiss-Prot;Acc:Q6ICW6]
XLOC_001558	TraesCS1A02G320900	chr1A:511404375-511411090	0.203906	2.38624	3.54876	0.0425	receptor-like serine/threonine-protein kinase SD1-8 isoform X1	2571	6	P:GO:0006468; P:GO:0048544; F:GO:0005524; F:GO:0106310; F:GO:0106311; C:GO:0016021	P:protein phosphorylation; P:recognition of pollen; F:ATP binding; F:protein serine kinase activity; F:protein threonine kinase activity; C:integral component of membrane	EC:2.7.11.1	Non-specific serine/threonine protein kinase	AT4G03230	0	S-locus lectin protein kinase family protein [Source:TAIR;Acc:AT4G03230]
XLOC_070908	TraesCS4A02G052200	chr4A:43231336-43235893	0.394674	10.432	4.72421	0.02765	probable beta-D-xylosidase 7	2325	6	P:GO:0031222; P:GO:0045493; F:GO:0009044; F:GO:0046556; C:GO:0005576; C:GO:0009505	P:arabinan catabolic process; P:xylan catabolic process; F:xylan 1,4-beta-xylosidase activity; F:alpha-L-arabinofuranosidase activity; C:extracellular region; C:plant-type cell wall	EC:3.2.1.55; EC:3.2.1.37	Non-reducing end alpha-L-arabinofuranosidase; Xylan 1,4-beta-xylosidase	AT1G78060	BXL7	Probable beta-D-xylosidase 7 [Source:UniProtKB/Swiss-Prot;Acc:Q9SGZ5]
XLOC_124677	TraesCS6D02G226100	chr6D:317852064-317854956	0.220597	13.5933	5.94534	0.0193	beta-D-xylosidase 3	2430	6	P:GO:0031222; P:GO:0045493; F:GO:0009044; F:GO:0046556; C:GO:0005576; C:GO:0009505	P:arabinan catabolic process; P:xylan catabolic process; F:xylan 1,4-beta-xylosidase activity; F:alpha-L-arabinofuranosidase activity; C:extracellular region; C:plant-type cell wall	EC:3.2.1.55; EC:3.2.1.37	Non-reducing end alpha-L-arabinofuranosidase; Xylan 1,4-beta-xylosidase
XLOC_136297	TraesCS7B02G303800	chr7B:544133293-544138233	0.249225	4.52804	4.18337	0.04985	predicted protein	1986	2	P:GO:0046373; F:GO:0046556	P:L-arabinose metabolic process; F:alpha-L-arabinofuranosidase activity	EC:3.2.1.55	Non-reducing end alpha-L-arabinofuranosidase	AT5G12950	0	Proline-tRNA ligase (DUF1680) [Source:UniProtKB/TrEMBL;Acc:Q9LXU4]
XLOC_071119	TraesCS4A02G098900	chr4A:110909420-110910381	1.66517	24.8608	3.90013	0.0449	quinone-oxidoreductase QR2-like	615	3	F:GO:0008753; F:GO:0010181; F:GO:0050136	F:NADPH dehydrogenase (quinone) activity; F:FMN binding; F:NADH dehydrogenase (quinone) activity	EC:1.6.5.10; EC:1.6.5.11; EC:1.6.5.2	NADPH dehydrogenase (quinone); NADH dehydrogenase (quinone); NAD(P)H dehydrogenase (quinone)
XLOC_082026	TraesCS4D02G206300	chr4D:354036400-354037652	1.43229	18.5175	3.69249	0.04985	quinone-oxidoreductase QR2-like	615	3	F:GO:0008753; F:GO:0010181; F:GO:0050136	F:NADPH dehydrogenase (quinone) activity; F:FMN binding; F:NADH dehydrogenase (quinone) activity	EC:1.6.5.10; EC:1.6.5.11; EC:1.6.5.2	NADPH dehydrogenase (quinone); NADH dehydrogenase (quinone); NAD(P)H dehydrogenase (quinone)
XLOC_094964	TraesCS5B02G299000	chr5B:482288011-482291300	0.881911	62.3113	6.14272	0.0257	respiratory burst oxidase homolog protein B-like	2757	6	P:GO:0098869; F:GO:0004601; F:GO:0005509; F:GO:0016174; C:GO:0005886; C:GO:0016021	P:cellular oxidant detoxification; F:peroxidase activity; F:calcium ion binding; F:NAD(P)H oxidase H2O2-forming activity; C:plasma membrane; C:integral component of membrane	EC:1.6.3.1; EC:1.11.1	NAD(P)H oxidase (H(2)O(2)-forming); Acting on a peroxide as acceptor	AT5G47910	RBOHD	Respiratory burst oxidase homolog protein D [Source:UniProtKB/Swiss-Prot;Acc:Q9FIJ0]
XLOC_087153	TraesCS5A02G211800	chr5A:427065399-427075234	0.222845	4.85814	4.44629	0.04545	respiratory burst oxidase homolog protein E-like	2970	6	P:GO:0098869; F:GO:0004601; F:GO:0005509; F:GO:0016174; C:GO:0005886; C:GO:0016021	P:cellular oxidant detoxification; F:peroxidase activity; F:calcium ion binding; F:NAD(P)H oxidase H2O2-forming activity; C:plasma membrane; C:integral component of membrane	EC:1.6.3.1; EC:1.11.1	NAD(P)H oxidase (H(2)O(2)-forming); Acting on a peroxide as acceptor	AT1G19230	RBOHE	Respiratory burst oxidase homolog protein E [Source:UniProtKB/Swiss-Prot;Acc:O81211]
XLOC_082186	TraesCS4D02G236400	chr4D:398293344-398296151	0.993435	30.8012	4.95442	0.0254	probable inactive poly [ADP-ribose] polymerase SRO3	1320	1	F:GO:0003950	F:NAD+ ADP-ribosyltransferase activity	EC:2.4.2.30	NAD(+) ADP-ribosyltransferase
XLOC_010823	TraesCS1B02G431400	chr1B:655781023-655786592	0.443547	18.6156	5.39128	0.01325	mitogen-activated protein kinase 7	1671	8	P:GO:0000165; P:GO:0006468; F:GO:0004707; F:GO:0005524; F:GO:0106310; F:GO:0106311; C:GO:0005634; C:GO:0005737	P:MAPK cascade; P:protein phosphorylation; F:MAP kinase activity; F:ATP binding; F:protein serine kinase activity; F:protein threonine kinase activity; C:nucleus; C:cytoplasm	EC:2.7.11.24; EC:2.7.11.1	Mitogen-activated protein kinase; Non-specific serine/threonine protein kinase
XLOC_017869	TraesCS1D02G410100	chr1D:471618810-471624754	0.368808	35.8347	6.60234	0.0134	mitogen-activated protein kinase 7	1668	8	P:GO:0000165; P:GO:0006468; F:GO:0004707; F:GO:0005524; F:GO:0106310; F:GO:0106311; C:GO:0005634; C:GO:0005737	P:MAPK cascade; P:protein phosphorylation; F:MAP kinase activity; F:ATP binding; F:protein serine kinase activity; F:protein threonine kinase activity; C:nucleus; C:cytoplasm	EC:2.7.11.24; EC:2.7.11.1	Mitogen-activated protein kinase; Non-specific serine/threonine protein kinase
XLOC_056341	TraesCS3B02G228500	chr3B:330799649-330800916	7.91007	129.978	4.03843	0.03855	S-adenosylmethionine synthase 1	1185	7	P:GO:0006556; P:GO:0006730; P:GO:0055085; F:GO:0004478; F:GO:0005524; F:GO:0046872; C:GO:0005829	P:S-adenosylmethionine biosynthetic process; P:one-carbon metabolic process; P:transmembrane transport; F:methionine adenosyltransferase activity; F:ATP binding; F:metal ion binding; C:cytosol	EC:2.5.1.6	Methionine adenosyltransferase
XLOC_118035	TraesCS6B02G255900	chr6B:459811143-459814963	0.267425	4.74836	4.15022	0.04175	long-chain-alcohol oxidase FAO2-like	2280	3	F:GO:0046577; F:GO:0050660; C:GO:0016021	F:long-chain-alcohol oxidase activity; F:flavin adenine dinucleotide binding; C:integral component of membrane	EC:1.1.3.20	Long-chain-alcohol oxidase	AT4G28570	FAO4B	Long-chain-alcohol oxidase FAO4B [Source:UniProtKB/Swiss-Prot;Acc:Q94BP3]
XLOC_088924	TraesCS5A02G007900	chr5A:4956290-4959912	3.68546	51.7791	3.81245	0.04335	lipoxygenase 2.1, chloroplastic	2787	6	P:GO:0006633; P:GO:0009753; P:GO:0031408; F:GO:0016165; F:GO:0046872; C:GO:0009507	P:fatty acid biosynthetic process; P:response to jasmonic acid; P:oxylipin biosynthetic process; F:linoleate 13S-lipoxygenase activity; F:metal ion binding; C:chloroplast	EC:1.13.11.12	Linoleate 13S-lipoxygenase	AT3G45140	LOX2	Lipoxygenase 2, chloroplastic [Source:UniProtKB/Swiss-Prot;Acc:P38418]
XLOC_077924	TraesCS4B02G197900	chr4B:426772058-426775446	3.29273	42.452	3.68848	0.0371	L-ascorbate peroxidase 1, cytosolic	771	8	P:GO:0000302; P:GO:0034599; P:GO:0042744; P:GO:0098869; F:GO:0016688; F:GO:0020037; F:GO:0046872; C:GO:0009507	P:response to reactive oxygen species; P:cellular response to oxidative stress; P:hydrogen peroxide catabolic process; P:cellular oxidant detoxification; F:L-ascorbate peroxidase activity; F:heme binding; F:metal ion binding; C:chloroplast	EC:1.11.1.11	L-ascorbate peroxidase	AT3G09640	APX2	APX2 [Source:UniProtKB/TrEMBL;Acc:A0A178VH43]
XLOC_031352	TraesCS2B02G087400	chr2B:49382520-49384538	0.80843	18.0199	4.47832	0.0306	probable L-ascorbate peroxidase 3, peroxisomal	894	10	P:GO:0000302; P:GO:0034599; P:GO:0042744; P:GO:0098869; F:GO:0016688; F:GO:0020037; F:GO:0046872; C:GO:0005778; C:GO:0009507; C:GO:0016021	P:response to reactive oxygen species; P:cellular response to oxidative stress; P:hydrogen peroxide catabolic process; P:cellular oxidant detoxification; F:L-ascorbate peroxidase activity; F:heme binding; F:metal ion binding; C:peroxisomal membrane; C:chloroplast; C:integral component of membrane	EC:1.11.1.11	L-ascorbate peroxidase
XLOC_062558	TraesCS3D02G320500	chr3D:433613223-433616444	0.293216	5.0496	4.10613	0.0314	probable nucleoredoxin 2	1185	2	F:GO:0016853; F:GO:0047134	F:isomerase activity; F:protein-disulfide reductase (NAD(P)) activity	EC:5; EC:1.8.1.8	Isomerases; Protein-disulfide reductase
XLOC_014995	TraesCS1D02G273500	chr1D:367847619-367849526	0.556015	19.8035	5.15449	0.03365	soluble inorganic pyrophosphatase	651	4	P:GO:0006796; F:GO:0000287; F:GO:0004427; C:GO:0005829	P:phosphate-containing compound metabolic process; F:magnesium ion binding; F:inorganic diphosphatase activity; C:cytosol	EC:3.6.1.1	Inorganic diphosphatase	AT1G01050	PPA1	Soluble inorganic pyrophosphatase 1 [Source:UniProtKB/Swiss-Prot;Acc:Q93V56]
XLOC_087438	TraesCS5A02G269300	chr5A:480172643-480177192	0.230859	35.1362	7.2498	0.0226	3-hydroxy-3-methylglutaryl-coenzyme A reductase 3-like	1674	7	P:GO:0008299; P:GO:0015936; P:GO:0016126; F:GO:0004420; C:GO:0005778; C:GO:0005789; C:GO:0016021	P:isoprenoid biosynthetic process; P:coenzyme A metabolic process; P:sterol biosynthetic process; F:hydroxymethylglutaryl-CoA reductase (NADPH) activity; C:peroxisomal membrane; C:endoplasmic reticulum membrane; C:integral component of membrane	EC:1.1.1.34	Hydroxymethylglutaryl-CoA reductase (NADPH)	AT1G76490	HMG1	hydroxy methylglutaryl CoA reductase 1 [Source:TAIR;Acc:AT1G76490]
XLOC_144290	TraesCS7D02G452000	chr7D:571812248-571814912	2.9099	51.0985	4.13424	0.03855	patatin-like protein 3	1260	2	P:GO:0016042; F:GO:0016787	P:lipid catabolic process; F:hydrolase activity	EC:3	Hydrolases
XLOC_103264	TraesCS5D02G385900	chr5D:455614082-455615798	1.4622	112.465	6.26519	0.02095	patatin-like protein 3	1332	2	P:GO:0016042; F:GO:0016787	P:lipid catabolic process; F:hydrolase activity	EC:3	Hydrolases
XLOC_091398	TraesCS5A02G532000	chr5A:689916249-689919083	1.3953	76.7777	5.78204	0.0248	probable apyrase 3	1389	3	F:GO:0005524; F:GO:0016787; C:GO:0016021	F:ATP binding; F:hydrolase activity; C:integral component of membrane	EC:3	Hydrolases
XLOC_136605	TraesCS7B02G364900	chr7B:628355159-628357144	0.862976	30.0883	5.12374	0.04425	patatin-like protein 3	1218	2	P:GO:0016042; F:GO:0016787	P:lipid catabolic process; F:hydrolase activity	EC:3	Hydrolases
XLOC_095375	TraesCS5B02G379300	chr5B:557354380-557356042	0.467284	38.8113	6.37603	0.039	patatin-like protein 3	1458	2	P:GO:0016042; F:GO:0016787	P:lipid catabolic process; F:hydrolase activity	EC:3	Hydrolases
XLOC_017110	TraesCS1D02G256800	chr1D:349340202-349341672	0.451383	20.2284	5.48589	0.0279	probable carboxylesterase 15	1071	1	F:GO:0016787	F:hydrolase activity	EC:3	Hydrolases
XLOC_136447	TraesCS7B02G335500	chr7B:590257833-590262103	0.429874	40.8555	6.57047	0.03405	IAA-amino acid hydrolase ILR1-like 6	1455	3	P:GO:0009694; P:GO:0009850; F:GO:0016787	P:jasmonic acid metabolic process; P:auxin metabolic process; F:hydrolase activity	EC:3	Hydrolases	AT1G44350	ILL6	IAA-amino acid hydrolase [Source:UniProtKB/TrEMBL;Acc:Q0WNN8]
XLOC_010484	TraesCS1B02G360900	chr1B:589224318-589226117	2.057	82.8451	5.3318	0.03725	anthocyanidin 3-O-glucosyltransferase 2-like	1422	1	F:GO:0008194	F:UDP-glycosyltransferase activity	EC:2.4	Glycosyltransferases	AT1G07260	UGT71C3	UDP-glycosyltransferase 71C3 [Source:UniProtKB/Swiss-Prot;Acc:Q9LML7]
XLOC_083706	TraesCS4D02G180800	chr4D:314677161-314678814	1.56509	54.5036	5.12203	0.04545	galactinol synthase 2-like	1020	1	F:GO:0016757	F:glycosyltransferase activity	EC:2.4	Glycosyltransferases	AT4G26250	GOLS6	Galactinol synthase 6 [Source:UniProtKB/Swiss-Prot;Acc:Q8H1S1]
XLOC_049599	TraesCS3A02G440800	chr3A:683251409-683254365	1.39519	40.2487	4.85041	0.0319	probable glucuronosyltransferase Os01g0926700	1398	7	P:GO:0006486; P:GO:0009834; P:GO:0010417; P:GO:0071555; F:GO:0016757; C:GO:0000139; C:GO:0016021	P:protein glycosylation; P:plant-type secondary cell wall biogenesis; P:glucuronoxylan biosynthetic process; P:cell wall organization; F:glycosyltransferase activity; C:Golgi membrane; C:integral component of membrane	EC:2.4	Glycosyltransferases	AT5G61840	IRX10L	GUT1 [Source:UniProtKB/TrEMBL;Acc:A0A178UAL2]
XLOC_116123	TraesCS6B02G342100	chr6B:602503922-602506039	1.23396	63.598	5.68761	0.0172	probable galacturonosyltransferase-like 9	1128	3	F:GO:0016757; C:GO:0005794; C:GO:0016021	F:glycosyltransferase activity; C:Golgi apparatus; C:integral component of membrane	EC:2.4	Glycosyltransferases	AT1G70090	GATL9	Probable galacturonosyltransferase-like 9 [Source:UniProtKB/Swiss-Prot;Acc:O04536]
XLOC_142990	TraesCS7D02G190600	chr7D:146090650-146092518	1.15396	39.0849	5.08195	0.0445	predicted protein	1590	1	F:GO:0008194	F:UDP-glycosyltransferase activity	EC:2.4	Glycosyltransferases
XLOC_110234	TraesCS6A02G311900	chr6A:548110452-548112314	0.953892	82.7537	6.43885	0.0245	probable galacturonosyltransferase-like 9	1128	3	F:GO:0016757; C:GO:0005794; C:GO:0016021	F:glycosyltransferase activity; C:Golgi apparatus; C:integral component of membrane	EC:2.4	Glycosyltransferases	AT1G70090	GATL9	Probable galacturonosyltransferase-like 9 [Source:UniProtKB/Swiss-Prot;Acc:O04536]
XLOC_122989	TraesCS6D02G291300	chr6D:401736789-401738664	0.87861	48.9404	5.79966	0.03145	probable galacturonosyltransferase-like 9	1107	3	F:GO:0016757; C:GO:0005794; C:GO:0016021	F:glycosyltransferase activity; C:Golgi apparatus; C:integral component of membrane	EC:2.4	Glycosyltransferases	AT1G70090	GATL9	Probable galacturonosyltransferase-like 9 [Source:UniProtKB/Swiss-Prot;Acc:O04536]
XLOC_072050	TraesCS4A02G290500	chr4A:594269393-594270710	0.775427	15.2796	4.30047	0.03425	probable galacturonosyltransferase-like 1	1071	2	F:GO:0016757; C:GO:0005794	F:glycosyltransferase activity; C:Golgi apparatus	EC:2.4	Glycosyltransferases	AT3G50760	GATL2	Probable galacturonosyltransferase-like 2 [Source:UniProtKB/Swiss-Prot;Acc:Q9S7G2]
XLOC_065637	TraesCS3D02G404100	chr3D:518151506-518157228	0.717875	43.5002	5.92115	0.00215	UDP-glucuronate:xylan alpha-glucuronosyltransferase 1-like	1905	3	P:GO:0045492; F:GO:0016757; C:GO:0016021	P:xylan biosynthetic process; F:glycosyltransferase activity; C:integral component of membrane	EC:2.4	Glycosyltransferases	AT1G77130	GUX3	Putative UDP-glucuronate:xylan alpha-glucuronosyltransferase 3 [Source:UniProtKB/Swiss-Prot;Acc:Q8W4A7]
XLOC_083752	TraesCS4D02G188700	chr4D:328184220-328186208	0.631562	10.5915	4.06784	0.0382	probable galacturonosyltransferase-like 7	1101	3	F:GO:0016757; C:GO:0005794; C:GO:0016021	F:glycosyltransferase activity; C:Golgi apparatus; C:integral component of membrane	EC:2.4	Glycosyltransferases	AT4G02130	GATL6	Probable galacturonosyltransferase-like 6 [Source:UniProtKB/Swiss-Prot;Acc:O04253]
XLOC_081155	TraesCS4D02G021300	chr4D:9206179-9207530	0.550864	27.9041	5.66264	0.0475	probable galacturonosyltransferase-like 1	1053	2	F:GO:0016757; C:GO:0005794	F:glycosyltransferase activity; C:Golgi apparatus	EC:2.4	Glycosyltransferases	AT3G50760	GATL2	Probable galacturonosyltransferase-like 2 [Source:UniProtKB/Swiss-Prot;Acc:Q9S7G2]
XLOC_136530	TraesCS7B02G349900	chr7B:607171726-607173335	0.445219	6.07821	3.77106	0.0481	cyanidin 3-O-rutinoside 5-O-glucosyltransferase-like	1455	1	F:GO:0008194	F:UDP-glycosyltransferase activity	EC:2.4	Glycosyltransferases	AT4G14090	UGT75C1	UDP-glycosyltransferase 75C1 [Source:UniProtKB/Swiss-Prot;Acc:Q0WW21]
XLOC_122376	TraesCS6D02G162700	chr6D:141589989-141592074	0.418548	8.21716	4.29517	0.03295	gallate 1-beta-glucosyltransferase-like	1479	2	F:GO:0080043; F:GO:0080044	F:quercetin 3-O-glucosyltransferase activity; F:quercetin 7-O-glucosyltransferase activity	EC:2.4.1	Glycosyltransferases	AT4G15480	UGT84A1	UDP-glycosyltransferase 84A1 [Source:UniProtKB/Swiss-Prot;Acc:Q5XF20]
XLOC_063757	TraesCS3D02G023000	chr3D:7287230-7290690	0.41537	12.6913	4.9333	0.03605	beta-1,2-xylosyltransferase XYXT1-like	1929	3	F:GO:0016757; C:GO:0005794; C:GO:0016021	F:glycosyltransferase activity; C:Golgi apparatus; C:integral component of membrane	EC:2.4	Glycosyltransferases	AT3G18180	0	Glycosyltransferase [Source:UniProtKB/TrEMBL;Acc:Q9LV22]
XLOC_055435	TraesCS3B02G034800	chr3B:16756501-16758220	0.411566	10.6025	4.68714	0.03295	UDP-glycosyltransferase 72B1-like	1422	1	F:GO:0008194	F:UDP-glycosyltransferase activity	EC:2.4	Glycosyltransferases
XLOC_102447	TraesCS5D02G225100	chr5D:332581162-332582904	0.36833	16.6374	5.49729	0.02555	beta-1,3-galactosyltransferase 6-like	966	4	P:GO:0006486; F:GO:0016758; C:GO:0000139; C:GO:0016021	P:protein glycosylation; F:hexosyltransferase activity; C:Golgi membrane; C:integral component of membrane	EC:2.4.1	Glycosyltransferases
XLOC_127988	TraesCS7A02G197800	chr7A:158335240-158337174	0.347235	6.02735	4.11754	0.0351	UDP-glycosyltransferase 83A1-like	1359	2	F:GO:0008194; C:GO:0043231	F:UDP-glycosyltransferase activity; C:intracellular membrane-bounded organelle	EC:2.4	Glycosyltransferases
XLOC_143206	TraesCS7D02G235600	chr7D:198500123-198502779	0.343119	6.19702	4.17479	0.04095	alpha-1,3-arabinosyltransferase XAT3-like	1518	2	F:GO:0016757; C:GO:0005794	F:glycosyltransferase activity; C:Golgi apparatus	EC:2.4	Glycosyltransferases
XLOC_046502	TraesCS3A02G332900	chr3A:577559226-577562572	0.286195	5.19814	4.18293	0.0353	UDP-glycosyltransferase 87A2-like	1470	1	F:GO:0008194	F:UDP-glycosyltransferase activity	EC:2.4	Glycosyltransferases	AT2G30140	UGT87A2	UDP-glycosyltransferase 87A2 [Source:UniProtKB/Swiss-Prot;Acc:O64733]
XLOC_013802	TraesCS1D02G038000	chr1D:18159131-18163387	0.285931	6.95844	4.60502	0.04945	hydroxyproline O-galactosyltransferase GALT6	1947	5	P:GO:0006486; F:GO:0008378; F:GO:0030246; C:GO:0000139; C:GO:0016021	P:protein glycosylation; F:galactosyltransferase activity; F:carbohydrate binding; C:Golgi membrane; C:integral component of membrane	EC:2.4.1	Glycosyltransferases
XLOC_103777	TraesCS5D02G484400	chr5D:520650901-520654696	0.277546	4.14347	3.90004	0.04345	FT-interacting protein 7-like	3117	5	F:GO:0016757; C:GO:0005783; C:GO:0005886; C:GO:0009506; C:GO:0016021	F:glycosyltransferase activity; C:endoplasmic reticulum; C:plasma membrane; C:plasmodesma; C:integral component of membrane	EC:2.4	Glycosyltransferases	AT5G17980	0	C2 calcium/lipid-binding plant phosphoribosyltransferase family protein [Source:UniProtKB/TrEMBL;Acc:Q9FJG3]
XLOC_065118	TraesCS3D02G302300	chr3D:417159698-417164429	0.269907	3.36072	3.63824	0.04945	probable xyloglucan glycosyltransferase 1	2115	3	F:GO:0016757; C:GO:0005794; C:GO:0016021	F:glycosyltransferase activity; C:Golgi apparatus; C:integral component of membrane	EC:2.4	Glycosyltransferases	AT4G07960	CSLC12	CSLC12 [Source:UniProtKB/TrEMBL;Acc:A0A384KRZ4]
XLOC_098549	TraesCS5B02G460200	chr5B:635607928-635611284	0.241486	11.7428	5.60369	0.03895	hydroxyproline O-galactosyltransferase GALT6	1875	5	P:GO:0006486; F:GO:0008378; F:GO:0030246; C:GO:0000139; C:GO:0016021	P:protein glycosylation; F:galactosyltransferase activity; F:carbohydrate binding; C:Golgi membrane; C:integral component of membrane	EC:2.4.1	Glycosyltransferases
XLOC_095349	TraesCS5B02G375200	chr5B:552748486-552751312	0.240894	3.85639	4.00078	0.03495	glycosyltransferase BC10-like	1071	2	F:GO:0016757; C:GO:0016021	F:glycosyltransferase activity; C:integral component of membrane	EC:2.4	Glycosyltransferases	AT5G22070	0	Core-2/I-branching beta-1,6-N-acetylglucosaminyltransferase family protein [Source:UniProtKB/TrEMBL;Acc:Q9C581]
XLOC_054294	TraesCS3B02G406200	chr3B:641802839-641806065	5.07334	57.0423	3.49102	0.02865	glucan endo-1,3-beta-glucosidase 14-like isoform X1	1227	3	P:GO:0005975; F:GO:0004553; C:GO:0046658	P:carbohydrate metabolic process; F:hydrolase activity, hydrolyzing O-glycosyl compounds; C:anchored component of plasma membrane	EC:3.2.1	Glycosylases	AT2G27500	0	Glucan endo-1,3-beta-glucosidase 14 [Source:UniProtKB/Swiss-Prot;Acc:Q9ZQG9]
XLOC_046702	TraesCS3A02G374000	chr3A:623775400-623778382	2.79683	83.2038	4.89478	0.02055	glucan endo-1,3-beta-glucosidase 14-like isoform X1	1227	3	P:GO:0005975; F:GO:0004553; C:GO:0046658	P:carbohydrate metabolic process; F:hydrolase activity, hydrolyzing O-glycosyl compounds; C:anchored component of plasma membrane	EC:3.2.1	Glycosylases	AT2G27500	0	Glucan endo-1,3-beta-glucosidase 14 [Source:UniProtKB/Swiss-Prot;Acc:Q9ZQG9]
XLOC_062790	TraesCS3D02G366700	chr3D:480967651-480973478	1.77322	42.143	4.57085	0.00775	glucan endo-1,3-beta-glucosidase 14 isoform X1	1203	3	P:GO:0005975; F:GO:0004553; C:GO:0046658	P:carbohydrate metabolic process; F:hydrolase activity, hydrolyzing O-glycosyl compounds; C:anchored component of plasma membrane	EC:3.2.1	Glycosylases	AT2G27500	0	Glucan endo-1,3-beta-glucosidase 14 [Source:UniProtKB/Swiss-Prot;Acc:Q9ZQG9]
XLOC_146560	TraesCS7D02G351300	chr7D:452140030-452140894	0.816358	24.1926	4.88922	0.0331	chitinase 1	864	2	P:GO:0005975; F:GO:0004553	P:carbohydrate metabolic process; F:hydrolase activity, hydrolyzing O-glycosyl compounds	EC:3.2.1	Glycosylases
XLOC_022159	TraesCS2A02G493700	chr2A:726022607-726026360	1.25723	20.6366	4.03688	0.0497	serine hydroxymethyltransferase 4	1416	12	P:GO:0006565; P:GO:0019264; P:GO:0032259; P:GO:0035999; P:GO:0046655; F:GO:0004372; F:GO:0008168; F:GO:0008270; F:GO:0030170; F:GO:0050897; F:GO:0070905; C:GO:0005737	P:L-serine catabolic process; P:glycine biosynthetic process from serine; P:methylation; P:tetrahydrofolate interconversion; P:folic acid metabolic process; F:glycine hydroxymethyltransferase activity; F:methyltransferase activity; F:zinc ion binding; F:pyridoxal phosphate binding; F:cobalt ion binding; F:serine binding; C:cytoplasm	EC:2.1.2.1; EC:2.1.1	Glycine hydroxymethyltransferase; Transferring one-carbon groups	AT4G13890	SHM5	Serine hydroxymethyltransferase 5 [Source:UniProtKB/Swiss-Prot;Acc:Q9SVM4]
XLOC_039271	TraesCS2D02G493600	chr2D:591019751-591023458	1.13867	26.361	4.53298	0.04155	serine hydroxymethyltransferase 4	1416	12	P:GO:0006565; P:GO:0019264; P:GO:0032259; P:GO:0035999; P:GO:0046655; F:GO:0004372; F:GO:0008168; F:GO:0008270; F:GO:0030170; F:GO:0050897; F:GO:0070905; C:GO:0005737	P:L-serine catabolic process; P:glycine biosynthetic process from serine; P:methylation; P:tetrahydrofolate interconversion; P:folic acid metabolic process; F:glycine hydroxymethyltransferase activity; F:methyltransferase activity; F:zinc ion binding; F:pyridoxal phosphate binding; F:cobalt ion binding; F:serine binding; C:cytoplasm	EC:2.1.2.1; EC:2.1.1	Glycine hydroxymethyltransferase; Transferring one-carbon groups	AT4G13890	SHM5	Serine hydroxymethyltransferase 5 [Source:UniProtKB/Swiss-Prot;Acc:Q9SVM4]
XLOC_122508	TraesCS6D02G189300	chr6D:262267170-262271960	0.451011	6.96797	3.9495	0.0441	glycerophosphodiester phosphodiesterase GDPDL4-like	2244	4	P:GO:0006071; P:GO:0006629; F:GO:0008889; C:GO:0016021	P:glycerol metabolic process; P:lipid metabolic process; F:glycerophosphodiester phosphodiesterase activity; C:integral component of membrane	EC:3.1.4.46	Glycerophosphodiester phosphodiesterase	AT4G26690	GDPDL3	Glycerophosphodiester phosphodiesterase GDPDL3 [Source:UniProtKB/Swiss-Prot;Acc:Q9SZ11]
XLOC_024290	TraesCS2A02G330200	chr2A:562600841-562605956	0.164635	6.15695	5.22487	0.03705	glycerophosphodiester phosphodiesterase GDPDL4-like	2235	3	P:GO:0006071; P:GO:0006629; F:GO:0008889	P:glycerol metabolic process; P:lipid metabolic process; F:glycerophosphodiester phosphodiesterase activity	EC:3.1.4.46	Glycerophosphodiester phosphodiesterase	AT4G26690	GDPDL3	Glycerophosphodiester phosphodiesterase GDPDL3 [Source:UniProtKB/Swiss-Prot;Acc:Q9SZ11]
XLOC_095621	TraesCS5B02G426300	chr5B:602066901-602067861	21.8961	442.435	4.33672	0.02285	probable glutathione S-transferase GSTU1	669	2	P:GO:0006749; F:GO:0004364	P:glutathione metabolic process; F:glutathione transferase activity	EC:2.5.1.18	Glutathione transferase
XLOC_103516	TraesCS5D02G432600	chr5D:488783627-488784473	9.63157	417.21	5.43686	0.03355	probable glutathione S-transferase GSTU1	669	2	P:GO:0006749; F:GO:0004364	P:glutathione metabolic process; F:glutathione transferase activity	EC:2.5.1.18	Glutathione transferase
XLOC_009669	TraesCS1B02G194300	chr1B:349546082-349547712	2.14503	194.864	6.50533	0.0211	probable glutathione S-transferase GSTU6	708	3	P:GO:0006749; F:GO:0004364; C:GO:0005737	P:glutathione metabolic process; F:glutathione transferase activity; C:cytoplasm	EC:2.5.1.18	Glutathione transferase
XLOC_040933	TraesCS2D02G224700	chr2D:192185520-192186522	1.69629	64.2644	5.24357	0.04485	probable glutathione S-transferase GSTU6	723	3	P:GO:0006749; F:GO:0004364; C:GO:0005737	P:glutathione metabolic process; F:glutathione transferase activity; C:cytoplasm	EC:2.5.1.18	Glutathione transferase
XLOC_029050	TraesCS2B02G244100	chr2B:248137017-248138110	1.37883	131.988	6.58082	0.02865	probable glutathione S-transferase GSTU6	720	3	P:GO:0006749; F:GO:0004364; C:GO:0005737	P:glutathione metabolic process; F:glutathione transferase activity; C:cytoplasm	EC:2.5.1.18	Glutathione transferase
XLOC_127431	TraesCS7A02G083700	chr7A:48436868-48437597	1.28717	23.9887	4.22008	0.0391	probable glutathione S-transferase	729	3	P:GO:0006749; F:GO:0004364; C:GO:0005737	P:glutathione metabolic process; F:glutathione transferase activity; C:cytoplasm	EC:2.5.1.18	Glutathione transferase	AT2G29460	GSTU4	Glutathione S-transferase U4 [Source:UniProtKB/Swiss-Prot;Acc:Q9ZW27]
XLOC_062321	TraesCS3D02G266400	chr3D:369790548-369802074	0.295102	7.25725	4.62014	0.04915	Glutamate synthase 1 [NADH] chloroplastic	6438	10	P:GO:0019676; P:GO:0048589; P:GO:0060359; P:GO:0097054; F:GO:0005506; F:GO:0010181; F:GO:0016040; F:GO:0050660; F:GO:0051538; C:GO:0009507	P:ammonia assimilation cycle; P:developmental growth; P:response to ammonium ion; P:L-glutamate biosynthetic process; F:iron ion binding; F:FMN binding; F:glutamate synthase (NADH) activity; F:flavin adenine dinucleotide binding; F:3 iron, 4 sulfur cluster binding; C:chloroplast	EC:1.4.1.14	Glutamate synthase (NADH)	AT5G53460	GLT1	Glutamate synthase 1 [NADH], chloroplastic [Source:UniProtKB/Swiss-Prot;Acc:Q9LV03]
XLOC_076486	TraesCS4B02G301200	chr4B:587898206-587904308	0.309478	6.83808	4.46568	0.03505	UDP-glucuronate:xylan alpha-glucuronosyltransferase 2 isoform X1	1782	5	P:GO:0009834; P:GO:0045492; F:GO:0015020; C:GO:0005794; C:GO:0016021	P:plant-type secondary cell wall biogenesis; P:xylan biosynthetic process; F:glucuronosyltransferase activity; C:Golgi apparatus; C:integral component of membrane	EC:2.4.1.17	Glucuronosyltransferase	AT4G33330	PGSIP3	plant glycogenin-like starch initiation protein 3 [Source:TAIR;Acc:AT4G33330]
XLOC_037747	TraesCS2D02G191800	chr2D:136165223-136168253	0.265879	24.8829	6.54824	0.0312	probable indole-3-acetic acid-amido synthetase GH3.8	1848	6	P:GO:0009555; P:GO:0010252; P:GO:1900424; F:GO:0010279; F:GO:0016208; C:GO:0005737	P:pollen development; P:auxin homeostasis; P:regulation of defense response to bacterium; F:indole-3-acetic acid amido synthetase activity; F:AMP binding; C:cytoplasm	EC:6.3.2	Forming carbon-nitrogen bonds	AT2G23170	GH3.3	Indole-3-acetic acid-amido synthetase GH3.3 [Source:UniProtKB/Swiss-Prot;Acc:O22190]
XLOC_068575	TraesCS4A02G068400	chr4A:66909704-66911330	1.67871	54.4563	5.01967	0.04505	3-ketoacyl-CoA synthase 1	1626	12	P:GO:0009416; P:GO:0010025; P:GO:0042761; P:GO:0070417; F:GO:0009922; F:GO:0102336; F:GO:0102337; F:GO:0102338; F:GO:0102756; C:GO:0005783; C:GO:0016021; C:GO:0022626	P:response to light stimulus; P:wax biosynthetic process; P:very long-chain fatty acid biosynthetic process; P:cellular response to cold; F:fatty acid elongase activity; F:3-oxo-arachidoyl-CoA synthase activity; F:3-oxo-cerotoyl-CoA synthase activity; F:3-oxo-lignoceronyl-CoA synthase activity; F:very-long-chain 3-ketoacyl-CoA synthase activity; C:endoplasmic reticulum; C:integral component of me…	EC:2.3.1.85; EC:2.3.1.199	Fatty-acid synthase system; Very-long-chain 3-oxoacyl-CoA synthase	AT1G01120	KCS1	3-ketoacyl-CoA synthase [Source:UniProtKB/TrEMBL;Acc:A0A178W124]
XLOC_105234	TraesCS5D02G210600	chr5D:318932579-318934289	1.10812	42.3347	5.25565	0.04285	probable cinnamyl alcohol dehydrogenase 8D	1071	4	P:GO:0009809; F:GO:0008270; F:GO:0045551; F:GO:0052747	P:lignin biosynthetic process; F:zinc ion binding; F:cinnamyl-alcohol dehydrogenase activity; F:sinapyl alcohol dehydrogenase activity	EC:1.1.1.195	Cinnamyl-alcohol dehydrogenase	AT4G37990	CAD8	Cinnamyl alcohol dehydrogenase 8 [Source:UniProtKB/Swiss-Prot;Acc:Q02972]
XLOC_115472	TraesCS6B02G201600	chr6B:245974270-245978078	0.566599	14.1993	4.64735	0.0352	cinnamyl alcohol dehydrogenase	1083	4	P:GO:0009809; F:GO:0008270; F:GO:0045551; F:GO:0052747	P:lignin biosynthetic process; F:zinc ion binding; F:cinnamyl-alcohol dehydrogenase activity; F:sinapyl alcohol dehydrogenase activity	EC:1.1.1.195	Cinnamyl-alcohol dehydrogenase	AT4G34230	CAD5	Cinnamyl alcohol dehydrogenase 5 [Source:UniProtKB/Swiss-Prot;Acc:O49482]
XLOC_089640	TraesCS5A02G163400	chr5A:350235883-350238460	0.352226	10.901	4.95182	0.033	cinnamoyl-CoA reductase 2-like	1074	2	F:GO:0016616; F:GO:0016621	F:oxidoreductase activity, acting on the CH-OH group of donors, NAD or NADP as acceptor; F:cinnamoyl-CoA reductase activity	EC:1.2.1.44; EC:1.1.1	Cinnamoyl-CoA reductase; Acting on the CH-OH group of donors	AT1G15950	CCR1	Cinnamoyl-CoA reductase 1 [Source:UniProtKB/Swiss-Prot;Acc:Q9S9N9]
XLOC_102735	TraesCS5D02G280400	chr5D:381910018-381911719	1.32071	27.026	4.35496	0.04895	chitinase-like protein 1	984	17	P:GO:0000272; P:GO:0001708; P:GO:0006032; P:GO:0009408; P:GO:0009414; P:GO:0009651; P:GO:0009735; P:GO:0009825; P:GO:0010053; P:GO:0010167; P:GO:0010337; P:GO:0016998; P:GO:0030244; F:GO:0004568; F:GO:0030247; C:GO:0005794; C:GO:0048046	P:polysaccharide catabolic process; P:cell fate specification; P:chitin catabolic process; P:response to heat; P:response to water deprivation; P:response to salt stress; P:response to cytokinin; P:multidimensional cell growth; P:root epidermal cell differentiation; P:response to nitrate; P:regulation of salicylic acid metabolic process; P:cell wall macromolecule catabolic process; P:cellulose bi…	EC:3.2.1.14	Chitinase	AT1G05850	CTL1	Chitinase-like protein 1 [Source:UniProtKB/Swiss-Prot;Acc:Q9MA41]
XLOC_127989	TraesCS7A02G197900	chr7A:158394635-158398653	0.524303	20.1079	5.26122	0.02015	endoglucanase 16-like	1752	3	P:GO:0030245; F:GO:0008810; C:GO:0016021	P:cellulose catabolic process; F:cellulase activity; C:integral component of membrane	EC:3.2.1.4	Cellulase	AT2G32990	AtGH9B8	Endoglucanase 11 [Source:UniProtKB/Swiss-Prot;Acc:O48766]
XLOC_143038	TraesCS7D02G201000	chr7D:159735976-159739380	0.315686	14.7344	5.54455	0.03245	endoglucanase 16-like	1599	3	P:GO:0030245; F:GO:0008810; C:GO:0016021	P:cellulose catabolic process; F:cellulase activity; C:integral component of membrane	EC:3.2.1.4	Cellulase	AT2G32990	AtGH9B8	Endoglucanase 11 [Source:UniProtKB/Swiss-Prot;Acc:O48766]
XLOC_083115	TraesCS4D02G065600	chr4D:40653649-40657181	0.257468	21.5644	6.38811	0.03705	endoglucanase 10	1881	3	P:GO:0030245; F:GO:0008810; C:GO:0016021	P:cellulose catabolic process; F:cellulase activity; C:integral component of membrane	EC:3.2.1.4	Cellulase	AT5G49720	KOR	Endoglucanase 25 [Source:UniProtKB/Swiss-Prot;Acc:Q38890]
XLOC_106167	TraesCS5D02G413200	chr5D:476157368-476158895	2.4999	90.9366	5.18492	0.04145	allene oxide synthase 1, chloroplastic	1527	15	P:GO:0009611; P:GO:0009695; P:GO:0009753; P:GO:0016125; P:GO:0031407; P:GO:0050832; F:GO:0004497; F:GO:0005506; F:GO:0009978; F:GO:0016705; F:GO:0020037; C:GO:0005739; C:GO:0009535; C:GO:0009941; C:GO:0010287	P:response to wounding; P:jasmonic acid biosynthetic process; P:response to jasmonic acid; P:sterol metabolic process; P:oxylipin metabolic process; P:defense response to fungus; F:monooxygenase activity; F:iron ion binding; F:allene oxide synthase activity; F:oxidoreductase activity, acting on paired donors, with incorporation or reduction of molecular oxygen; F:heme binding; C:mitochondrion; C:…	EC:4.2.1; EC:1.14	Carbon-oxygen lyases; Acting on paired donors, with incorporation or reduction of molecular oxygen. The oxygen incorporated need not be derived from O(2)	AT5G42650	CYP74A	Allene oxide synthase, chloroplastic [Source:UniProtKB/Swiss-Prot;Acc:Q96242]
XLOC_098311	TraesCS5B02G408000	chr5B:583577486-583579581	0.802792	43.5974	5.76307	0.0316	allene oxide synthase 1, chloroplastic	1542	15	P:GO:0009611; P:GO:0009695; P:GO:0009753; P:GO:0016125; P:GO:0031407; P:GO:0050832; F:GO:0004497; F:GO:0005506; F:GO:0009978; F:GO:0016705; F:GO:0020037; C:GO:0005739; C:GO:0009535; C:GO:0009941; C:GO:0010287	P:response to wounding; P:jasmonic acid biosynthetic process; P:response to jasmonic acid; P:sterol metabolic process; P:oxylipin metabolic process; P:defense response to fungus; F:monooxygenase activity; F:iron ion binding; F:allene oxide synthase activity; F:oxidoreductase activity, acting on paired donors, with incorporation or reduction of molecular oxygen; F:heme binding; C:mitochondrion; C:…	EC:4.2.1; EC:1.14	Carbon-oxygen lyases; Acting on paired donors, with incorporation or reduction of molecular oxygen. The oxygen incorporated need not be derived from O(2)	AT5G42650	CYP74A	Allene oxide synthase, chloroplastic [Source:UniProtKB/Swiss-Prot;Acc:Q96242]
XLOC_090769	TraesCS5A02G403200	chr5A:595540655-595542672	0.527949	64.5281	6.93339	0.02835	allene oxide synthase 1, chloroplastic	1527	15	P:GO:0009611; P:GO:0009695; P:GO:0009753; P:GO:0016125; P:GO:0031407; P:GO:0050832; F:GO:0004497; F:GO:0005506; F:GO:0009978; F:GO:0016705; F:GO:0020037; C:GO:0005739; C:GO:0009535; C:GO:0009941; C:GO:0010287	P:response to wounding; P:jasmonic acid biosynthetic process; P:response to jasmonic acid; P:sterol metabolic process; P:oxylipin metabolic process; P:defense response to fungus; F:monooxygenase activity; F:iron ion binding; F:allene oxide synthase activity; F:oxidoreductase activity, acting on paired donors, with incorporation or reduction of molecular oxygen; F:heme binding; C:mitochondrion; C:…	EC:4.2.1; EC:1.14	Carbon-oxygen lyases; Acting on paired donors, with incorporation or reduction of molecular oxygen. The oxygen incorporated need not be derived from O(2)	AT5G42650	CYP74A	Allene oxide synthase, chloroplastic [Source:UniProtKB/Swiss-Prot;Acc:Q96242]
XLOC_032893	TraesCS2B02G398900	chr2B:566452833-566454278	0.877084	10.9574	3.64305	0.04685	phosphoenolpyruvate carboxylase kinase 2-like	873	7	P:GO:0018105; P:GO:0035556; P:GO:0046777; F:GO:0004683; F:GO:0005516; F:GO:0005524; C:GO:0005634	P:peptidyl-serine phosphorylation; P:intracellular signal transduction; P:protein autophosphorylation; F:calmodulin-dependent protein kinase activity; F:calmodulin binding; F:ATP binding; C:nucleus	EC:2.7.11.17	Calcium/calmodulin-dependent protein kinase	AT1G08650	PPCK1	Phosphoenolpyruvate carboxylase kinase 1 [Source:UniProtKB/Swiss-Prot;Acc:Q9SPK4]
XLOC_007688	TraesCS1B02G270100	chr1B:474681872-474687288	0.320616	6.67745	4.38038	0.00785	beta-hexosaminidase 3-like	1581	3	P:GO:0005975; F:GO:0004563; F:GO:0102148	P:carbohydrate metabolic process; F:beta-N-acetylhexosaminidase activity; F:N-acetyl-beta-D-galactosaminidase activity	EC:3.2.1.52	Beta-N-acetylhexosaminidase	AT1G65590	HEXO3	Beta-hexosaminidase 3 [Source:UniProtKB/Swiss-Prot;Acc:Q8L7S6]
XLOC_145642	TraesCS7D02G161500	chr7D:111615793-111620085	0.44807	8.52586	4.25005	0.03325	3-oxoacyl-[acyl-carrier-protein] synthase I, chloroplastic	1386	2	P:GO:0006633; F:GO:0004315	P:fatty acid biosynthetic process; F:3-oxoacyl-[acyl-carrier-protein] synthase activity	EC:2.3.1.41; EC:2.3.1.85	Beta-ketoacyl-[acyl-carrier-protein] synthase I; Fatty-acid synthase system	AT5G46290	KASI	3-ketoacyl-acyl carrier protein synthase I [Source:UniProtKB/TrEMBL;Acc:F4KHF4]
XLOC_075732	TraesCS4B02G142000	chr4B:187432310-187436163	4.45192	167.996	5.23786	0.00955	glucan endo-1,3-beta-glucosidase	1389	4	P:GO:0005975; P:GO:0006952; F:GO:0042973; C:GO:0046658	P:carbohydrate metabolic process; P:defense response; F:glucan endo-1,3-beta-D-glucosidase activity; C:anchored component of plasma membrane	EC:3.2.1.21; EC:3.2.1.39	Beta-glucosidase; Glucan endo-1,3-beta-D-glucosidase
XLOC_103542	TraesCS5D02G437700	chr5D:491526674-491529131	0.703994	26.1385	5.21447	0.0448	glucan endo-1,3-beta-glucosidase 8	1476	4	P:GO:0005975; F:GO:0042973; C:GO:0016021; C:GO:0046658	P:carbohydrate metabolic process; F:glucan endo-1,3-beta-D-glucosidase activity; C:integral component of membrane; C:anchored component of plasma membrane	EC:3.2.1.21; EC:3.2.1.39	Beta-glucosidase; Glucan endo-1,3-beta-D-glucosidase	AT1G64760	0	Glucan endo-1,3-beta-glucosidase 8 [Source:UniProtKB/Swiss-Prot;Acc:Q6NKW9]
XLOC_093718	TraesCS5B02G041200	chr5B:45391925-45394976	0.318033	5.11095	4.00634	0.04355	glucan endo-1,3-beta-glucosidase 8	1470	4	P:GO:0005975; F:GO:0042973; C:GO:0016021; C:GO:0046658	P:carbohydrate metabolic process; F:glucan endo-1,3-beta-D-glucosidase activity; C:integral component of membrane; C:anchored component of plasma membrane	EC:3.2.1.21; EC:3.2.1.39	Beta-glucosidase; Glucan endo-1,3-beta-D-glucosidase	AT1G64760	0	Glucan endo-1,3-beta-glucosidase 8 [Source:UniProtKB/Swiss-Prot;Acc:Q6NKW9]
XLOC_075162	TraesCS4B02G020100	chr4B:14265761-14268621	0.28142	8.79449	4.9658	0.03785	glucan endo-1,3-beta-glucosidase 7	1392	3	P:GO:0005975; F:GO:0042973; C:GO:0046658	P:carbohydrate metabolic process; F:glucan endo-1,3-beta-D-glucosidase activity; C:anchored component of plasma membrane	EC:3.2.1.21; EC:3.2.1.39	Beta-glucosidase; Glucan endo-1,3-beta-D-glucosidase	AT4G34480	0	Glucan endo-1,3-beta-glucosidase 7 [Source:UniProtKB/Swiss-Prot;Acc:Q9M069]
XLOC_033841	TraesCS2B02G600200	chr2B:783226573-783231181	1.44004	151.236	6.71455	0.0007	4-hydroxy-7-methoxy-3-oxo-3,4-dihydro-2H-1,4-benzoxazin-2-yl glucoside beta-D-glucosidase 1b, chloroplastic	1710	5	P:GO:0005975; F:GO:0008422; F:GO:0102483; F:GO:0102726; C:GO:0009507	P:carbohydrate metabolic process; F:beta-glucosidase activity; F:scopolin beta-glucosidase activity; F:DIMBOA glucoside beta-D-glucosidase activity; C:chloroplast	EC:3.2.1.21; EC:3.2.1.182	Beta-glucosidase; 4-hydroxy-7-methoxy-3-oxo-3,4-dihydro-2H-1,4-benzoxazin-2-yl glucoside	AT5G25980	TGG2	Myrosinase 2 [Source:UniProtKB/Swiss-Prot;Acc:Q9C5C2]
XLOC_033840	TraesCS2B02G600100	chr2B:782958293-782961638	0.447824	75.8231	7.40356	0.03605	4-hydroxy-7-methoxy-3-oxo-3,4-dihydro-2H-1,4-benzoxazin-2-yl glucoside beta-D-glucosidase 1b, chloroplastic	1278	5	P:GO:0005975; F:GO:0008422; F:GO:0102483; F:GO:0102726; C:GO:0009507	P:carbohydrate metabolic process; F:beta-glucosidase activity; F:scopolin beta-glucosidase activity; F:DIMBOA glucoside beta-D-glucosidase activity; C:chloroplast	EC:3.2.1.21; EC:3.2.1.182	Beta-glucosidase; 4-hydroxy-7-methoxy-3-oxo-3,4-dihydro-2H-1,4-benzoxazin-2-yl glucoside	AT5G25980	TGG2	Myrosinase 2 [Source:UniProtKB/Swiss-Prot;Acc:Q9C5C2]
XLOC_097790	TraesCS5B02G294600	chr5B:478755362-478764076	0.343734	6.30656	4.19749	0.02685	beta-glucosidase 31-like	1545	4	P:GO:0005975; F:GO:0008422; F:GO:0102726; C:GO:0009507	P:carbohydrate metabolic process; F:beta-glucosidase activity; F:DIMBOA glucoside beta-D-glucosidase activity; C:chloroplast	EC:3.2.1.21; EC:3.2.1.182	Beta-glucosidase; 4-hydroxy-7-methoxy-3-oxo-3,4-dihydro-2H-1,4-benzoxazin-2-yl glucoside
XLOC_098255	TraesCS5B02G393900	chr5B:571717129-571722209	4.20713	104.359	4.63257	0.02895	beta-glucosidase BoGH3B-like	1875	3	P:GO:0009251; F:GO:0008422; C:GO:0005576	P:glucan catabolic process; F:beta-glucosidase activity; C:extracellular region	EC:3.2.1.21	Beta-glucosidase	AT5G20940	0	Beta-glucosidase-like protein [Source:UniProtKB/TrEMBL;Acc:Q8RWM4]
XLOC_103333	TraesCS5D02G398400	chr5D:464601179-464606537	0.795715	135.029	7.4068	0.01735	beta-glucosidase BoGH3B	1875	3	P:GO:0009251; F:GO:0008422; C:GO:0005576	P:glucan catabolic process; F:beta-glucosidase activity; C:extracellular region	EC:3.2.1.21	Beta-glucosidase	AT5G20940	0	Beta-glucosidase-like protein [Source:UniProtKB/TrEMBL;Acc:Q8RWM4]
XLOC_009851	TraesCS1B02G229000	chr1B:411153701-411156241	3.66352	111.821	4.93182	0.0488	beta-amylase 3, chloroplastic	1647	3	P:GO:0000272; F:GO:0016161; F:GO:0102229	P:polysaccharide catabolic process; F:beta-amylase activity; F:amylopectin maltohydrolase activity	EC:3.2.1.2	Beta-amylase	AT4G17090	BAM3	Beta-amylase 3, chloroplastic [Source:UniProtKB/Swiss-Prot;Acc:O23553]
XLOC_003222	TraesCS1A02G215500	chr1A:381096099-381098610	3.40633	191.514	5.81309	0.0273	beta-amylase 3, chloroplastic	1647	3	P:GO:0000272; F:GO:0016161; F:GO:0102229	P:polysaccharide catabolic process; F:beta-amylase activity; F:amylopectin maltohydrolase activity	EC:3.2.1.2	Beta-amylase	AT4G17090	BAM3	Beta-amylase 3, chloroplastic [Source:UniProtKB/Swiss-Prot;Acc:O23553]
XLOC_016927	TraesCS1D02G218000	chr1D:303515927-303518473	1.15638	114.188	6.62565	0.02045	beta-amylase 3, chloroplastic	1641	3	P:GO:0000272; F:GO:0016161; F:GO:0102229	P:polysaccharide catabolic process; F:beta-amylase activity; F:amylopectin maltohydrolase activity	EC:3.2.1.2	Beta-amylase	AT4G17090	BAM3	Beta-amylase 3, chloroplastic [Source:UniProtKB/Swiss-Prot;Acc:O23553]
XLOC_101810	TraesCS5D02G090900	chr5D:97832131-97836025	1.59492	53.2067	5.06005	0.03635	transcription initiation factor TFIID subunit 8	1083	6	P:GO:0006413; P:GO:0006529; F:GO:0003743; F:GO:0004066; F:GO:0046982; C:GO:0005669	P:translational initiation; P:asparagine biosynthetic process; F:translation initiation factor activity; F:asparagine synthase (glutamine-hydrolyzing) activity; F:protein heterodimerization activity; C:transcription factor TFIID complex	EC:6.3.5.4	Asparagine synthase (glutamine-hydrolyzing)	AT4G34340	TAF8	Transcription initiation factor TFIID subunit 8 [Source:UniProtKB/Swiss-Prot;Acc:Q9SYZ9]
XLOC_144867	TraesCS7D02G008700	chr7D:4198464-4202181	0.257289	8.13023	4.98183	0.0072	sucrose:sucrose 1-fructosyltransferase	1989	5	P:GO:0005975; F:GO:0004575; F:GO:0050306; C:GO:0005773; C:GO:0016021	P:carbohydrate metabolic process; F:sucrose alpha-glucosidase activity; F:sucrose 1F-fructosyltransferase activity; C:vacuole; C:integral component of membrane	EC:3.2.1.20; EC:2.4.1.99; EC:3.2.1.26; EC:3.2.1.48	Alpha-glucosidase; Sucrose:sucrose fructosyltransferase; Beta-fructofuranosidase; Sucrose alpha-glucosidase	AT1G62660	BFRUCT3	Acid beta-fructofuranosidase 3, vacuolar [Source:UniProtKB/Swiss-Prot;Acc:Q43348]
XLOC_017240	TraesCS1D02G281800	chr1D:379508085-379509976	1.05701	78.9726	6.22329	0.0286	aldo-keto reductase family 4 member C10-like	930	3	F:GO:0004032; F:GO:0047834; C:GO:0005829	F:alditol:NADP+ 1-oxidoreductase activity; F:D-threo-aldose 1-dehydrogenase activity; C:cytosol	EC:1.1.1.21; EC:1.1.1.122	Aldose reductase; D-threo-aldose 1-dehydrogenase	AT2G37790	AKR4C10	Aldo-keto reductase family 4 member C10 [Source:UniProtKB/Swiss-Prot;Acc:Q84TF0]
XLOC_021387	TraesCS2A02G343900	chr2A:580758182-580761578	5.99567	56.507	3.23644	0.0471	galactose mutarotase-like	1083	3	P:GO:0019318; F:GO:0004034; F:GO:0030246	P:hexose metabolic process; F:aldose 1-epimerase activity; F:carbohydrate binding	EC:5.1.3.3	Aldose 1-epimerase	AT3G47800	0	Aldose 1-epimerase [Source:UniProtKB/TrEMBL;Acc:Q9STT3]
XLOC_081696	TraesCS4D02G134600	chr4D:121432470-121439689	0.617513	8.05502	3.70535	0.04465	very-long-chain aldehyde decarbonylase GL1-11	801	8	P:GO:0016126; P:GO:0080065; F:GO:0000254; F:GO:0005506; F:GO:0009924; F:GO:1990465; C:GO:0005789; C:GO:0016021	P:sterol biosynthetic process; P:4-alpha-methyl-delta7-sterol oxidation; F:C-4 methylsterol oxidase activity; F:iron ion binding; F:octadecanal decarbonylase activity; F:aldehyde oxygenase (deformylating) activity; C:endoplasmic reticulum membrane; C:integral component of membrane	EC:4.1.99.5; EC:1.14.13; EC:1.14.18.9	Aldehyde oxygenase (deformylating); Acting on paired donors, with incorporation or reduction of molecular oxygen. The oxygen incorporated need not be derived from O(2); 4-alpha-methylsterol monooxygenase	AT2G29390	SMO2-1	Methylsterol monooxygenase 2-1 [Source:UniProtKB/Swiss-Prot;Acc:Q9ZW22]
XLOC_069131	TraesCS4A02G179800	chr4A:453604903-453611778	0.535114	7.01209	3.71193	0.04945	very-long-chain aldehyde decarbonylase GL1-11	801	8	P:GO:0016126; P:GO:0080065; F:GO:0000254; F:GO:0005506; F:GO:0009924; F:GO:1990465; C:GO:0005789; C:GO:0016021	P:sterol biosynthetic process; P:4-alpha-methyl-delta7-sterol oxidation; F:C-4 methylsterol oxidase activity; F:iron ion binding; F:octadecanal decarbonylase activity; F:aldehyde oxygenase (deformylating) activity; C:endoplasmic reticulum membrane; C:integral component of membrane	EC:4.1.99.5; EC:1.14.13; EC:1.14.18.9	Aldehyde oxygenase (deformylating); Acting on paired donors, with incorporation or reduction of molecular oxygen. The oxygen incorporated need not be derived from O(2); 4-alpha-methylsterol monooxygenase	AT2G29390	SMO2-1	Methylsterol monooxygenase 2-1 [Source:UniProtKB/Swiss-Prot;Acc:Q9ZW22]
XLOC_105311	TraesCS5D02G228300	chr5D:335770712-335774902	0.291925	4.12322	3.8201	0.0395	very-long-chain aldehyde decarbonylase GL1-1	1887	10	P:GO:0009409; P:GO:0009414; P:GO:0009651; P:GO:0016126; F:GO:0000254; F:GO:0005506; F:GO:0009924; F:GO:1990465; C:GO:0005789; C:GO:0016021	P:response to cold; P:response to water deprivation; P:response to salt stress; P:sterol biosynthetic process; F:C-4 methylsterol oxidase activity; F:iron ion binding; F:octadecanal decarbonylase activity; F:aldehyde oxygenase (deformylating) activity; C:endoplasmic reticulum membrane; C:integral component of membrane	EC:4.1.99.5; EC:1.14.13; EC:1.14.18.9	Aldehyde oxygenase (deformylating); Acting on paired donors, with incorporation or reduction of molecular oxygen. The oxygen incorporated need not be derived from O(2); 4-alpha-methylsterol monooxygenase	AT5G57800	CER3	Protein ECERIFERUM 3 [Source:UniProtKB/Swiss-Prot;Acc:Q8H1Z0]
XLOC_147215	TraesCS7D02G488800	chr7D:598622779-598626944	0.235115	6.4839	4.78542	0.03335	very-long-chain aldehyde decarbonylase GL1-3-like	1869	7	P:GO:0016126; F:GO:0000254; F:GO:0005506; F:GO:0009924; F:GO:1990465; C:GO:0005789; C:GO:0016021	P:sterol biosynthetic process; F:C-4 methylsterol oxidase activity; F:iron ion binding; F:octadecanal decarbonylase activity; F:aldehyde oxygenase (deformylating) activity; C:endoplasmic reticulum membrane; C:integral component of membrane	EC:4.1.99.5; EC:1.14.13; EC:1.14.18.9	Aldehyde oxygenase (deformylating); Acting on paired donors, with incorporation or reduction of molecular oxygen. The oxygen incorporated need not be derived from O(2); 4-alpha-methylsterol monooxygenase	AT5G57800	CER3	Protein ECERIFERUM 3 [Source:UniProtKB/Swiss-Prot;Acc:Q8H1Z0]
[truncated: 441 more rows]

## Sheet: 677_shoot_down
test_id	gene	locus	677 N+( control	677 N-(stress)	log2(fold_change)	p_value	description	AT gene stable ID	AT gene name	AT description	Goid	goid description	Enzymecode	Enzyme name
[truncated: 83 more rows]
