# Supplementary material for: RNA-Seq-Based Transcriptomics Study to Investigate the Genes Governing Nitrogen Use Efficiency in Indian Wheat Cultivars
Source: Front Genet. 2022 Mar 31;13:853910. doi: 10.3389/fgene.2022.853910 (PMC9009086; doi:10.3389/fgene.2022.853910)
Supplement: Supplementary file 6 [file Table5.XLSX]

## Sheet: Final primer
sno	Gene id	Location	Forward Primer	Reverse Primer	Tm	Amp
1	TraesCS2A02G075000	chr2A:33269754-33271055	GCTCCACTATCAGTACAACGG	GGGAGGTTGTTGGCGAAG	60.69	113
			CTCTTCGTTACCGAGGGCA	CCGCCGTTGTACTGATAGTG	61.82	133
2	TraesCS1B02G317500	chr1B:542578993-542580037	GTTTGGCTTCTTCGTCCAG	CGAAGTTGGTGGCGAATG	59.21	112
			GCCAAGATCGCCTCCTTC	CAGGCCCAGATAGCGAGAAT	60.66	100
3	TraesCS1D02G043300	chr1D:22436447-22437772	ACCAGCCATGTGTAACAACAG	TGAGCTAAGAAATCCCAACGG	61.32	137
			CGCCGTTGGGATTTCTTAG	GTGGAGGCTGAGGATGAG	59.06	143
4	TraesCS2A02G574400	chr2A:769472596-769474043	CCGTGGACAAGCTCATCAA	GAAGCCATTCTTGAAGCGA	60.47	130
			TCAAGAATGGCTTCGACAC	TCGAGGTTCTGCTTCAGG	58.23	108
5	TraesCS7B02G350200	chr7B:607529610-607530000	GGCTCATCACCTTCGACAG	AGGACGCAGAACTCCATC	60.62	141
			TCACCTTCGACAGCCTCC	GAGCCTGACCATGAGGAC	61.46	148
6	TraesCS2D02G033200	chr2D:12881584-12885584	ACCAAGATCACGCTCTTCCT	GCTGATCTCCTTCTCGGTG	61.4	143
			CGACCTCACCAGCCTCAA	GAAGAGCACCTCGTAGCC	61.78	144
7	TraesCS1B02G396000	chr1B:627925998-627929523	TGTAACCCACACTTCTTCCA	AGTTGCTCGCTCTGACTTG	58.98	145
			CCTGGAATGAATGGGATGG	GCCCAGAAATCGTTGTTGATA	58.02	121
8	TraesCS1D02G072900	chr1D:53378553-53381875	CAGTGAAGTCCAACGCCA	TGTATCCGTCCTCAACCTG	60.34	149
			TCCTCAACTACTCCCATATCC	GTGAAAGGAGAAGCCAAAGAG	58.24	148
9	TraesCS1B02G183500	chr1B:330388234-330389698	CTATCCGTGTCGCAGTTCC	GAGCCTGTGGGTGTCGTA	60.69	149
			CTTCATCTGCTGCGTCGT	TGGAACTGCGACACGGATA	60.57	134
10	TraesCS3D02G440200	chr3D:550648773-550654368	TCTTCCTCTTGCTCCTGTTCC	AGCCACAGCACCCTCATA	61.96	136
			TCCTCTTGCTCCTGTTCC	GCCACAGCACCCTCATAC	58.65	132
11	TraesCS2D02G009100	chr2D:5086403-5089692	GAGATTCACCGTATCACCGT	GAATGAGCCCTTCTTCACCC	59.73	140
			GACACAGGAGAAGAAAGGCA	TGAAGAAGACCACCAAGGA	60.09	121
12	TraesCS4D02G297800	chr4D:467214526-467222974	AATGCTTACACAGACCCTGAG	CTGATCTGAGTCCAACTTCCA	60.22	104
13	TraesCS2A02G312600	chr2A:537248623-537253493	CTCAGTCCATCAGCTCATCAG	CCCAACAATGCCATCTTCC	60.42	100
			ATGATCTTCCTGTTCCTGCC	GAGAGCCATTGTGAGATGCC	59.94	116
14	TraesCS4A02G007800	chr4A:4833395-4834378	GCCAAGAGACGAGACGAG	GACATCTTCTGCTCCGCC	59.95	123
			AAGGGCTCGGAGGACAAG	AAACGATGTCTTGAGGCGA	61.47	136
15	TraesCS7B02G084000	chr7B:94630072-94630711	GCTCCTGTTTGTCACCGA	GGAACACCATGATGTCGCC	60.03	103
			CTCCTTCCTTATCATGCCCT	GGCCGTGGTAGTAGAAGTC	59.05	136
16	TraesCS6D02G240300	chr6D:341998708-341999703	CCACGTCTTTCGTTGTCC	TTTGAGACGATGTAAACCCAC	58.8	102
17	TraesCS3A02G046000	chr3A:24611604-24612579	GCGTCGTTCCTAGCATCC	CACTTCCACGGCCTCTTC	60.72	141
			GTGCCAATGCATGGACGA	GAAGGGTCCAAAGTAGCGG	61.21	111
